# Supplementary material for: Single-nucleus transcriptome analysis of human brain immune response in patients with severe COVID-19
Source: Genome Med. 2021 Jul 19;13:118. doi: 10.1186/s13073-021-00933-8 (PMC8287557; doi:10.1186/s13073-021-00933-8)
Supplement: Supplementary file 1 — Additional file 1: Table S1. Clinical characteristics of donors. [file 13073_2021_933_MOESM1_ESM.xlsx]

## Sheet: Table S1
Table S1
Clinical characteristics of donors
Row Explanation
Each row represents a different donor
Column Explanations
Sample ID - Donor ID used in this study. Ctrl: Control; Case: COVID-19 positive patient.
COVID-19 status - positive or negative
Postmortem interval (hours) - Estimated time (in hours) from death to brain being placed on ice
Brain weight (grams) - Weight of brain (in grams) during autopsy
Pre-existing comorbidities - pre-exisiting conditions prior to most recent inpatient admission
Neuro complications - neurological diagnosis
Non-neuro complications - other clinical symptoms/diagnosis
ICU - whether the patient had been in intensive care
Max resp support - extent to which patient needed assistance breathing
Medications
Cause of death
Sample ID	COVID-19 status	Duration of COVID-19 infection from symptom onset to death	Postmortem interval (hours)	Brain wieght (grams)	Pre-existing comorbidities	Neuro complications	Non-neuro complications	ICU	Max respiratory support	Medications	Cause of death
Case 1	positive	35 days	12.9	1530	CKD, Living-donor kidney transplantation, HIV, squamous cell cancer of buccal mucosa	Encephalopathy, anoxic brain injury	Cardiac arrest, afib, anemia, AKI, liver failure	Y	Intubated	Azythromycin, hydroxychloriquine, cefepime, ceftriaxone, vancomycin, tocilizumab, steroids, apixaban, IV heparin	Respiratory failure due to COVID-19 pneumonia
Case 2	positive	16 days	17	1011	HTN	Encephalopathy	AKI, liver failure, anemia, ↓plt, severe leukocytosis	Y	Intubated	Azythromycin, hydroxychloriquine, cefepime, vancomycin, steroids, apixaban, IV heparin	End organ failure due to COVID-19 pneumonia
Case 3	positive	14 days	15.2	1145	Stage 3 chronic kidney disease, HTN, dementia, depression	Encephalopathy, coma	Resp failure with hypoxia; leucopenia	Y	HFNC	Azithromycin, hydroxychloroquine, vancomycin, ceftriaxone, steroids, lovenox	Respiratory failure due to COVID-19 with severe sepsis
Case 4	positive	30 days	7.6	1570	Alcoholic cirrhosis, liver transplant recipient, stage 5 chronic kidney disease, AKI, CVA, HTN	L MCA stroke	Resp failure with hypoxia	Y	Intubated	Azithromycin, hydroxychloroquine, cefepime, steroids,	End organ failure due to COVID-19 pneumonia
Case 5	positive	31 days	15	1230	AKI, HTN	Coma	Resp failure with hypoxia, sepsis, afib, AKI, acute liver failure, anemia, ↓plt, ↓Na	Y	Intubated	Azithromycin, hydroxychloroquine, cefepime, vancomycin, steroids, convalescent plasma, apixaban, lovenox	PEA arrest due to hypotension and bradycardia
Ctrl 1	negative	-	15.4	1300	Acute liver failure, prostate cancer, HTN, lymphoma	Encephalopathy	Hypoxemic respiratory failure, ↓ plt, AKI, acute hepatic failure, ↓Na	Y	Intubated	azithromycin, vancomycin, steroids	Multi-organ failure due to malignancy
Ctrl 3	negative	-	12	1223	HTN, diabetes, stroke, Acute myeloblastic leukemia	Encephalopathy, seizures	Resp, hepatic & renal failure, afib	Y	Intubated	Azithromycin, cefepime, vancomycin, steroids	Acute myeloblastic leukemia
Ctrl 2	negative	-	14.9	1054	CKD, PAD, PVD, IDDM, osteomyelitis	Encephalopathy	Respiratory failure, cardiac arrest, anemia, leukopenia, AKI, liver failure	N	n/a	Cefepime, vancomycin, steroids	Cardiac arrest
Ctrl 4	negative	-	21.3	1260	Intractable cyclical vomiting NYD, HTN, COPD, CAD, pacemaker; remote breast cancer, melanoma, ischemic optic neuropathy, syncope	n/a	n/a	N	n/a	Haloperidol, methadone, prochlorperazine, amlodipine, ASA, CBD oral extract, compazine, d-amphetamine, dextroamphetamine-amphetamine, dronabinol, esomeprazole, gabapentin, hydroxyzine, lorazepam, magnesium oxicde, metoclopramide, oxycodone prn, PEG, senokot	Presumed cardioresp arrest due to dehydration and cyclical vomiting syndrome (withdrawal of care)
afib = atrial fibrillation; AKI = acute kidney insufficiency; CAD = coronary artery disease; CBD = cannabidiol; comp’n = complication; CKD = chronic kidney disease; COPD = chronic obstructive pulmonary disease; CVA = cerebrovascular accident;
HFNC = high flow nasal cannula; Hb = hemoglobin; HTN = hypertension; IDDM = insulin dependent diabetes mellitus; L MCA = left middle cerebral artery; n/a = not available/not applicable; Na = sodium; PAD = peripheral artery disease; PEA = pulseless electrical activity; plt = platelet; pt = patient; PVD = peripheral vascular disease
