# Supplementary material for: Single-nucleus transcriptome analysis of human brain immune response in patients with severe COVID-19
Source: Genome Med. 2021 Jul 19;13:118. doi: 10.1186/s13073-021-00933-8 (PMC8287557; doi:10.1186/s13073-021-00933-8)
Supplement: Supplementary file 4 — Additional file 4: Table S3. Differentially expressed genes. [file 13073_2021_933_MOESM4_ESM.xlsx]

## Sheet: Table S3
Table S3
Differentially expressed genes
Row Explanation
Each row summarize the overlap of a GO gene set and microglia's DEGs
Column Explanations
Gene: name of the tested gene
CellType - annotated cell types
Region - Brain region used for tissue dissection.
logFC- log fold change
P.Value: nomimal p values
z.std: z-score
fdr: false discovery rate adjusted per celltype and region combination. Calculated by Benjamini & Hochberg method.
Gene	Region	CellType	logFC	P.Value	z.std	fdr
AL121983.2	PFC	Ast1	1.63521	6.78312e-10	6.17107	5.14432e-06
TRDMT1	PFC	Ast1	0.810256	1.02915e-06	4.88598	0.00362558
RNF43	PFC	Ast1	1.05941	1.43417e-06	4.8202	0.00362558
MREG	PFC	Ast1	0.585566	7.36656e-06	4.48281	0.013967
ISLR2	PFC	Ast1	2.07657	1.34505e-05	4.35264	0.0204017
CLEC19A	PFC	Ast1	2.63867	2.25171e-05	4.23835	0.0267828
APC	PFC	Ast1	0.742223	2.47204e-05	4.21734	0.0267828
ITGB2	PFC	Ast1	3.26884	6.18472e-05	4.00565	0.0586312
AC011416.3	PFC	Ast1	0.716444	7.00745e-05	3.97603	0.058945
ABCC3	PFC	Ast1	-1.97768	7.77228e-05	-3.95132	0.058945
AQP4	PFC	Ast1	0.680988	8.79027e-05	3.92177	0.0606049
NUAK2	PFC	Ast1	1.54883	0.000112156	3.86267	0.0671669
LINC02234	PFC	Ast1	1.65344	0.000115133	3.85626	0.0671669
AP002989.1	PFC	Ast1	1.16526	0.000159655	3.77555	0.0864875
C9orf92	PFC	Ast1	1.64428	0.0001824	3.74222	0.0922217
FUT10	PFC	Ast1	0.469349	0.000202419	3.71598	0.0959467
IFNGR1	PFC	Ast1	0.437752	0.000236425	3.67653	0.10193
TRDN-AS1	PFC	Ast1	1.04378	0.000241923	3.67066	0.10193
SDS	PFC	Ast1	0.808942	0.000286923	3.62683	0.108755
MAP3K21	PFC	Ast1	-1.09677	0.000291948	-3.62234	0.108755
AC018521.2	PFC	Ast1	2.71631	0.00030114	3.61432	0.108755
MIR4713HG	PFC	Ast1	1.10866	0.000332491	3.58857	0.108893
ZNF350-AS1	PFC	Ast1	0.668638	0.000347121	3.57733	0.108893
GOLIM4	PFC	Ast1	0.706767	0.000350108	3.57509	0.108893
SPRYD3	PFC	Ast1	-0.552215	0.000358958	-3.56855	0.108893
POU2F2	PFC	Ast1	-1.1105	0.000404727	-3.53698	0.116323
SYPL2	PFC	Ast1	0.780713	0.000414126	3.53091	0.116323
AC073655.1	PFC	Ast1	2.57022	0.000440604	3.51449	0.119341
KLHL7-DT	PFC	Ast1	1.16493	0.000464633	3.50036	0.121509
WDR31	PFC	Ast1	0.762349	0.000547936	3.45616	0.138518
LINC02506	PFC	Ast1	-4.29901	0.000581546	-3.44008	0.142272
REN	PFC	Ast1	1.69309	0.000621399	3.4221	0.147272
ANOS1	PFC	Ast1	0.815638	0.000644372	3.41222	0.148089
ST8SIA1	PFC	Ast1	0.864801	0.000673968	3.39996	0.149875
FERMT1	PFC	Ast1	-1.11594	0.000699449	-3.38979	0.149875
AL133351.1	PFC	Ast1	1.94847	0.000711701	3.38503	0.149875
GPER1	PFC	Ast1	1.56902	0.000748794	3.37106	0.149875
KCNE2	PFC	Ast1	1.23867	0.000750954	3.37027	0.149875
AL121972.1	PFC	Ast1	1.8255	0.000816774	3.34705	0.157863
MAN1A1	PFC	Ast1	-0.638375	0.000834919	-3.34095	0.157863
AC008250.1	PFC	Ast1	1.39935	0.000853428	3.33486	0.157863
AL021328.1	PFC	Ast1	3.45531	0.000912007	3.31635	0.16185
AC061992.1	PFC	Ast1	3.16111	0.000925989	3.3121	0.16185
PRDX3	PFC	Ast1	0.457476	0.000939004	3.30819	0.16185
FAM110C	PFC	Ast1	-1.83542	0.00102887	-3.28251	0.173399
PIGZ	PFC	Ast1	0.885501	0.00106688	3.27227	0.175746
LINC02384	PFC	Ast1	2.87784	0.00109483	3.26495	0.175746
AC004704.1	PFC	Ast1	1.50643	0.00111232	3.26046	0.175746
GRIP1	PFC	Ast1	-0.940643	0.00119662	-3.23969	0.185207
CD96	PFC	Ast1	1.93511	0.00130113	3.21573	0.196923
GLUD1	PFC	Ast1	0.666338	0.00132425	3.21067	0.196923
PRKG2	PFC	Ast1	-1.2978	0.0013689	-3.20113	0.199649
MMP14	PFC	Ast1	-0.944822	0.00154149	-3.16676	0.220579
PPP5D1	PFC	Ast1	0.703555	0.00157284	3.1609	0.220897
RUFY4	PFC	Ast1	1.35121	0.0016731	3.14285	0.230705
AC016987.1	PFC	Ast1	2.10998	0.00172053	3.13466	0.232322
AC008073.2	PFC	Ast1	2.29328	0.00174609	3.13033	0.232322
LINC01950	PFC	Ast1	2.01868	0.00183221	3.11616	0.235494
C1orf185	PFC	Ast1	1.82086	0.00185346	3.11276	0.235494
RPL34-AS1	PFC	Ast1	0.787513	0.00186308	3.11123	0.235494
NOXA1	PFC	Ast1	1.18654	0.00193068	3.10069	0.236425
LINC01080	PFC	Ast1	0.875376	0.0019328	3.10037	0.236425
AF196972.1	PFC	Ast1	1.46007	0.00207859	3.07877	0.250223
AP005230.1	PFC	Ast1	1.30662	0.00229768	3.04879	0.255124
RGPD1	PFC	Ast1	1.58394	0.00231317	3.04677	0.255124
KIAA2012	PFC	Ast1	0.895487	0.00238451	3.03762	0.255124
CC2D2B	PFC	Ast1	1.22775	0.00240104	3.03554	0.255124
KRTAP5-AS1	PFC	Ast1	-1.43124	0.00240455	-3.0351	0.255124
ADPGK-AS1	PFC	Ast1	1.77083	0.00240932	3.0345	0.255124
SNHG27	PFC	Ast1	1.22469	0.00247355	3.02656	0.255124
AC093158.1	PFC	Ast1	2.20233	0.00247483	3.0264	0.255124
NET1	PFC	Ast1	-1.15379	0.00248037	-3.02573	0.255124
ARL15	PFC	Ast1	-0.962427	0.00248619	-3.02502	0.255124
AP001528.1	PFC	Ast1	1.15736	0.00252006	3.02092	0.255124
FIRRE	PFC	Ast1	0.945308	0.00254	3.01853	0.255124
ITPR2	PFC	Ast1	0.629076	0.00256835	3.01517	0.255124
MAP1B	PFC	Ast1	-0.714817	0.00264994	-3.00567	0.255124
AP002892.1	PFC	Ast1	1.51282	0.00271245	2.99858	0.255124
AL359644.1	PFC	Ast1	0.756886	0.00272773	2.99686	0.255124
LINC02355	PFC	Ast1	1.30039	0.00273932	2.99557	0.255124
AP001437.1	PFC	Ast1	2.31361	0.00274691	2.99473	0.255124
ADRB2	PFC	Ast1	1.05421	0.00280266	2.98859	0.255124
AC099792.1	PFC	Ast1	0.519784	0.00282895	2.98574	0.255124
AC115622.1	PFC	Ast1	1.14424	0.00285096	2.98337	0.255124
IDH2-DT	PFC	Ast1	0.61477	0.00285938	2.98246	0.255124
PFKFB1	PFC	Ast1	1.60841	0.0029162	2.97644	0.256855
AC010636.2	PFC	Ast1	1.00696	0.00296982	2.97084	0.256855
YWHAG	PFC	Ast1	-0.694978	0.00303351	-2.96432	0.256855
SMIM10	PFC	Ast1	2.27146	0.00303903	2.96376	0.256855
BST1	PFC	Ast1	-0.785433	0.00304812	-2.96284	0.256855
TMEM220	PFC	Ast1	0.910369	0.00311567	2.95609	0.258118
HERC6	PFC	Ast1	1.03454	0.0031398	2.95371	0.258118
RBP5	PFC	Ast1	2.62418	0.00316521	2.95122	0.258118
AC005280.2	PFC	Ast1	1.881	0.00328723	2.93952	0.261318
AC245100.7	PFC	Ast1	2.09164	0.00330363	2.93798	0.261318
DYNC1I1	PFC	Ast1	-1.12514	0.00330782	-2.93758	0.261318
GSAP	PFC	Ast1	0.718141	0.00341138	2.92801	0.26672
AC090193.1	PFC	Ast1	3.06351	0.00346771	2.92291	0.268359
PRSS35	PFC	Ast1	1.41546	0.0036993	2.90273	0.283016
AC019183.1	PFC	Ast1	2.20077	0.00375672	2.8979	0.283016
MSTN	PFC	Ast1	3.14711	0.00376907	2.89687	0.283016
CLYBL	PFC	Ast1	0.484057	0.00385763	2.88957	0.286826
SPINK13	PFC	Ast1	1.83711	0.00397856	2.87986	0.289799
LINC02331	PFC	Ast1	1.93143	0.00401428	2.87704	0.289799
RP1L1	PFC	Ast1	0.998435	0.00403676	2.87528	0.289799
LINC02019	PFC	Ast1	1.55969	0.00409843	2.87048	0.289799
AC117513.1	PFC	Ast1	2.47712	0.00412386	2.86853	0.289799
AP001972.3	PFC	Ast1	1.95009	0.00420095	2.86266	0.289799
OLAH	PFC	Ast1	1.16607	0.00422768	2.86065	0.289799
BLOC1S5-TXNDC5	PFC	Ast1	0.936376	0.00425513	2.8586	0.289799
USP53	PFC	Ast1	0.653552	0.00435569	2.85118	0.289799
AL807752.7	PFC	Ast1	1.16653	0.00437929	2.84946	0.289799
LINC02453	PFC	Ast1	1.98121	0.00446661	2.84318	0.289799
AC090617.5	PFC	Ast1	0.82138	0.00454447	2.83767	0.289799
SCN11A	PFC	Ast1	1.26957	0.00465547	2.82995	0.289799
LINC02300	PFC	Ast1	0.774793	0.00467503	2.82861	0.289799
ARMC2	PFC	Ast1	0.685643	0.00468995	2.82759	0.289799
LINC01908	PFC	Ast1	2.26271	0.00470341	2.82667	0.289799
AL356275.1	PFC	Ast1	1.92478	0.00476064	2.8228	0.289799
LINC00934	PFC	Ast1	1.41688	0.00478321	2.82128	0.289799
DPYSL5	PFC	Ast1	-1.23284	0.00480781	-2.81964	0.289799
ST7-AS2	PFC	Ast1	1.35246	0.00483971	2.81751	0.289799
OSTM1-AS1	PFC	Ast1	1.43378	0.0048441	2.81722	0.289799
HCG18	PFC	Ast1	2.36603	0.00494259	2.81075	0.289799
AC007785.1	PFC	Ast1	0.714409	0.00494977	2.81028	0.289799
MOK	PFC	Ast1	0.590117	0.00495478	2.80996	0.289799
CFAP161	PFC	Ast1	-1.46476	0.0049651	-2.80929	0.289799
ST7	PFC	Ast1	0.539319	0.00499046	2.80765	0.289799
FGFR2	PFC	Ast1	0.570263	0.00499678	2.80724	0.289799
ITK	PFC	Ast1	1.75952	0.00508404	2.80166	0.289799
PTPRU	PFC	Ast1	-1.18759	0.00512286	-2.79921	0.289799
B4GALT1	PFC	Ast1	0.816514	0.00512504	2.79907	0.289799
C9orf50	PFC	Ast1	2.44097	0.00515076	2.79745	0.289799
AC007255.1	PFC	Ast1	1.46242	0.00515131	2.79742	0.289799
PRRX2	PFC	Ast1	1.36953	0.00517341	2.79603	0.289799
AL132712.1	PFC	Ast1	2.29321	0.00526616	2.79029	0.289799
LSAMP-AS1	PFC	Ast1	1.60109	0.00526972	2.79007	0.289799
RTN1	PFC	Ast1	-0.914864	0.00527573	-2.7897	0.289799
AC027237.2	PFC	Ast1	1.58239	0.00531146	2.78751	0.289799
AC243829.2	PFC	Ast1	-3.2127	0.00540111	-2.78208	0.292586
TRIM36	PFC	Ast1	-1.0964	0.00557654	-2.77169	0.296705
AC103876.1	PFC	Ast1	0.473685	0.00559442	2.77065	0.296705
AC131011.1	PFC	Ast1	1.40855	0.00560259	2.77018	0.296705
AC068234.1	PFC	Ast1	1.30442	0.00563364	2.76838	0.296705
FBXO32	PFC	Ast1	-0.938003	0.00574997	-2.76171	0.300743
AL162414.1	PFC	Ast1	1.48836	0.00585571	2.75575	0.304176
ENTPD3-AS1	PFC	Ast1	0.845429	0.00594795	2.75064	0.306865
PKP2	PFC	Ast1	0.63099	0.00602654	2.74633	0.307726
THBS4	PFC	Ast1	0.645296	0.00604577	2.74529	0.307726
WEE2	PFC	Ast1	1.7279	0.0061521	2.73956	0.309715
FOXG1	PFC	Ast1	0.819042	0.0062091	2.73653	0.309715
AC022858.1	PFC	Ast1	0.916247	0.00623527	2.73515	0.309715
PRODH	PFC	Ast1	1.91801	0.0062482	2.73446	0.309715
AC079630.1	PFC	Ast1	1.16835	0.00633743	2.72979	0.312098
MYO1E	PFC	Ast1	-0.648425	0.00646387	-2.72327	0.316271
AC087241.1	PFC	Ast1	1.3709	0.00651754	2.72054	0.316557
NR1I2	PFC	Ast1	2.6654	0.00658351	2.71721	0.316557
RTL9	PFC	Ast1	1.3029	0.00660252	2.71625	0.316557
C1S	PFC	Ast1	0.754284	0.00680675	2.70615	0.316557
XKRX	PFC	Ast1	1.66188	0.00681152	2.70592	0.316557
RHPN2	PFC	Ast1	0.784072	0.00681394	2.7058	0.316557
AL357054.2	PFC	Ast1	0.938904	0.00690265	2.7015	0.316557
NPHP4	PFC	Ast1	0.444149	0.00691564	2.70088	0.316557
FGF10	PFC	Ast1	1.41048	0.00692786	2.70029	0.316557
SIX3-AS1	PFC	Ast1	2.3388	0.00708709	2.69272	0.316557
KIF5C	PFC	Ast1	-0.656536	0.00710761	-2.69176	0.316557
LINC00472	PFC	Ast1	0.907427	0.00711731	2.6913	0.316557
PCBD2	PFC	Ast1	0.476693	0.00713262	2.69059	0.316557
AC027117.2	PFC	Ast1	0.906635	0.0071481	2.68986	0.316557
CYP4Z1	PFC	Ast1	1.97235	0.00715166	2.6897	0.316557
FGD6	PFC	Ast1	0.416856	0.00715654	2.68947	0.316557
COL25A1	PFC	Ast1	1.19705	0.0071793	2.68841	0.316557
RMDN2	PFC	Ast1	0.733873	0.00725367	2.68497	0.317988
PRRX1	PFC	Ast1	0.560006	0.00730754	2.68249	0.318508
MMEL1	PFC	Ast1	2.30939	0.00742884	2.67698	0.31908
ERICH6-AS1	PFC	Ast1	0.923452	0.00747827	2.67476	0.31908
AC058822.1	PFC	Ast1	0.758809	0.00748539	2.67444	0.31908
PLEKHD1	PFC	Ast1	2.16017	0.00751529	2.6731	0.31908
SLC25A43	PFC	Ast1	0.549761	0.00753892	2.67205	0.31908
AC079790.1	PFC	Ast1	2.02735	0.00760125	2.66929	0.31908
AP000146.1	PFC	Ast1	1.90745	0.00763085	2.66798	0.31908
ZNF821	PFC	Ast1	0.47489	0.00765724	2.66682	0.31908
TBC1D30	PFC	Ast1	0.607678	0.0077276	2.66375	0.319267
LINC02254	PFC	Ast1	1.52253	0.00778076	2.66144	0.319267
AL445472.1	PFC	Ast1	0.680649	0.00778803	2.66112	0.319267
SLC14A1	PFC	Ast1	0.604923	0.00787049	2.65758	0.320913
DENND2A	PFC	Ast1	-0.610269	0.00798144	-2.65285	0.322257
AC007906.2	PFC	Ast1	-1.63044	0.00798843	-2.65256	0.322257
HFM1	PFC	Ast1	0.836939	0.00812626	2.64678	0.323217
ARMH1	PFC	Ast1	0.902098	0.00814492	2.646	0.323217
PDYN-AS1	PFC	Ast1	0.950262	0.00819406	2.64397	0.323217
CYP3A43	PFC	Ast1	1.32756	0.00828764	2.64012	0.323217
FAM122C	PFC	Ast1	0.622257	0.00838783	2.63605	0.323217
HPGDS	PFC	Ast1	-1.03317	0.00840296	-2.63543	0.323217
C10orf67	PFC	Ast1	1.18787	0.00851698	2.63086	0.323217
Z83844.2	PFC	Ast1	2.70423	0.00854763	2.62964	0.323217
THSD1	PFC	Ast1	0.990034	0.00855534	2.62933	0.323217
AL590617.2	PFC	Ast1	1.0806	0.00856456	2.62896	0.323217
PPAT	PFC	Ast1	0.352568	0.00858126	2.6283	0.323217
SDCBP2	PFC	Ast1	0.89894	0.00861169	2.6271	0.323217
F8	PFC	Ast1	0.97291	0.00862233	2.62668	0.323217
AC087273.2	PFC	Ast1	1.89004	0.00869525	2.62381	0.323217
CRACR2B	PFC	Ast1	2.00461	0.00874056	2.62204	0.323217
FHOD3	PFC	Ast1	0.498033	0.0087503	2.62166	0.323217
MX1	PFC	Ast1	0.898944	0.00877255	2.62079	0.323217
AL121761.1	PFC	Ast1	0.463045	0.00889473	2.61607	0.323217
GOLGA8H	PFC	Ast1	1.24751	0.00893013	2.61472	0.323217
AC087164.1	PFC	Ast1	-1.54377	0.00893978	-2.61435	0.323217
AC016933.1	PFC	Ast1	2.16647	0.00894427	2.61418	0.323217
PRSS23	PFC	Ast1	1.34285	0.00897477	2.61301	0.323217
FAM181A	PFC	Ast1	1.22681	0.00899246	2.61234	0.323217
KCNC4	PFC	Ast1	0.670315	0.0092673	2.60203	0.331525
PARD3B	PFC	Ast1	0.405103	0.00937068	2.59823	0.333309
BUD31	PFC	Ast1	-0.667488	0.00940508	-2.59697	0.333309
CABP4	PFC	Ast1	2.3853	0.00957215	2.59091	0.335237
TPTE2	PFC	Ast1	1.26383	0.00965056	2.5881	0.335237
AL355432.1	PFC	Ast1	1.61316	0.00966155	2.58771	0.335237
CASP7	PFC	Ast1	0.683059	0.00966382	2.58763	0.335237
ZNRF3-AS1	PFC	Ast1	1.54369	0.00978163	2.58345	0.335237
INTS12	PFC	Ast1	0.609848	0.00979919	2.58284	0.335237
LRRC74B	PFC	Ast1	1.96677	0.00981868	2.58215	0.335237
CETN2	PFC	Ast1	0.961604	0.00985397	2.58091	0.335237
GRAMD1C	PFC	Ast1	0.780944	0.00985733	2.58079	0.335237
FAM66D	PFC	Ast1	1.1207	0.00994158	2.57785	0.336094
TVP23A	PFC	Ast1	0.504204	0.0100841	2.57293	0.336094
PRSS51	PFC	Ast1	1.14539	0.010092	2.57266	0.336094
ANKK1	PFC	Ast1	1.20802	0.010132	2.57129	0.336094
ABCC9	PFC	Ast1	0.933354	0.0101603	2.57032	0.336094
AC092920.1	PFC	Ast1	1.23354	0.0101612	2.57029	0.336094
NOD1	PFC	Ast1	0.791452	0.0101927	2.56922	0.336094
ZNF248	PFC	Ast1	0.492319	0.0102631	2.56684	0.336328
AC068234.2	PFC	Ast1	1.73993	0.0102885	2.56598	0.336328
AL078459.1	PFC	Ast1	1.01128	0.0106742	2.55319	0.341297
ACE2	PFC	Ast1	1.17448	0.010697	2.55244	0.341297
AC023051.1	PFC	Ast1	1.32611	0.0108246	2.54831	0.341297
CNGA4	PFC	Ast1	1.19535	0.0108349	2.54798	0.341297
SFXN5	PFC	Ast1	0.5199	0.0108363	2.54793	0.341297
PCOLCE-AS1	PFC	Ast1	0.86041	0.0109211	2.54521	0.341297
AL139220.2	PFC	Ast1	1.73182	0.010944	2.54448	0.341297
AL513211.1	PFC	Ast1	0.951141	0.0109779	2.5434	0.341297
THEGL	PFC	Ast1	1.23616	0.0109883	2.54307	0.341297
SORCS3	PFC	Ast1	-1.36138	0.0110172	-2.54215	0.341297
LIPE-AS1	PFC	Ast1	0.423299	0.0110346	2.5416	0.341297
CYP4A22-AS1	PFC	Ast1	1.23693	0.0110513	2.54107	0.341297
TRIM29	PFC	Ast1	1.07338	0.0110784	2.54021	0.341297
AC079296.1	PFC	Ast1	1.0305	0.0111053	2.53937	0.341297
SLC30A10	PFC	Ast1	0.685122	0.0111622	2.53758	0.341297
LY96	PFC	Ast1	1.26097	0.0112113	2.53604	0.341297
COL13A1	PFC	Ast1	2.21972	0.0112421	2.53508	0.341297
GRAP2	PFC	Ast1	1.07637	0.0112506	2.53482	0.341297
AC009126.1	PFC	Ast1	0.610447	0.0113301	2.53235	0.342342
TTPA	PFC	Ast1	0.654128	0.011547	2.52569	0.347386
ZFP64	PFC	Ast1	0.547486	0.0115887	2.52443	0.347386
AL358334.1	PFC	Ast1	2.99861	0.0117858	2.51849	0.349352
AC026167.1	PFC	Ast1	1.19797	0.0118164	2.51758	0.349352
AC079917.1	PFC	Ast1	1.22885	0.0118197	2.51748	0.349352
BMPR1A	PFC	Ast1	0.479795	0.011856	2.5164	0.349352
FAM198B	PFC	Ast1	0.750471	0.0118859	2.51551	0.349352
AC110995.1	PFC	Ast1	3.309	0.0119307	2.51419	0.349352
STAC2	PFC	Ast1	-1.2219	0.0123949	-2.5007	0.361549
CARMIL1	PFC	Ast1	0.439971	0.0124647	2.49871	0.362194
SLC9A9	PFC	Ast1	0.563273	0.0126328	2.49396	0.364562
NMB	PFC	Ast1	-1.56298	0.0126424	-2.49369	0.364562
AL354707.1	PFC	Ast1	1.67717	0.0126942	2.49223	0.36467
AC025262.1	PFC	Ast1	0.919223	0.0129419	2.48537	0.369076
AL121956.4	PFC	Ast1	1.61338	0.0129449	2.48528	0.369076
IL7	PFC	Ast1	0.954488	0.013112	2.48071	0.370578
AC069437.1	PFC	Ast1	1.69243	0.0131372	2.48003	0.370578
SDHAF3	PFC	Ast1	0.978614	0.0131442	2.47984	0.370578
KCNQ1OT1	PFC	Ast1	-1.07483	0.0132348	-2.47739	0.371751
AC128707.1	PFC	Ast1	1.60492	0.013427	2.47224	0.375758
IQCH-AS1	PFC	Ast1	0.602629	0.0135135	2.46994	0.376123
CPA6	PFC	Ast1	0.713297	0.0135628	2.46864	0.376123
LINC01358	PFC	Ast1	0.979782	0.0135888	2.46795	0.376123
TNFRSF21	PFC	Ast1	-1.53274	0.0136478	-2.4664	0.376383
TRPV4	PFC	Ast1	-1.44833	0.0137063	-2.46487	0.376626
PAX5	PFC	Ast1	1.42162	0.0138442	2.46128	0.378433
MEF2C-AS1	PFC	Ast1	0.731657	0.0138719	2.46056	0.378433
LIX1-AS1	PFC	Ast1	0.65149	0.0139845	2.45766	0.379085
GPR75-ASB3	PFC	Ast1	0.529376	0.0139957	2.45737	0.379085
SLC31A1	PFC	Ast1	-0.298481	0.0140631	-2.45565	0.379553
AC245123.1	PFC	Ast1	1.80103	0.0141559	2.45328	0.380394
FMO5	PFC	Ast1	0.645836	0.0141945	2.4523	0.380394
CDH17	PFC	Ast1	1.90802	0.0143667	2.44796	0.381148
GPC5-AS1	PFC	Ast1	1.26752	0.0144286	2.44641	0.381148
SLC25A5	PFC	Ast1	0.573846	0.0144401	2.44612	0.381148
LINC01748	PFC	Ast1	0.955275	0.0144685	2.44542	0.381148
ROBO4	PFC	Ast1	1.11236	0.0145557	2.44325	0.381148
AC022523.1	PFC	Ast1	0.863332	0.014569	2.44292	0.381148
LRIG1	PFC	Ast1	0.875547	0.0146318	2.44137	0.381148
AC105180.1	PFC	Ast1	-1.57305	0.0146847	-2.44006	0.381148
SCRG1	PFC	Ast1	0.614262	0.0146913	2.4399	0.381148
SHE	PFC	Ast1	0.825198	0.0147729	2.4379	0.381148
AL365273.2	PFC	Ast1	0.771848	0.014808	2.43704	0.381148
SLC14A2-AS1	PFC	Ast1	1.11034	0.0148258	2.43661	0.381148
MAOB	PFC	Ast1	0.899124	0.0149159	2.43441	0.38217
CAPN8	PFC	Ast1	1.57876	0.0150331	2.43158	0.3826
PSG4	PFC	Ast1	3.34362	0.0150336	2.43157	0.3826
MTAP	PFC	Ast1	1.77151	0.0151697	2.4283	0.384773
UBXN10	PFC	Ast1	-0.923219	0.0153285	-2.42452	0.387505
AC099753.1	PFC	Ast1	1.51084	0.0153853	2.42318	0.387648
SEC24B-AS1	PFC	Ast1	0.928994	0.0154416	2.42185	0.387779
ADGRA3	PFC	Ast1	0.512259	0.0155113	2.42022	0.388244
FIBIN	PFC	Ast1	1.00684	0.0155638	2.41899	0.388277
PITPNC1	PFC	Ast1	0.551495	0.0156205	2.41766	0.388413
AL357093.2	PFC	Ast1	1.22448	0.0157503	2.41465	0.388574
UTS2	PFC	Ast1	2.46775	0.0157733	2.41412	0.388574
AP003063.1	PFC	Ast1	1.39435	0.0157807	2.41395	0.388574
AF213884.3	PFC	Ast1	1.77921	0.0158559	2.41222	0.389162
AC133785.1	PFC	Ast1	1.73548	0.0159446	2.41018	0.389301
ARHGEF9	PFC	Ast1	0.371004	0.0159642	2.40973	0.389301
ANKRD20A8P	PFC	Ast1	1.60369	0.0161366	2.40581	0.392078
AL591501.1	PFC	Ast1	-1.73381	0.0161815	-2.4048	0.392078
NDUFV2	PFC	Ast1	0.318805	0.0162574	2.40309	0.392417
AC018742.1	PFC	Ast1	-1.27359	0.0163177	-2.40173	0.392417
IDH1-AS1	PFC	Ast1	1.68687	0.016375	2.40045	0.392417
GJC2	PFC	Ast1	-2.00712	0.0164025	-2.39983	0.392417
AC016205.1	PFC	Ast1	0.740203	0.0165455	2.39665	0.393585
AC021231.1	PFC	Ast1	0.903407	0.0166385	2.3946	0.393585
RHOXF1-AS1	PFC	Ast1	1.08528	0.0167416	2.39233	0.393585
AL121820.2	PFC	Ast1	1.63236	0.0167545	2.39205	0.393585
TRERF1	PFC	Ast1	0.617099	0.0167568	2.392	0.393585
AC104590.1	PFC	Ast1	1.61954	0.0167626	2.39187	0.393585
OLFML2B	PFC	Ast1	1.02378	0.0169586	2.3876	0.396037
PLSCR4	PFC	Ast1	0.697351	0.0169809	2.38712	0.396037
FAM81B	PFC	Ast1	-1.54078	0.0170237	-2.38619	0.396037
DDIT4	PFC	Ast1	-1.03413	0.0171792	-2.38285	0.397741
LINC01538	PFC	Ast1	1.65619	0.0172418	2.38151	0.397741
AL031599.1	PFC	Ast1	1.61416	0.0172543	2.38124	0.397741
HNF4G	PFC	Ast1	0.56798	0.0174313	2.37748	0.399409
AC113349.1	PFC	Ast1	2.01121	0.017432	2.37747	0.399409
AL445483.1	PFC	Ast1	0.879074	0.017534	2.37531	0.399598
A2M	PFC	Ast1	0.996541	0.0175457	2.37507	0.399598
ACHE	PFC	Ast1	-1.03852	0.0176577	-2.37272	0.400946
CCDC114	PFC	Ast1	1.12	0.0178957	2.36777	0.405136
ZIC1	PFC	Ast1	0.674722	0.0182077	2.36137	0.409804
LINC00240	PFC	Ast1	0.387822	0.0182672	2.36016	0.409804
TFCP2L1	PFC	Ast1	-1.88431	0.0183297	-2.35889	0.409804
AL391807.1	PFC	Ast1	1.16838	0.0183516	2.35845	0.409804
GCC2-AS1	PFC	Ast1	0.874426	0.018372	2.35803	0.409804
AL669918.1	PFC	Ast1	1.56979	0.0184788	2.35588	0.410976
AC090458.1	PFC	Ast1	1.46188	0.0187459	2.35055	0.414125
CAPG	PFC	Ast1	0.998187	0.0188536	2.34841	0.414125
LGR4	PFC	Ast1	0.606379	0.0188696	2.3481	0.414125
BAIAP2	PFC	Ast1	-0.600389	0.0189158	-2.34719	0.414125
TMCC1-AS1	PFC	Ast1	0.660674	0.0189764	2.34599	0.414125
AP003025.2	PFC	Ast1	0.904262	0.0191483	2.34263	0.414125
SELENBP1	PFC	Ast1	0.888919	0.0191659	2.34229	0.414125
AC006378.1	PFC	Ast1	1.98155	0.0191811	2.34199	0.414125
ANKRD18B	PFC	Ast1	-1.28663	0.0192238	-2.34116	0.414125
AC008109.1	PFC	Ast1	1.88332	0.0192491	2.34067	0.414125
SNHG18	PFC	Ast1	1.14702	0.0193544	2.33863	0.414125
HNF4A	PFC	Ast1	1.43433	0.0193999	2.33776	0.414125
RSPO4	PFC	Ast1	1.03457	0.0194104	2.33755	0.414125
EMILIN2	PFC	Ast1	1.16909	0.0194123	2.33752	0.414125
RHBDL1	PFC	Ast1	0.699206	0.0194563	2.33667	0.414125
ELL2	PFC	Ast1	-0.625089	0.019494	-2.33595	0.414125
BMP2	PFC	Ast1	-1.18854	0.0197713	-2.33066	0.418843
LINC00886	PFC	Ast1	0.691829	0.0198308	2.32953	0.418933
LST1	PFC	Ast1	1.8637	0.0200483	2.32544	0.42235
WFDC3	PFC	Ast1	0.961655	0.0201136	2.32422	0.422554
CUBN	PFC	Ast1	0.819478	0.0203467	2.31989	0.423624
UFSP2	PFC	Ast1	0.304682	0.0203697	2.31947	0.423624
RAB4B-EGLN2	PFC	Ast1	1.52104	0.0203721	2.31942	0.423624
PCDHB2	PFC	Ast1	1.51935	0.0205005	2.31706	0.423624
MTERF1	PFC	Ast1	0.833871	0.0205072	2.31694	0.423624
AC097716.1	PFC	Ast1	1.14324	0.0206078	2.31509	0.423624
ENG	PFC	Ast1	-0.704006	0.0206161	-2.31494	0.423624
AC234582.1	PFC	Ast1	0.698503	0.0206465	2.31439	0.423624
IL33	PFC	Ast1	0.89567	0.0206722	2.31392	0.423624
PLB1	PFC	Ast1	0.878952	0.0207322	2.31283	0.423624
ACSM6	PFC	Ast1	1.46708	0.0207926	2.31173	0.423624
AC103923.1	PFC	Ast1	0.82083	0.0208396	2.31088	0.423624
GABRA2	PFC	Ast1	0.498349	0.0209169	2.30948	0.423624
2021-09-10	PFC	Ast1	0.694875	0.0209466	2.30895	0.423624
SLC18B1	PFC	Ast1	0.627286	0.0213127	2.3024	0.429264
AC093151.3	PFC	Ast1	0.643334	0.0213823	2.30117	0.429264
KIF23	PFC	Ast1	1.78446	0.0213953	2.30094	0.429264
NADK2	PFC	Ast1	0.499559	0.0215799	2.29768	0.430831
ABRAXAS1	PFC	Ast1	0.483995	0.021587	2.29756	0.430831
KCNQ1	PFC	Ast1	-1.15125	0.021776	-2.29425	0.433448
WWC1	PFC	Ast1	0.390671	0.0218738	2.29255	0.433448
HTR2B	PFC	Ast1	1.77291	0.0219543	2.29116	0.433448
PREX2	PFC	Ast1	0.409721	0.0219581	2.29109	0.433448
FGF2	PFC	Ast1	0.564485	0.0221162	2.28837	0.433448
LINC02228	PFC	Ast1	1.60098	0.022271	2.28571	0.433448
ZNF235	PFC	Ast1	0.402504	0.0222754	2.28564	0.433448
STARD8	PFC	Ast1	1.25789	0.0223404	2.28453	0.433448
MOCOS	PFC	Ast1	1.09668	0.0223628	2.28415	0.433448
GPR155	PFC	Ast1	0.310361	0.0224079	2.28338	0.433448
PRKCA-AS1	PFC	Ast1	0.819318	0.0224359	2.28291	0.433448
TMPRSS15	PFC	Ast1	-0.962818	0.022651	-2.27927	0.433448
B3GALNT1	PFC	Ast1	0.843655	0.0227432	2.27772	0.433448
LINC01951	PFC	Ast1	2.09238	0.0227873	2.27698	0.433448
STPG2-AS1	PFC	Ast1	1.05287	0.0228022	2.27673	0.433448
CR383656.10	PFC	Ast1	1.42932	0.0228449	2.27602	0.433448
LINC01431	PFC	Ast1	1.74823	0.0228489	2.27595	0.433448
FJX1	PFC	Ast1	1.04262	0.0228811	2.27541	0.433448
CNBD1	PFC	Ast1	0.721805	0.0228897	2.27527	0.433448
C1orf87	PFC	Ast1	2.43011	0.0229588	2.27412	0.433448
AC008957.1	PFC	Ast1	0.706354	0.0229613	2.27408	0.433448
CCDC26	PFC	Ast1	0.456563	0.0229857	2.27367	0.433448
RBMS2	PFC	Ast1	0.477877	0.0230776	2.27215	0.433448
PLEKHG2	PFC	Ast1	1.26249	0.0230898	2.27195	0.433448
ICAM5	PFC	Ast1	1.56655	0.0232525	2.26926	0.435215
AC072062.1	PFC	Ast1	1.20223	0.0232987	2.2685	0.435215
AC084033.3	PFC	Ast1	0.76546	0.023449	2.26604	0.436946
RELL1	PFC	Ast1	0.806562	0.0237174	2.26168	0.438151
HECTD2	PFC	Ast1	0.387743	0.023759	2.261	0.438151
PDE5A	PFC	Ast1	0.830668	0.0238697	2.25922	0.438151
PRKAA2	PFC	Ast1	0.410474	0.0238749	2.25914	0.438151
AC026704.1	PFC	Ast1	1.37233	0.0238821	2.25902	0.438151
AL031727.2	PFC	Ast1	1.32185	0.0239152	2.25849	0.438151
TAB2-AS1	PFC	Ast1	1.68097	0.0239526	2.25789	0.438151
AC090092.1	PFC	Ast1	0.592114	0.0241083	2.2554	0.438151
NOX5	PFC	Ast1	1.50441	0.0241243	2.25514	0.438151
PRPS2	PFC	Ast1	1.35969	0.0241835	2.2542	0.438151
HRASLS5	PFC	Ast1	0.950671	0.0242466	2.2532	0.438151
LINC00536	PFC	Ast1	0.696504	0.0243154	2.25211	0.438151
LRMDA	PFC	Ast1	1.28023	0.0243929	2.25088	0.438151
AC109322.1	PFC	Ast1	1.53529	0.0244167	2.25051	0.438151
FAM85B	PFC	Ast1	0.70849	0.0244991	2.24921	0.438151
HMGCLL1	PFC	Ast1	0.82659	0.0245066	2.24909	0.438151
JPH2	PFC	Ast1	1.16064	0.0245709	2.24808	0.438151
PRSS38	PFC	Ast1	0.880399	0.0246214	2.24729	0.438151
AC091212.1	PFC	Ast1	0.903583	0.0246392	2.24701	0.438151
UBE2L5	PFC	Ast1	1.55313	0.0246691	2.24655	0.438151
AL355306.2	PFC	Ast1	-1.44941	0.0247309	-2.24558	0.438223
WEE2-AS1	PFC	Ast1	1.24756	0.0248051	2.24442	0.438513
IQUB	PFC	Ast1	0.736678	0.0248707	2.2434	0.43865
RHOH	PFC	Ast1	0.903798	0.0249843	2.24165	0.438666
GABRA3	PFC	Ast1	1.05547	0.0249873	2.2416	0.438666
RPL18A	PFC	Ast1	1.49911	0.0252142	2.23811	0.440582
AC027288.3	PFC	Ast1	-1.0892	0.0252543	-2.23749	0.440582
AL354696.2	PFC	Ast1	0.61439	0.0252707	2.23724	0.440582
LINC02170	PFC	Ast1	0.744227	0.0253455	2.23609	0.440813
SCN10A	PFC	Ast1	2.05318	0.0254002	2.23526	0.440813
MED7	PFC	Ast1	1.15418	0.0255089	2.23361	0.441586
LINC01482	PFC	Ast1	0.842618	0.0258119	2.22903	0.441586
IP6K3	PFC	Ast1	-1.78198	0.0259129	-2.22752	0.441586
AC023421.2	PFC	Ast1	0.854889	0.0260344	2.2257	0.441586
BLNK	PFC	Ast1	2.34988	0.0260589	2.22533	0.441586
ISPD-AS1	PFC	Ast1	0.767885	0.0260617	2.22529	0.441586
AP005329.1	PFC	Ast1	0.836409	0.0261037	2.22467	0.441586
CFAP70	PFC	Ast1	0.560936	0.0261687	2.2237	0.441586
IGSF3	PFC	Ast1	-0.815088	0.0261865	-2.22343	0.441586
FZD4	PFC	Ast1	1.15887	0.0261949	2.22331	0.441586
LINC00937	PFC	Ast1	0.597031	0.0262375	2.22268	0.441586
AL607028.1	PFC	Ast1	1.71425	0.0262787	2.22207	0.441586
AKAP5	PFC	Ast1	1.6205	0.0263606	2.22086	0.441586
AC010198.1	PFC	Ast1	0.920203	0.026445	2.21961	0.441586
CD302	PFC	Ast1	0.964237	0.0264811	2.21908	0.441586
AC022126.1	PFC	Ast1	1.22956	0.0265174	2.21855	0.441586
DYTN	PFC	Ast1	1.05884	0.0265659	2.21784	0.441586
SLC16A10	PFC	Ast1	-0.852211	0.026569	-2.21779	0.441586
CD109	PFC	Ast1	0.753645	0.026628	2.21693	0.441586
PLCXD3	PFC	Ast1	-1.74539	0.0266632	-2.21641	0.441586
FSIP2	PFC	Ast1	1.23354	0.026838	2.21387	0.441586
AC022294.1	PFC	Ast1	1.46766	0.0268591	2.21356	0.441586
FHL1	PFC	Ast1	0.539192	0.0268749	2.21333	0.441586
LINC00500	PFC	Ast1	1.33549	0.0268843	2.21319	0.441586
CNPY1	PFC	Ast1	1.0584	0.0269539	2.21218	0.441586
PCSK1N	PFC	Ast1	-0.797952	0.0269587	-2.21212	0.441586
PDCD1LG2	PFC	Ast1	0.959412	0.0270767	2.21041	0.442391
AP000311.1	PFC	Ast1	0.77594	0.0271631	2.20917	0.442391
ATP6V0B	PFC	Ast1	-0.404375	0.0273441	-2.20657	0.442391
GBP4	PFC	Ast1	1.11211	0.0273452	2.20655	0.442391
ADGRV1	PFC	Ast1	0.5504	0.0273592	2.20635	0.442391
AC090115.1	PFC	Ast1	0.699757	0.0274355	2.20526	0.442391
GPC3	PFC	Ast1	0.610295	0.0274629	2.20487	0.442391
AC005632.4	PFC	Ast1	1.36005	0.0274916	2.20447	0.442391
TRPC7	PFC	Ast1	1.93366	0.0275328	2.20388	0.442391
SYCP2L	PFC	Ast1	0.908541	0.0276884	2.20167	0.443952
AC087473.1	PFC	Ast1	-0.994394	0.0277803	-2.20038	0.443965
FXYD3	PFC	Ast1	1.03586	0.0278063	2.20001	0.443965
CCSER1	PFC	Ast1	-0.852794	0.0281597	-2.19505	0.446331
AL136322.1	PFC	Ast1	1.47934	0.0282153	2.19428	0.446331
ABCA12	PFC	Ast1	1.34748	0.0282273	2.19411	0.446331
AL136531.2	PFC	Ast1	0.565786	0.0282942	2.19318	0.446331
ZNF630-AS1	PFC	Ast1	1.76046	0.0283011	2.19309	0.446331
FOXP2	PFC	Ast1	-1.25385	0.0283439	-2.19249	0.446331
CDC14A	PFC	Ast1	0.624938	0.0284	2.19172	0.446331
COX7A2L	PFC	Ast1	0.327293	0.0284254	2.19137	0.446331
TSC22D3	PFC	Ast1	-0.849073	0.0288615	-2.18537	0.44827
CAPRIN2	PFC	Ast1	0.462406	0.0289409	2.18429	0.44827
FMNL1	PFC	Ast1	1.50577	0.0289501	2.18417	0.44827
PSG11	PFC	Ast1	1.79996	0.0289566	2.18408	0.44827
GRM7-AS3	PFC	Ast1	0.793924	0.0289929	2.18358	0.44827
PPP1R15A	PFC	Ast1	-1.16381	0.0289947	-2.18356	0.44827
DOCK7	PFC	Ast1	0.473595	0.0290834	2.18235	0.44827
DEPDC1B	PFC	Ast1	-1.44229	0.0290968	-2.18217	0.44827
IRAK3	PFC	Ast1	-1.4138	0.0291203	-2.18185	0.44827
RCSD1	PFC	Ast1	0.80045	0.0291399	2.18159	0.44827
PFN2	PFC	Ast1	1.00897	0.0292705	2.17982	0.448459
LOXL1-AS1	PFC	Ast1	1.17845	0.0293046	2.17936	0.448459
P2RY6	PFC	Ast1	1.86173	0.0293296	2.17903	0.448459
AC005670.2	PFC	Ast1	0.399092	0.0295586	2.17596	0.450688
AC008906.2	PFC	Ast1	1.42516	0.0295959	2.17546	0.450688
CRYM	PFC	Ast1	0.851418	0.0296537	2.17469	0.450688
RAVER2	PFC	Ast1	0.554795	0.0298678	2.17184	0.452136
SYT17	PFC	Ast1	0.96934	0.0299594	2.17063	0.452136
FREM3	PFC	Ast1	0.576433	0.0299596	2.17062	0.452136
PLCB4	PFC	Ast1	-1.2057	0.0299874	-2.17026	0.452136
FRK	PFC	Ast1	-0.963581	0.0301037	-2.16872	0.452436
GSTM3	PFC	Ast1	1.07163	0.0301328	2.16834	0.452436
AL445430.2	PFC	Ast1	1.74077	0.0301863	2.16764	0.452436
STON2	PFC	Ast1	0.617766	0.0304744	2.16387	0.453834
PXT1	PFC	Ast1	0.982982	0.0305136	2.16336	0.453834
AC018716.2	PFC	Ast1	1.3561	0.0305768	2.16254	0.453834
NCAPG2	PFC	Ast1	0.493477	0.0306515	2.16157	0.453834
UFL1-AS1	PFC	Ast1	0.729412	0.030683	2.16116	0.453834
CDHR3	PFC	Ast1	0.608804	0.0309268	2.15801	0.453834
ENO3	PFC	Ast1	2.22543	0.0309617	2.15757	0.453834
AC010998.1	PFC	Ast1	1.6803	0.0310247	2.15676	0.453834
RALGAPA2	PFC	Ast1	0.497666	0.031033	2.15665	0.453834
AL035409.1	PFC	Ast1	2.03614	0.0310518	2.15641	0.453834
AC090124.1	PFC	Ast1	0.852685	0.0310525	2.1564	0.453834
ETNPPL	PFC	Ast1	0.835366	0.031116	2.15559	0.453834
AL353616.2	PFC	Ast1	1.60688	0.0311387	2.1553	0.453834
AMDHD1	PFC	Ast1	1.36504	0.0311462	2.1552	0.453834
NUDT11	PFC	Ast1	-1.24363	0.0312359	-2.15405	0.453834
COL28A1	PFC	Ast1	1.55499	0.0313599	2.15248	0.453834
WARS2	PFC	Ast1	0.347148	0.0313613	2.15246	0.453834
AL031056.1	PFC	Ast1	2.83118	0.0314714	2.15106	0.453834
CRB1	PFC	Ast1	0.35988	0.0314997	2.1507	0.453834
PROS1	PFC	Ast1	0.828274	0.0315336	2.15027	0.453834
CHL1-AS1	PFC	Ast1	1.24233	0.0315362	2.15024	0.453834
ARHGEF4	PFC	Ast1	0.351624	0.0317921	2.14702	0.455833
AC073167.1	PFC	Ast1	0.93718	0.0318402	2.14641	0.455833
NALT1	PFC	Ast1	2.16609	0.0318598	2.14617	0.455833
OVOL2	PFC	Ast1	0.693522	0.0319155	2.14547	0.455833
HLX-AS1	PFC	Ast1	1.06724	0.0319915	2.14452	0.45606
LINC01111	PFC	Ast1	0.814631	0.0321191	2.14293	0.457019
AC034228.1	PFC	Ast1	0.752595	0.0322001	2.14192	0.457314
DRP2	PFC	Ast1	1.28444	0.0325117	2.13806	0.45877
PDK1	PFC	Ast1	-0.982104	0.0325502	-2.13759	0.45877
NPAS1	PFC	Ast1	-1.19569	0.0325579	-2.13749	0.45877
AC104009.1	PFC	Ast1	1.27834	0.0325787	2.13724	0.45877
PRKCA	PFC	Ast1	0.550938	0.0326908	2.13586	0.45877
AL132996.1	PFC	Ast1	1.41171	0.0327082	2.13565	0.45877
CXorf36	PFC	Ast1	-1.30875	0.0327422	-2.13523	0.45877
AC004870.4	PFC	Ast1	1.63955	0.0328266	2.1342	0.45877
CCDC171	PFC	Ast1	0.489655	0.032847	2.13395	0.45877
AC011503.1	PFC	Ast1	0.966045	0.0332045	2.1296	0.462909
AL590652.1	PFC	Ast1	0.971184	0.0333216	2.12819	0.463447
DCLK2	PFC	Ast1	0.390969	0.033395	2.1273	0.463447
AC079760.1	PFC	Ast1	0.91732	0.0334264	2.12692	0.463447
RAB40A	PFC	Ast1	0.391733	0.0335434	2.12552	0.464057
MYO16	PFC	Ast1	-0.649341	0.0335927	-2.12493	0.464057
INHBB	PFC	Ast1	0.794254	0.0338033	2.12241	0.465438
LINC02426	PFC	Ast1	1.49092	0.0339522	2.12064	0.465438
AC130456.2	PFC	Ast1	1.17703	0.0339927	2.12016	0.465438
EMID1	PFC	Ast1	0.665036	0.0340233	2.1198	0.465438
IRF1	PFC	Ast1	0.793932	0.0342755	2.11682	0.465438
C15orf53	PFC	Ast1	0.991681	0.0343131	2.11637	0.465438
ESAM	PFC	Ast1	-2.54305	0.0343669	-2.11574	0.465438
HEPACAM	PFC	Ast1	0.412135	0.0344097	2.11524	0.465438
RBMS3-AS3	PFC	Ast1	0.896745	0.0344693	2.11454	0.465438
ASPH	PFC	Ast1	0.622748	0.034507	2.1141	0.465438
AC245187.2	PFC	Ast1	1.66033	0.0346118	2.11287	0.465438
PRX	PFC	Ast1	0.624986	0.0346619	2.11229	0.465438
CHST15	PFC	Ast1	-1.10766	0.0346742	-2.11214	0.465438
AL157884.2	PFC	Ast1	1.54684	0.034751	2.11125	0.465438
BTK	PFC	Ast1	1.50429	0.0347739	2.11098	0.465438
DDX58	PFC	Ast1	0.451421	0.0348083	2.11058	0.465438
NDST4	PFC	Ast1	1.19437	0.034817	2.11048	0.465438
AC104964.1	PFC	Ast1	0.749147	0.0348292	2.11034	0.465438
SAT1	PFC	Ast1	0.878729	0.0348588	2.11	0.465438
GLT1D1	PFC	Ast1	-0.80221	0.0349228	-2.10925	0.465439
LAMA1	PFC	Ast1	0.600552	0.0351007	2.1072	0.465439
ALPK3	PFC	Ast1	-1.01981	0.0351572	-2.10654	0.465439
CENPP	PFC	Ast1	-0.794326	0.0351636	-2.10647	0.465439
PROSER2-AS1	PFC	Ast1	1.47746	0.0351657	2.10645	0.465439
HSD17B6	PFC	Ast1	1.16308	0.0352646	2.10531	0.465935
LINC01229	PFC	Ast1	1.19748	0.0353584	2.10423	0.466362
AP002884.1	PFC	Ast1	0.766785	0.035436	2.10334	0.466574
TUSC7	PFC	Ast1	1.45762	0.0355316	2.10225	0.467021
AC012560.1	PFC	Ast1	1.72625	0.0356249	2.10118	0.467377
PTCHD1-AS	PFC	Ast1	0.532695	0.0357237	2.10006	0.467377
MOGAT1	PFC	Ast1	0.665742	0.0357435	2.09983	0.467377
PAWR	PFC	Ast1	-0.769062	0.0358232	-2.09893	0.467613
AC024941.2	PFC	Ast1	0.822591	0.0359613	2.09736	0.468609
GPR39	PFC	Ast1	1.12263	0.0360981	2.09582	0.468827
CIP2A	PFC	Ast1	0.427718	0.0361202	2.09557	0.468827
KLHL5	PFC	Ast1	0.404723	0.0361635	2.09508	0.468827
AC089983.1	PFC	Ast1	0.87291	0.0363526	2.09296	0.47005
CCDC57	PFC	Ast1	0.385272	0.0364032	2.09239	0.47005
METTL24	PFC	Ast1	0.613775	0.0364574	2.09179	0.47005
LATS2-AS1	PFC	Ast1	1.85607	0.0365057	2.09125	0.47005
LINC01301	PFC	Ast1	0.795539	0.0366677	2.08944	0.471081
DDAH1	PFC	Ast1	0.445822	0.036732	2.08873	0.471081
ABCA10	PFC	Ast1	-1.11625	0.0367721	-2.08829	0.471081
PURG	PFC	Ast1	0.421196	0.0368721	2.08718	0.471565
TPK1	PFC	Ast1	0.416198	0.0370943	2.08473	0.472904
AC073342.1	PFC	Ast1	0.941189	0.0371154	2.08449	0.472904
AC004381.1	PFC	Ast1	1.83188	0.0372022	2.08354	0.472904
ZNF571	PFC	Ast1	0.537926	0.037259	2.08292	0.472904
PTGFR	PFC	Ast1	1.17351	0.0372886	2.08259	0.472904
GNPTAB	PFC	Ast1	0.481734	0.037408	2.08128	0.473627
AC002451.1	PFC	Ast1	0.725194	0.0376922	2.07819	0.474511
CIITA	PFC	Ast1	0.727227	0.0377119	2.07797	0.474511
AC093607.1	PFC	Ast1	-0.803121	0.0378707	-2.07625	0.474511
LINC00658	PFC	Ast1	1.05823	0.0379087	2.07584	0.474511
AL122058.1	PFC	Ast1	1.07389	0.0379279	2.07563	0.474511
NKAIN1	PFC	Ast1	-0.880729	0.0379853	-2.07501	0.474511
PIF1	PFC	Ast1	1.04962	0.0381021	2.07375	0.474511
ANKRD29	PFC	Ast1	0.616638	0.0381505	2.07323	0.474511
COLEC12	PFC	Ast1	1.55877	0.0381658	2.07307	0.474511
VSTM2L	PFC	Ast1	1.09139	0.0382248	2.07244	0.474511
AL365434.2	PFC	Ast1	1.75455	0.0382716	2.07193	0.474511
TMLHE-AS1	PFC	Ast1	0.812346	0.0383438	2.07116	0.474511
AC068305.2	PFC	Ast1	1.2407	0.038346	2.07114	0.474511
AC034195.1	PFC	Ast1	0.956514	0.0383538	2.07105	0.474511
AC008067.1	PFC	Ast1	1.97421	0.0384261	2.07028	0.474631
GAS1RR	PFC	Ast1	1.07337	0.0385468	2.06899	0.474885
NIN	PFC	Ast1	0.302587	0.0386594	2.06779	0.474885
EXTL1	PFC	Ast1	1.42341	0.0386623	2.06776	0.474885
KIAA1217	PFC	Ast1	-1.04957	0.0387227	-2.06712	0.474885
CPNE9	PFC	Ast1	0.69824	0.0388329	2.06595	0.474885
BHMT	PFC	Ast1	1.45014	0.0388765	2.06549	0.474885
SLC9A2	PFC	Ast1	1.04787	0.0389221	2.06501	0.474885
ACER2	PFC	Ast1	-0.523955	0.0389521	-2.06469	0.474885
ADCY2	PFC	Ast1	0.50445	0.0390925	2.06321	0.474885
ZMYND15	PFC	Ast1	1.12291	0.0391538	2.06257	0.474885
AC087855.2	PFC	Ast1	2.20841	0.0391595	2.06251	0.474885
DNALI1	PFC	Ast1	0.612848	0.0392335	2.06173	0.474885
TMC2	PFC	Ast1	1.01889	0.0393654	2.06035	0.474885
AP005329.2	PFC	Ast1	1.09602	0.0393767	2.06023	0.474885
AC022540.1	PFC	Ast1	1.35489	0.0393859	2.06013	0.474885
HTRA4	PFC	Ast1	-0.926459	0.0394838	-2.05911	0.47531
RGS16	PFC	Ast1	-1.23332	0.0397374	-2.05647	0.477604
AP005433.1	PFC	Ast1	-2.85764	0.039822	-2.05559	0.477841
DPYS	PFC	Ast1	-1.11031	0.0399011	-2.05477	0.477841
AL158058.1	PFC	Ast1	1.42136	0.0399461	2.05431	0.477841
ID4	PFC	Ast1	0.603868	0.040107	2.05265	0.478
LVRN	PFC	Ast1	1.53617	0.040136	2.05235	0.478
FKBP10	PFC	Ast1	0.661061	0.0401485	2.05222	0.478
TNFSF10	PFC	Ast1	2.08045	0.0403797	2.04984	0.479941
PHEX-AS1	PFC	Ast1	1.32332	0.040532	2.04829	0.479941
SORBS1	PFC	Ast1	0.584991	0.0406094	2.0475	0.479941
AC099518.3	PFC	Ast1	0.728937	0.0406162	2.04743	0.479941
FAM84B	PFC	Ast1	-0.926474	0.0406279	-2.04731	0.479941
ZNF827	PFC	Ast1	0.37501	0.0407629	2.04593	0.480786
MYOF	PFC	Ast1	-1.14248	0.0409054	-2.04449	0.481507
KCNMA1-AS1	PFC	Ast1	1.03239	0.040951	2.04403	0.481507
AC098582.1	PFC	Ast1	0.731378	0.0410731	2.04279	0.481687
JTB	PFC	Ast1	0.318202	0.0411905	2.04161	0.481687
CDKL4	PFC	Ast1	-0.566388	0.0412493	-2.04101	0.481687
GNA14-AS1	PFC	Ast1	0.824666	0.0412549	2.04096	0.481687
NOX4	PFC	Ast1	-1.3725	0.0413353	-2.04015	0.481687
LRRC39	PFC	Ast1	0.834646	0.0413473	2.04003	0.481687
SPINK9	PFC	Ast1	1.17198	0.0416382	2.03712	0.484332
MED12L	PFC	Ast1	0.561083	0.0418328	2.03518	0.484869
LINC00499	PFC	Ast1	0.888147	0.0418566	2.03494	0.484869
LRRC53	PFC	Ast1	1.25544	0.0418784	2.03473	0.484869
ST6GALNAC5	PFC	Ast1	0.511438	0.0419401	2.03411	0.484869
ATP10B	PFC	Ast1	-1.12732	0.0421063	-2.03247	0.486049
AC025031.1	PFC	Ast1	1.63789	0.042269	2.03086	0.486867
SPAG8	PFC	Ast1	1.08597	0.042312	2.03044	0.486867
F3	PFC	Ast1	1.15696	0.0423882	2.02969	0.486867
Z84485.1	PFC	Ast1	0.952662	0.042434	2.02924	0.486867
WDR11-AS1	PFC	Ast1	0.65364	0.0425032	2.02856	0.486925
RSPO3	PFC	Ast1	1.28023	0.0427827	2.02582	0.488477
LINC00467	PFC	Ast1	0.546372	0.0428474	2.02519	0.488477
SPHK1	PFC	Ast1	-1.99304	0.042898	-2.0247	0.488477
ADI1	PFC	Ast1	0.698623	0.0429116	2.02457	0.488477
ASB3	PFC	Ast1	0.552714	0.0429607	2.02409	0.488477
TEX14	PFC	Ast1	-0.796503	0.0431011	-2.02273	0.489289
LIMK2	PFC	Ast1	0.924466	0.0431612	2.02215	0.489289
PLPP5	PFC	Ast1	0.759181	0.0432855	2.02094	0.489508
SYCP3	PFC	Ast1	0.883345	0.0433492	2.02033	0.489508
SFTPD	PFC	Ast1	1.57595	0.0433741	2.02009	0.489508
NFIA-AS2	PFC	Ast1	0.79037	0.0434735	2.01913	0.4899
RIMKLB	PFC	Ast1	0.36528	0.0435844	2.01807	0.490421
PPEF1	PFC	Ast1	1.01293	0.0437517	2.01646	0.49139
SLC45A1	PFC	Ast1	0.65241	0.0438	2.016	0.49139
ROR1-AS1	PFC	Ast1	0.878854	0.0438853	2.01518	0.491414
BST2	PFC	Ast1	0.768696	0.0439318	2.01474	0.491414
LINC01503	PFC	Ast1	1.39743	0.0439992	2.0141	0.491443
DTWD2	PFC	Ast1	0.366611	0.0441864	2.01232	0.492548
PSCA	PFC	Ast1	1.95819	0.0442395	2.01181	0.492548
DEGS2	PFC	Ast1	1.17853	0.0443045	2.0112	0.492548
VEGFA	PFC	Ast1	-1.18039	0.0443579	-2.01069	0.492548
THSD7B	PFC	Ast1	-0.810727	0.0444763	-2.00957	0.49281
ACOT11	PFC	Ast1	0.612433	0.0445115	2.00924	0.49281
TRABD2B	PFC	Ast1	0.777799	0.0446928	2.00753	0.493965
DDX25	PFC	Ast1	0.510581	0.044746	2.00703	0.493965
MMP26	PFC	Ast1	1.51676	0.0449019	2.00557	0.494769
EFHC2	PFC	Ast1	0.691126	0.0449494	2.00513	0.494769
AC026691.1	PFC	Ast1	1.32323	0.0450498	2.00419	0.494787
TTC6	PFC	Ast1	-0.998133	0.0450815	-2.00389	0.494787
TMEM176B	PFC	Ast1	0.726317	0.0452374	2.00244	0.495781
TGFBR3L	PFC	Ast1	2.23631	0.0453319	2.00156	0.495909
SFTPD-AS1	PFC	Ast1	1.21889	0.0453799	2.00112	0.495909
MTHFD2L	PFC	Ast1	0.432284	0.0454853	2.00014	0.496346
NECTIN2	PFC	Ast1	-0.562991	0.0455731	-1.99933	0.496418
LGR6	PFC	Ast1	-1.50876	0.0456228	-1.99887	0.496418
TMPRSS11F	PFC	Ast1	1.13586	0.0456926	1.99822	0.496465
AL354771.1	PFC	Ast1	0.655496	0.0458338	1.99692	0.496784
AC104984.6	PFC	Ast1	1.27861	0.0459216	1.99611	0.496784
WLS	PFC	Ast1	0.633774	0.0459855	1.99553	0.496784
AC004470.1	PFC	Ast1	1.06049	0.0459867	1.99552	0.496784
ID2-AS1	PFC	Ast1	1.44511	0.0461053	1.99443	0.496784
AC104596.1	PFC	Ast1	0.643768	0.0461149	1.99434	0.496784
AC010275.1	PFC	Ast1	1.26694	0.0463086	1.99257	0.497309
IFNLR1	PFC	Ast1	0.810263	0.0463666	1.99204	0.497309
ENPP3	PFC	Ast1	1.20953	0.0464105	1.99164	0.497309
LIX1	PFC	Ast1	0.867038	0.0465176	1.99067	0.497309
KCNMA1-AS3	PFC	Ast1	1.24362	0.0465561	1.99032	0.497309
CARD11	PFC	Ast1	0.819067	0.0465572	1.99031	0.497309
EPCAM	PFC	Ast1	0.999975	0.0467206	1.98882	0.497848
GPLD1	PFC	Ast1	0.644314	0.0468469	1.98768	0.497848
AP000857.2	PFC	Ast1	1.30386	0.0469118	1.9871	0.497848
SLC19A3	PFC	Ast1	1.60568	0.0469474	1.98677	0.497848
CNTN6	PFC	Ast1	1.36473	0.0470237	1.98609	0.497848
AADACL2-AS1	PFC	Ast1	1.04486	0.0470707	1.98566	0.497848
AC091117.2	PFC	Ast1	1.45527	0.0470718	1.98565	0.497848
NLRP2	PFC	Ast1	1.30566	0.0472344	1.98419	0.497848
SAXO1	PFC	Ast1	0.79303	0.0473487	1.98317	0.497848
DNAH8	PFC	Ast1	0.733188	0.0473602	1.98306	0.497848
AC090907.2	PFC	Ast1	1.33053	0.0473728	1.98295	0.497848
CNGB3	PFC	Ast1	0.465826	0.0475198	1.98164	0.497848
TMEM164	PFC	Ast1	0.7125	0.0476418	1.98055	0.497848
AP000462.1	PFC	Ast1	0.794946	0.0476654	1.98034	0.497848
LINC02588	PFC	Ast1	0.699471	0.0478366	1.97882	0.497848
AJ003147.2	PFC	Ast1	0.983366	0.0478796	1.97844	0.497848
AL035420.1	PFC	Ast1	1.36858	0.0479449	1.97786	0.497848
AC015908.2	PFC	Ast1	1.80712	0.0479537	1.97778	0.497848
AC137723.1	PFC	Ast1	1.31818	0.0480306	1.9771	0.497848
PPIC	PFC	Ast1	1.04324	0.0481588	1.97596	0.497848
PTGIS	PFC	Ast1	1.03408	0.0482061	1.97555	0.497848
LINC02471	PFC	Ast1	0.783691	0.0483141	1.9746	0.497848
ACOT1	PFC	Ast1	1.63415	0.0483704	1.9741	0.497848
MAP3K7CL	PFC	Ast1	0.505234	0.0484474	1.97342	0.497848
CFAP157	PFC	Ast1	-0.999002	0.0484992	-1.97297	0.497848
JPH1	PFC	Ast1	-1.16154	0.0485661	-1.97238	0.497848
AL592043.1	PFC	Ast1	1.32588	0.0485867	1.9722	0.497848
FMO2	PFC	Ast1	2.7582	0.0486135	1.97197	0.497848
P2RY14	PFC	Ast1	1.05158	0.0487404	1.97086	0.497848
TLR3	PFC	Ast1	1.53901	0.0487728	1.97057	0.497848
PDGFRB	PFC	Ast1	0.889456	0.0488223	1.97014	0.497848
AC139720.1	PFC	Ast1	1.54377	0.0488663	1.96976	0.497848
CNTNAP3	PFC	Ast1	1.03269	0.0489196	1.96929	0.497848
LINC00884	PFC	Ast1	0.667676	0.0489479	1.96905	0.497848
AL590867.1	PFC	Ast1	1.86633	0.0489503	1.96902	0.497848
WBP2NL	PFC	Ast1	0.52938	0.0490092	1.96851	0.497848
IQCA1	PFC	Ast1	0.523712	0.0490364	1.96828	0.497848
TTC34	PFC	Ast1	0.76671	0.0491439	1.96734	0.498227
PBX4	PFC	Ast1	0.513242	0.0492392	1.96651	0.498227
C1RL	PFC	Ast1	1.03556	0.0494533	1.96466	0.498227
FBXW12	PFC	Ast1	-0.581229	0.0495073	-1.9642	0.498227
AC008127.1	PFC	Ast1	0.644314	0.0495388	1.96392	0.498227
WDR54	PFC	Ast1	-1.10496	0.0496247	-1.96318	0.498227
SLC39A12	PFC	Ast1	0.912389	0.0496363	1.96308	0.498227
LINC01285	PFC	Ast1	0.606221	0.0497133	1.96242	0.498227
KIF20B	PFC	Ast1	-0.542147	0.0497266	-1.96231	0.498227
CDH1	PFC	Ast1	-1.23115	0.0497308	-1.96227	0.498227
AF279873.4	PFC	Ast1	1.67141	0.0498574	1.96119	0.498837
SOX21-AS1	PFC	Ast1	0.695504	0.0500611	1.95944	0.500215
PCAT6	PFC	Ast1	3.11506	0.0502078	1.95819	0.501021
TNS3	PFC	Ast1	0.549374	0.0503652	1.95685	0.501891
AC022182.1	PFC	Ast1	-1.34007	0.0504274	-1.95632	0.501891
ARNTL2	PFC	Ast1	-0.729681	0.05082	-1.953	0.505136
KCNC1	PFC	Ast1	1.04964	0.0509657	1.95177	0.505512
CASC2	PFC	Ast1	0.511333	0.0509911	1.95155	0.505512
LINC00982	PFC	Ast1	0.922147	0.0511602	1.95013	0.506526
AIM2	PFC	Ast1	1.28598	0.0512766	1.94916	0.506642
GYPC	PFC	Ast1	-1.08174	0.0513055	-1.94892	0.506642
LINC01088	PFC	Ast1	-1.42968	0.0519501	-1.94355	0.511724
AC017002.5	PFC	Ast1	0.922131	0.0519551	1.94351	0.511724
MAEL	PFC	Ast1	0.890904	0.0520636	1.94261	0.512127
AC103409.1	PFC	Ast1	1.12275	0.0523315	1.9404	0.513113
SEMA3E	PFC	Ast1	-0.927713	0.0523989	-1.93984	0.513113
SLC22A6	PFC	Ast1	1.05353	0.0526838	1.9375	0.513113
AC007846.2	PFC	Ast1	1.47171	0.0526851	1.93749	0.513113
AC036214.1	PFC	Ast1	1.00929	0.0527089	1.9373	0.513113
TEKT5	PFC	Ast1	1.37401	0.0527753	1.93675	0.513113
UGCG	PFC	Ast1	0.520845	0.0528261	1.93634	0.513113
AC016716.2	PFC	Ast1	0.95068	0.0528461	1.93618	0.513113
DPP6	PFC	Ast1	-0.870818	0.0530018	-1.93491	0.513113
FLNC	PFC	Ast1	-1.30944	0.053093	-1.93416	0.513113
SPX	PFC	Ast1	1.20182	0.0531094	1.93403	0.513113
LINC00276	PFC	Ast1	0.727917	0.0531159	1.93398	0.513113
RNF149	PFC	Ast1	0.249258	0.0531342	1.93383	0.513113
ART4	PFC	Ast1	0.908323	0.0531994	1.9333	0.513113
AC131571.1	PFC	Ast1	0.467057	0.0532122	1.9332	0.513113
CDKN2A	PFC	Ast1	-1.01133	0.0532477	-1.93291	0.513113
RPL35	PFC	Ast1	-0.567825	0.053314	-1.93237	0.513113
NDP	PFC	Ast1	0.588255	0.0535019	1.93085	0.513307
BNIP3	PFC	Ast1	-0.497749	0.05355	-1.93046	0.513307
GPR87	PFC	Ast1	2.0337	0.0535667	1.93032	0.513307
AL359710.1	PFC	Ast1	0.519988	0.0536048	1.93002	0.513307
LINC01833	PFC	Ast1	1.48641	0.05411	1.92595	0.515521
TUBA4A	PFC	Ast1	-0.409925	0.0541566	-1.92558	0.515521
PLBD1-AS1	PFC	Ast1	1.03216	0.0541634	1.92553	0.515521
FXYD1	PFC	Ast1	0.775803	0.0541657	1.92551	0.515521
AC105383.1	PFC	Ast1	0.484039	0.0544332	1.92337	0.515521
LINC01336	PFC	Ast1	1.03653	0.054444	1.92329	0.515521
MT1A	PFC	Ast1	0.725911	0.0544937	1.92289	0.515521
NEK5	PFC	Ast1	0.869831	0.054558	1.92238	0.515521
AC087857.1	PFC	Ast1	1.58314	0.0546288	1.92182	0.515521
AC008014.1	PFC	Ast1	0.993919	0.0546481	1.92166	0.515521
CYP2J2	PFC	Ast1	0.743378	0.0546516	1.92164	0.515521
AC005972.4	PFC	Ast1	-0.877773	0.0546518	-1.92163	0.515521
RFLNA	PFC	Ast1	0.519516	0.0547973	1.92048	0.515866
AC090579.1	PFC	Ast1	0.720392	0.0549259	1.91946	0.515866
SPAG17	PFC	Ast1	-0.636294	0.0549313	-1.91942	0.515866
AK8	PFC	Ast1	0.627738	0.0550438	1.91853	0.515866
MARCKS	PFC	Ast1	0.272974	0.0551508	1.91769	0.515866
LYSMD2	PFC	Ast1	0.38495	0.0551924	1.91736	0.515866
ZC2HC1A	PFC	Ast1	0.445109	0.0551949	1.91734	0.515866
PDP1	PFC	Ast1	0.563904	0.0552325	1.91704	0.515866
PTPRQ	PFC	Ast1	1.15197	0.0553527	1.9161	0.516353
DBF4	PFC	Ast1	-0.51507	0.0554644	-1.91522	0.516537
AC018816.1	PFC	Ast1	0.455068	0.0555087	1.91487	0.516537
NT5DC2	PFC	Ast1	-0.988727	0.0556812	-1.91352	0.516568
RNF144B	PFC	Ast1	0.845421	0.0556977	1.91339	0.516568
SH3BP4	PFC	Ast1	-0.58399	0.0557163	-1.91325	0.516568
UBA6-AS1	PFC	Ast1	0.990118	0.0558368	1.91231	0.516749
LRRC49	PFC	Ast1	0.33575	0.0558721	1.91203	0.516749
PINK1	PFC	Ast1	0.472468	0.0560153	1.91092	0.516823
IGFL2-AS1	PFC	Ast1	1.07711	0.0560763	1.91044	0.516823
WDR93	PFC	Ast1	0.748166	0.0562255	1.90928	0.516823
AP003025.1	PFC	Ast1	0.922512	0.0562327	1.90923	0.516823
CD4	PFC	Ast1	1.01188	0.0562428	1.90915	0.516823
AL365181.3	PFC	Ast1	1.16087	0.0563938	1.90798	0.516823
AC034243.1	PFC	Ast1	0.957089	0.0564111	1.90785	0.516823
USP3-AS1	PFC	Ast1	0.704678	0.0564484	1.90756	0.516823
PTPRZ1	PFC	Ast1	0.346989	0.0564934	1.90721	0.516823
CDC40	PFC	Ast1	0.274637	0.0566142	1.90628	0.517303
HEYL	PFC	Ast1	1.01706	0.0568157	1.90473	0.51852
AC019131.1	PFC	Ast1	0.784084	0.0569885	1.9034	0.518836
ZIC4	PFC	Ast1	1.02583	0.0570829	1.90268	0.518836
CRY1	PFC	Ast1	-0.590116	0.057218	-1.90164	0.518836
COLQ	PFC	Ast1	0.589482	0.0572546	1.90136	0.518836
ACBD7	PFC	Ast1	0.921099	0.0572579	1.90134	0.518836
PVT1	PFC	Ast1	-0.450677	0.0572608	-1.90131	0.518836
DNAJA4	PFC	Ast1	-1.17067	0.0574431	-1.89992	0.519717
AC091885.2	PFC	Ast1	0.843594	0.0575643	1.899	0.519717
CAPNS1	PFC	Ast1	-0.442536	0.0575814	-1.89887	0.519717
AL445433.2	PFC	Ast1	-1.13	0.0576906	-1.89804	0.519717
SCGB1D2	PFC	Ast1	-3.04218	0.0577526	-1.89757	0.519717
TGFB1	PFC	Ast1	0.55981	0.0577692	1.89745	0.519717
AC091180.5	PFC	Ast1	0.632234	0.0579069	1.8964	0.520322
C6orf99	PFC	Ast1	0.88086	0.0579736	1.8959	0.520322
SLC15A5	PFC	Ast1	0.913663	0.0585499	1.89156	0.522723
LINC02427	PFC	Ast1	0.638072	0.0585817	1.89132	0.522723
CAPS2	PFC	Ast1	0.366207	0.0585849	1.8913	0.522723
AC008629.1	PFC	Ast1	0.486703	0.0586327	1.89094	0.522723
ASAP3	PFC	Ast1	0.581879	0.0587416	1.89012	0.522723
AC009163.1	PFC	Ast1	0.735031	0.0589607	1.88849	0.522723
SPTLC3	PFC	Ast1	0.781882	0.0589621	1.88848	0.522723
PAXIP1-AS2	PFC	Ast1	0.652843	0.0589847	1.88831	0.522723
RNF187	PFC	Ast1	-0.645148	0.0589963	-1.88822	0.522723
AC008083.2	PFC	Ast1	1.21739	0.0589988	1.8882	0.522723
EPHX4	PFC	Ast1	0.767954	0.0589993	1.8882	0.522723
ARHGAP28	PFC	Ast1	-1.22641	0.059171	-1.88692	0.523632
PGR	PFC	Ast1	-1.15068	0.0593558	-1.88555	0.524246
NTNG2	PFC	Ast1	0.896882	0.0593786	1.88538	0.524246
AC021491.1	PFC	Ast1	1.56519	0.0597018	1.88299	0.526487
AC062004.1	PFC	Ast1	1.00773	0.0598222	1.8821	0.526935
NXPE1	PFC	Ast1	2.00371	0.0600641	1.88032	0.528453
PDZRN3	PFC	Ast1	0.444772	0.0602671	1.87883	0.528539
GPSM2	PFC	Ast1	0.616074	0.0603108	1.87851	0.528539
FN1	PFC	Ast1	0.564659	0.0605388	1.87685	0.528539
TRPC5OS	PFC	Ast1	1.45369	0.0605926	1.87646	0.528539
CLDN10	PFC	Ast1	0.429434	0.0605953	1.87644	0.528539
LINC01924	PFC	Ast1	0.972419	0.060669	1.8759	0.528539
RCAN2	PFC	Ast1	-0.937657	0.0606825	-1.8758	0.528539
TUBA1C	PFC	Ast1	0.784408	0.0607667	1.87519	0.528539
DSC2	PFC	Ast1	0.657223	0.0610739	1.87296	0.528539
ADCY10	PFC	Ast1	1.21152	0.0611112	1.87269	0.528539
GNG12-AS1	PFC	Ast1	0.789422	0.0611241	1.8726	0.528539
AC010615.4	PFC	Ast1	1.37122	0.0611816	1.87218	0.528539
UBE2Q2L	PFC	Ast1	0.59717	0.0613026	1.87131	0.528539
AL445430.1	PFC	Ast1	1.16389	0.0613853	1.87071	0.528539
RARRES3	PFC	Ast1	1.3371	0.0613927	1.87066	0.528539
NTRK3	PFC	Ast1	0.642084	0.0614443	1.87028	0.528539
BCO1	PFC	Ast1	0.903075	0.0614804	1.87002	0.528539
SPR	PFC	Ast1	-1.00455	0.0615919	-1.86922	0.528539
DM1-AS	PFC	Ast1	1.14349	0.0616029	1.86914	0.528539
PARP9	PFC	Ast1	0.737617	0.0617368	1.86818	0.528539
AC116049.2	PFC	Ast1	0.832647	0.0617611	1.86801	0.528539
AP001528.2	PFC	Ast1	1.14654	0.061766	1.86797	0.528539
AL392086.1	PFC	Ast1	0.617241	0.0617764	1.8679	0.528539
CD53	PFC	Ast1	1.18356	0.061792	1.86779	0.528539
FAM43B	PFC	Ast1	0.910417	0.0618162	1.86761	0.528539
FAM189A2	PFC	Ast1	0.698354	0.0619266	1.86682	0.528887
C7orf31	PFC	Ast1	0.704084	0.0622138	1.86477	0.530742
LINC01568	PFC	Ast1	1.22598	0.0623003	1.86415	0.530883
CHST4	PFC	Ast1	1.67464	0.0623908	1.86351	0.531057
LINC02277	PFC	Ast1	1.02154	0.0628813	1.86003	0.534525
CCPG1	PFC	Ast1	0.224635	0.0629467	1.85957	0.534525
SLCO1C1	PFC	Ast1	0.940112	0.0630097	1.85912	0.534525
PET100	PFC	Ast1	1.85484	0.0634107	1.8563	0.537186
TLR1	PFC	Ast1	-1.16472	0.063465	-1.85592	0.537186
EGR1	PFC	Ast1	-1.99282	0.0635901	-1.85504	0.537259
ZNF883	PFC	Ast1	0.68421	0.063622	1.85482	0.537259
LINC02144	PFC	Ast1	1.18894	0.0640071	1.85213	0.537259
PAX6	PFC	Ast1	0.459487	0.0640132	1.85209	0.537259
AC087286.2	PFC	Ast1	0.748808	0.0640146	1.85208	0.537259
AL158071.1	PFC	Ast1	2.09252	0.0640497	1.85183	0.537259
AL357507.1	PFC	Ast1	0.644764	0.0640599	1.85176	0.537259
SLC26A8	PFC	Ast1	0.991628	0.064323	1.84993	0.537259
GOLGA8A	PFC	Ast1	0.522409	0.0643309	1.84988	0.537259
PLEKHA1	PFC	Ast1	-0.296138	0.0644177	-1.84928	0.537259
MYPN	PFC	Ast1	0.91898	0.0644982	1.84872	0.537259
ABHD17C	PFC	Ast1	0.229738	0.064642	1.84773	0.537259
IFIH1	PFC	Ast1	0.580951	0.0646466	1.84769	0.537259
AP001372.1	PFC	Ast1	0.892782	0.0647005	1.84732	0.537259
ALOX5	PFC	Ast1	-0.393205	0.0647073	-1.84727	0.537259
LRP4-AS1	PFC	Ast1	0.828485	0.0647134	1.84723	0.537259
ARX	PFC	Ast1	0.591939	0.0647439	1.84702	0.537259
NDE1	PFC	Ast1	-0.339638	0.0647514	-1.84697	0.537259
BX088645.1	PFC	Ast1	1.05059	0.06486	1.84622	0.537259
ZNRF3	PFC	Ast1	0.473295	0.0650001	1.84526	0.537259
LINC01811	PFC	Ast1	0.685031	0.0650839	1.84468	0.537259
HFE	PFC	Ast1	0.660929	0.0651601	1.84416	0.537259
ENTPD1	PFC	Ast1	0.634667	0.0651791	1.84403	0.537259
GML	PFC	Ast1	1.14221	0.0652259	1.84371	0.537259
HIP1	PFC	Ast1	-0.703659	0.0652447	-1.84358	0.537259
BSPRY	PFC	Ast1	1.257	0.0653453	1.84289	0.537504
GABRE	PFC	Ast1	2.75994	0.0656115	1.84107	0.538733
CSRP2	PFC	Ast1	-0.886073	0.0656367	-1.8409	0.538733
MTFP1	PFC	Ast1	-2.10844	0.0657869	-1.83987	0.539382
PRAM1	PFC	Ast1	0.77372	0.0659647	1.83866	0.539627
ASXL3	PFC	Ast1	-1.58359	0.0659732	-1.83861	0.539627
ZDHHC19	PFC	Ast1	1.52902	0.0661099	1.83768	0.539627
AC013643.2	PFC	Ast1	0.67846	0.0661139	1.83765	0.539627
GGH	PFC	Ast1	0.646877	0.0662338	1.83684	0.539627
TAF1A-AS1	PFC	Ast1	1.23764	0.066296	1.83642	0.539627
TCF7L2	PFC	Ast1	0.385735	0.0663228	1.83624	0.539627
PHLPP2	PFC	Ast1	0.374999	0.066386	1.83581	0.539627
AL121827.2	PFC	Ast1	1.43664	0.0665422	1.83475	0.540317
AL365181.2	PFC	Ast1	0.865337	0.0667072	1.83364	0.541078
AC009961.1	PFC	Ast1	0.626219	0.0669622	1.83193	0.542565
LINC02340	PFC	Ast1	0.812738	0.0672014	1.83032	0.543922
RPS19	PFC	Ast1	-0.348362	0.0673574	-1.82928	0.544073
AC027290.1	PFC	Ast1	-2.55311	0.0673957	-1.82903	0.544073
AC015971.1	PFC	Ast1	0.919263	0.0674805	1.82846	0.544073
AC239803.1	PFC	Ast1	1.49091	0.0675346	1.8281	0.544073
AP001830.1	PFC	Ast1	0.877581	0.0677861	1.82643	0.544073
ADCYAP1R1	PFC	Ast1	0.774009	0.0678047	1.8263	0.544073
TMEM191B	PFC	Ast1	-2.26513	0.0678982	-1.82568	0.544073
CADPS	PFC	Ast1	-0.621346	0.0680298	-1.82481	0.544073
LINC01982	PFC	Ast1	1.02614	0.0680997	1.82435	0.544073
PRKD3	PFC	Ast1	0.267887	0.068131	1.82414	0.544073
FGF11	PFC	Ast1	0.636543	0.0681362	1.8241	0.544073
HMOX1	PFC	Ast1	-1.58726	0.0682814	-1.82315	0.544073
ADAMTS9	PFC	Ast1	-1.15476	0.0683379	-1.82277	0.544073
C12orf54	PFC	Ast1	1.19607	0.0683727	1.82254	0.544073
RHCG	PFC	Ast1	0.603854	0.0683935	1.82241	0.544073
CCDC170	PFC	Ast1	1.16886	0.0683936	1.8224	0.544073
AC007344.1	PFC	Ast1	1.10168	0.0684684	1.82191	0.544073
SLC26A7	PFC	Ast1	0.808169	0.068513	1.82162	0.544073
FAM162A	PFC	Ast1	-0.754464	0.0686259	-1.82088	0.544073
MYO3B	PFC	Ast1	0.877503	0.0686572	1.82067	0.544073
SGCG	PFC	Ast1	0.905761	0.0687265	1.82021	0.544073
CYP4F11	PFC	Ast1	1.37171	0.0688367	1.81949	0.544377
CTHRC1	PFC	Ast1	1.28193	0.069072	1.81795	0.544632
C4orf3	PFC	Ast1	0.539782	0.069074	1.81794	0.544632
DGKH	PFC	Ast1	-0.663314	0.0691528	-1.81742	0.544632
AP000550.1	PFC	Ast1	1.79915	0.0691562	1.8174	0.544632
ZNF296	PFC	Ast1	1.40483	0.06958	1.81464	0.546922
SCAI	PFC	Ast1	0.365489	0.0696356	1.81427	0.546922
WFIKKN2	PFC	Ast1	-1.862	0.0696633	-1.81409	0.546922
NUP62CL	PFC	Ast1	1.66526	0.0699721	1.81209	0.547747
IGSF5	PFC	Ast1	0.99768	0.0699736	1.81208	0.547747
XRCC4	PFC	Ast1	0.310241	0.0700237	1.81176	0.547747
HIPK3	PFC	Ast1	0.543161	0.0700573	1.81154	0.547747
Z99774.1	PFC	Ast1	2.37247	0.070172	1.8108	0.548079
AP000943.3	PFC	Ast1	-1.26265	0.0706053	-1.80801	0.549662
AL162254.1	PFC	Ast1	1.70012	0.0706434	1.80776	0.549662
GJB2	PFC	Ast1	1.31469	0.0707411	1.80714	0.549662
ECHS1	PFC	Ast1	-0.341841	0.0708559	-1.8064	0.549662
AC138627.1	PFC	Ast1	0.709756	0.071005	1.80545	0.549662
SLC25A31	PFC	Ast1	-0.759562	0.0711299	-1.80465	0.549662
LINC01266	PFC	Ast1	1.27752	0.0712614	1.80381	0.549662
RIMS3	PFC	Ast1	0.763147	0.0713053	1.80353	0.549662
KCNJ8	PFC	Ast1	1.76355	0.0713122	1.80348	0.549662
TMCC2	PFC	Ast1	0.808	0.0713414	1.8033	0.549662
CA1	PFC	Ast1	1.03315	0.0713434	1.80329	0.549662
TMEM241	PFC	Ast1	0.509791	0.0713635	1.80316	0.549662
ADAMTS17	PFC	Ast1	0.487499	0.0714197	1.8028	0.549662
AC025272.1	PFC	Ast1	1.28748	0.0714243	1.80277	0.549662
AQP4-AS1	PFC	Ast1	0.811012	0.0714886	1.80236	0.549662
PPARGC1A	PFC	Ast1	-0.492829	0.0715385	-1.80204	0.549662
ZNF728	PFC	Ast1	0.509302	0.0716068	1.80161	0.549662
ADORA2B	PFC	Ast1	0.817316	0.0717144	1.80093	0.549889
LGI4	PFC	Ast1	0.54194	0.0717814	1.8005	0.549889
ADGB	PFC	Ast1	-0.776345	0.0718629	-1.79999	0.549958
MAP3K5	PFC	Ast1	0.377692	0.0719751	1.79928	0.550261
LINC02060	PFC	Ast1	0.651597	0.0721713	1.79804	0.550491
HOOK2	PFC	Ast1	0.548862	0.0722468	1.79756	0.550491
SYT12	PFC	Ast1	0.625124	0.0722809	1.79734	0.550491
TLCD1	PFC	Ast1	0.992177	0.0722955	1.79725	0.550491
AC016907.2	PFC	Ast1	0.546102	0.0724374	1.79636	0.550958
AC008957.2	PFC	Ast1	1.01181	0.0725894	1.7954	0.550958
GTSE1	PFC	Ast1	-0.825462	0.0725938	-1.79538	0.550958
GAPDH	PFC	Ast1	-0.635803	0.0726866	-1.79479	0.550958
AP000802.1	PFC	Ast1	1.20784	0.07272	1.79458	0.550958
AGBL4	PFC	Ast1	0.509068	0.072964	1.79306	0.552255
PTCH1	PFC	Ast1	0.485351	0.0731556	1.79186	0.552913
PDZD2	PFC	Ast1	-0.415892	0.0733301	-1.79077	0.552913
LINC00271	PFC	Ast1	0.771744	0.0733635	1.79056	0.552913
SCN2B	PFC	Ast1	0.726175	0.0734546	1.79	0.552913
CELSR1	PFC	Ast1	0.599741	0.0736133	1.78901	0.552913
CCDC65	PFC	Ast1	0.421547	0.0737314	1.78828	0.552913
NDUFB5	PFC	Ast1	0.433764	0.0737683	1.78805	0.552913
AC138123.2	PFC	Ast1	1.03914	0.0738077	1.7878	0.552913
ADIPOR2	PFC	Ast1	-0.693963	0.0738631	-1.78746	0.552913
PLCH1	PFC	Ast1	0.423207	0.0738651	1.78745	0.552913
HRH1	PFC	Ast1	0.685304	0.0740065	1.78657	0.552913
C21orf62-AS1	PFC	Ast1	0.734694	0.0740112	1.78654	0.552913
DYNLL2	PFC	Ast1	-0.650412	0.0740487	-1.78631	0.552913
AP001021.2	PFC	Ast1	-0.893965	0.0740717	-1.78617	0.552913
AC093895.1	PFC	Ast1	0.776991	0.0741738	1.78554	0.553131
TSPYL2	PFC	Ast1	-0.845212	0.0743982	-1.78416	0.554117
AP003354.2	PFC	Ast1	0.96239	0.0744522	1.78382	0.554117
SCG2	PFC	Ast1	-0.698401	0.0746463	-1.78263	0.554914
AC002074.1	PFC	Ast1	2.26325	0.0747055	1.78227	0.554914
C1orf112	PFC	Ast1	0.480609	0.0747796	1.78181	0.55492
AL158055.1	PFC	Ast1	0.608265	0.0749952	1.78049	0.555262
FADS2	PFC	Ast1	0.909686	0.0751863	1.77933	0.555262
HSPG2	PFC	Ast1	-0.634999	0.0752185	-1.77913	0.555262
COPZ2	PFC	Ast1	0.550124	0.0752283	1.77907	0.555262
AL359881.1	PFC	Ast1	1.69336	0.0753914	1.77808	0.555262
RAMP1	PFC	Ast1	0.379801	0.0753977	1.77804	0.555262
MIAT	PFC	Ast1	1.31294	0.075494	1.77745	0.555262
ZYG11A	PFC	Ast1	1.43477	0.0755825	1.77691	0.555262
MXRA7	PFC	Ast1	-0.313276	0.0755887	-1.77688	0.555262
HSD17B13	PFC	Ast1	0.995784	0.0757176	1.77609	0.555262
AC106820.5	PFC	Ast1	1.45169	0.075721	1.77607	0.555262
BBOX1	PFC	Ast1	0.802666	0.0757536	1.77587	0.555262
GRAMD2A	PFC	Ast1	0.729973	0.0758178	1.77549	0.555262
AC009902.2	PFC	Ast1	0.834178	0.0758506	1.77529	0.555262
C18orf63	PFC	Ast1	1.28751	0.0759681	1.77457	0.555586
SPAG16	PFC	Ast1	0.523109	0.0762572	1.77283	0.556741
OPHN1	PFC	Ast1	0.60968	0.0763649	1.77218	0.556741
AC107419.1	PFC	Ast1	1.26944	0.0763958	1.77199	0.556741
MFHAS1	PFC	Ast1	0.645199	0.076466	1.77157	0.556741
TSPOAP1	PFC	Ast1	0.740675	0.0764931	1.77141	0.556741
NINL	PFC	Ast1	0.575398	0.0765691	1.77095	0.556759
FBXL13	PFC	Ast1	0.470075	0.076708	1.77012	0.556795
AL157911.1	PFC	Ast1	0.856387	0.0767392	1.76993	0.556795
AC010230.1	PFC	Ast1	1.5042	0.0768431	1.7693	0.556795
AC009107.2	PFC	Ast1	0.879961	0.0769526	1.76865	0.556795
AC087482.1	PFC	Ast1	0.790727	0.0770005	1.76836	0.556795
2021-03-02	PFC	Ast1	0.500682	0.0770145	1.76828	0.556795
NR4A3	PFC	Ast1	-1.24684	0.0772349	-1.76696	0.557658
AC068875.1	PFC	Ast1	0.658487	0.077281	1.76669	0.557658
AC005355.1	PFC	Ast1	1.4285	0.0775255	1.76523	0.558819
TMEM150C	PFC	Ast1	0.443586	0.0775891	1.76485	0.558819
KHDC1	PFC	Ast1	0.94374	0.0782709	1.76081	0.562018
PATJ	PFC	Ast1	0.243627	0.0782891	1.7607	0.562018
SEMA3F	PFC	Ast1	1.26436	0.0782918	1.76068	0.562018
RAPH1	PFC	Ast1	0.495441	0.0783298	1.76046	0.562018
DIO3OS	PFC	Ast1	2.12249	0.0784387	1.75982	0.562267
AP002336.2	PFC	Ast1	0.786259	0.0785853	1.75895	0.562786
SUSD4	PFC	Ast1	1.05751	0.0786607	1.75851	0.562795
GPR63	PFC	Ast1	-0.870469	0.0788774	-1.75724	0.563814
AL353626.1	PFC	Ast1	1.22888	0.0790163	1.75642	0.563838
LINC02497	PFC	Ast1	0.84106	0.0791767	1.75548	0.563838
ZDHHC20	PFC	Ast1	-0.381306	0.0795015	-1.75359	0.563838
CPXM2	PFC	Ast1	-1.71441	0.0796404	-1.75278	0.563838
AC004112.1	PFC	Ast1	0.615448	0.0797311	1.75225	0.563838
STEAP4	PFC	Ast1	1.04538	0.0797431	1.75218	0.563838
AL683807.1	PFC	Ast1	1.20063	0.0799028	1.75125	0.563838
ATP1B2	PFC	Ast1	0.825073	0.0799514	1.75097	0.563838
AC114689.3	PFC	Ast1	-0.89394	0.0799921	-1.75073	0.563838
NMBR	PFC	Ast1	0.663267	0.0800222	1.75056	0.563838
SLC27A6	PFC	Ast1	-0.582076	0.080056	-1.75036	0.563838
AC010201.1	PFC	Ast1	-1.04748	0.0801924	-1.74957	0.563838
AL133415.1	PFC	Ast1	1.42929	0.0801976	1.74954	0.563838
KCTD12	PFC	Ast1	1.71633	0.0802549	1.74921	0.563838
BAALC-AS1	PFC	Ast1	0.964137	0.0802808	1.74906	0.563838
DAPK1	PFC	Ast1	0.368967	0.080402	1.74836	0.563838
AC106894.1	PFC	Ast1	1.16148	0.080432	1.74819	0.563838
CMTM8	PFC	Ast1	-0.886919	0.0804398	-1.74814	0.563838
AC015908.3	PFC	Ast1	1.60229	0.0805942	1.74725	0.563838
AC140912.1	PFC	Ast1	1.16595	0.0806	1.74722	0.563838
TERB1	PFC	Ast1	-0.506684	0.0806033	-1.7472	0.563838
C3orf70	PFC	Ast1	0.676632	0.0806451	1.74696	0.563838
CYP4X1	PFC	Ast1	1.4124	0.08066	1.74687	0.563838
AC096577.1	PFC	Ast1	1.19026	0.0806651	1.74684	0.563838
AP000866.2	PFC	Ast1	-0.554018	0.0808476	-1.74579	0.564593
BFSP2-AS1	PFC	Ast1	1.25614	0.081155	1.74402	0.56559
LINC00426	PFC	Ast1	1.1703	0.081163	1.74398	0.56559
TMEM220-AS1	PFC	Ast1	1.04611	0.0812489	1.74349	0.56559
TACR1	PFC	Ast1	-1.06465	0.0812887	-1.74326	0.56559
SLC15A2	PFC	Ast1	0.926519	0.0815534	1.74174	0.566912
CHN1	PFC	Ast1	0.38138	0.0816516	1.74118	0.567019
AL512306.3	PFC	Ast1	0.787667	0.0817184	1.7408	0.567019
ITGA10	PFC	Ast1	-1.18815	0.0818772	-1.7399	0.567396
NETO2	PFC	Ast1	-0.901784	0.0820584	-1.73887	0.567396
USP2-AS1	PFC	Ast1	-1.13301	0.0821119	-1.73856	0.567396
AC062029.1	PFC	Ast1	1.08578	0.0822119	1.73799	0.567396
TBC1D8B	PFC	Ast1	-0.980171	0.08228	-1.73761	0.567396
AC093334.1	PFC	Ast1	2.18432	0.0823357	1.73729	0.567396
AC024361.2	PFC	Ast1	1.54259	0.0823567	1.73717	0.567396
AL132780.1	PFC	Ast1	1.02113	0.0823712	1.73709	0.567396
CCDC13-AS1	PFC	Ast1	1.23995	0.0826899	1.73529	0.569074
TTC39C	PFC	Ast1	0.310509	0.0831423	1.73274	0.57103
PALMD	PFC	Ast1	-1.8503	0.0831793	-1.73253	0.57103
IFT22	PFC	Ast1	0.367931	0.0831999	1.73241	0.57103
GLRX	PFC	Ast1	0.527158	0.0837524	1.72932	0.572107
AP003174.1	PFC	Ast1	1.23966	0.0837803	1.72916	0.572107
HLA-DRA	PFC	Ast1	1.38863	0.0838423	1.72881	0.572107
SEC16B	PFC	Ast1	0.964334	0.0838992	1.7285	0.572107
CHST9	PFC	Ast1	0.953544	0.084125	1.72724	0.572107
FAM135B	PFC	Ast1	0.64623	0.0841943	1.72685	0.572107
AC097467.3	PFC	Ast1	1.01625	0.0842021	1.72681	0.572107
B3GALT5-AS1	PFC	Ast1	1.05895	0.0842168	1.72673	0.572107
RXRG	PFC	Ast1	0.804941	0.0842319	1.72664	0.572107
CACHD1	PFC	Ast1	0.563986	0.0842389	1.7266	0.572107
FBN3	PFC	Ast1	1.07274	0.0842902	1.72632	0.572107
PAMR1	PFC	Ast1	0.427302	0.0843624	1.72592	0.572107
LINC01819	PFC	Ast1	1.13545	0.0844491	1.72544	0.572107
SPARC	PFC	Ast1	-1.12294	0.08445	-1.72543	0.572107
CA3	PFC	Ast1	0.846532	0.0844978	1.72516	0.572107
C3orf14	PFC	Ast1	0.730543	0.0846961	1.72407	0.572107
AC004039.1	PFC	Ast1	0.773818	0.0847174	1.72395	0.572107
NABP1	PFC	Ast1	0.422465	0.0847301	1.72388	0.572107
ADCY9	PFC	Ast1	0.435163	0.0847902	1.72354	0.572107
ITGA1	PFC	Ast1	-0.793948	0.0849557	-1.72263	0.572262
AC007923.4	PFC	Ast1	1.07213	0.0849856	1.72246	0.572262
HERPUD1	PFC	Ast1	-0.409283	0.0850394	-1.72217	0.572262
GPR158	PFC	Ast1	-0.612061	0.0851872	-1.72135	0.572748
LFNG	PFC	Ast1	0.862979	0.0853405	1.72051	0.573271
SRRM3	PFC	Ast1	-0.529883	0.0855703	-1.71924	0.574168
AC091826.2	PFC	Ast1	0.656961	0.0856255	1.71894	0.574168
ATP13A4	PFC	Ast1	0.331948	0.086009	1.71684	0.575301
TMOD2	PFC	Ast1	0.501481	0.0860149	1.7168	0.575301
GOLT1B	PFC	Ast1	0.647253	0.086256	1.71549	0.575301
BACH1	PFC	Ast1	-0.420741	0.0862878	-1.71531	0.575301
RGR	PFC	Ast1	1.78394	0.0863029	1.71523	0.575301
RPE65	PFC	Ast1	1.46588	0.0863115	1.71518	0.575301
LINC02465	PFC	Ast1	1.13192	0.0863255	1.71511	0.575301
AP002748.3	PFC	Ast1	1.07297	0.0864694	1.71432	0.575754
FAM184A	PFC	Ast1	0.407572	0.0870806	1.711	0.578809
FOXP4-AS1	PFC	Ast1	0.950052	0.0870809	1.711	0.578809
GPM6A	PFC	Ast1	0.3587	0.087531	1.70857	0.580284
EXTL2	PFC	Ast1	0.420869	0.0875605	1.70841	0.580284
MAP3K8	PFC	Ast1	0.313136	0.0876695	1.70782	0.580284
SLC7A1	PFC	Ast1	-0.536043	0.0876773	-1.70778	0.580284
LSR	PFC	Ast1	0.839839	0.0876853	1.70774	0.580284
WISP2	PFC	Ast1	0.909469	0.0878215	1.707	0.580679
AC123912.4	PFC	Ast1	1.04834	0.0881333	1.70533	0.581906
AGBL3	PFC	Ast1	0.520835	0.0882147	1.70489	0.581906
SPRY2	PFC	Ast1	0.564138	0.0882374	1.70477	0.581906
SMAD6	PFC	Ast1	1.07784	0.0886258	1.70269	0.58278
ARNT2	PFC	Ast1	0.245197	0.0886484	1.70257	0.58278
PCDH15	PFC	Ast1	-0.864761	0.0889602	-1.70091	0.58278
GAS2L3	PFC	Ast1	-0.669949	0.0890453	-1.70046	0.58278
AL137847.1	PFC	Ast1	1.9054	0.0892405	1.69942	0.58278
SMPD3	PFC	Ast1	-0.890261	0.0892617	-1.69931	0.58278
SLC45A3	PFC	Ast1	-1.36489	0.0893144	-1.69903	0.58278
AC073848.1	PFC	Ast1	1.08756	0.0893414	1.69888	0.58278
BICDL1	PFC	Ast1	-0.841043	0.0893803	-1.69868	0.58278
IGDCC4	PFC	Ast1	0.374127	0.0894248	1.69844	0.58278
RANBP3L	PFC	Ast1	0.442893	0.0894866	1.69811	0.58278
NRSN2	PFC	Ast1	0.455569	0.0895204	1.69793	0.58278
AC004594.1	PFC	Ast1	1.27948	0.0895344	1.69786	0.58278
ZNF593	PFC	Ast1	-0.825762	0.0895467	-1.69779	0.58278
AC015878.1	PFC	Ast1	-0.653933	0.0895843	-1.69759	0.58278
ORAI1	PFC	Ast1	0.715422	0.0896412	1.69729	0.58278
NEU4	PFC	Ast1	-1.0016	0.0897883	-1.69652	0.58278
RUVBL2	PFC	Ast1	-0.585809	0.0898648	-1.69611	0.58278
CRYAB	PFC	Ast1	-0.886276	0.0899136	-1.69585	0.58278
DRAIC	PFC	Ast1	0.89972	0.0899365	1.69573	0.58278
AC245519.1	PFC	Ast1	1.07669	0.0899835	1.69548	0.58278
AC000068.1	PFC	Ast1	0.948623	0.0901911	1.69439	0.583625
ADAMTS2	PFC	Ast1	-0.591723	0.090578	-1.69236	0.584962
NEK11	PFC	Ast1	0.580581	0.0905884	1.6923	0.584962
RAD21L1	PFC	Ast1	1.48448	0.0906691	1.69188	0.584962
SPATA4	PFC	Ast1	1.38479	0.0907062	1.69168	0.584962
PKIA-AS1	PFC	Ast1	0.807857	0.0908082	1.69115	0.584997
AC093567.1	PFC	Ast1	1.23419	0.0909905	1.6902	0.584997
TNR	PFC	Ast1	-0.929903	0.0910626	-1.68982	0.584997
LTBP2	PFC	Ast1	-0.562451	0.0912119	-1.68904	0.584997
PRKG1	PFC	Ast1	0.460094	0.0912335	1.68893	0.584997
AC090993.1	PFC	Ast1	1.48358	0.0913177	1.68849	0.584997
SEMA4A	PFC	Ast1	1.17698	0.0913541	1.6883	0.584997
AC097347.1	PFC	Ast1	0.509975	0.0913838	1.68814	0.584997
INTS6L	PFC	Ast1	0.593764	0.0914058	1.68803	0.584997
MEIS3	PFC	Ast1	1.05822	0.0916382	1.68682	0.58599
RNASEH2B-AS1	PFC	Ast1	0.629607	0.0917278	1.68635	0.586069
PRKG1-AS1	PFC	Ast1	0.717292	0.0919036	1.68544	0.586246
SFTA3	PFC	Ast1	1.08418	0.0920179	1.68485	0.586246
AL024498.2	PFC	Ast1	0.908453	0.092038	1.68474	0.586246
MAL2	PFC	Ast1	0.551038	0.0920673	1.68459	0.586246
CCDC17	PFC	Ast1	1.05858	0.0921686	1.68407	0.586246
MGST1	PFC	Ast1	0.556551	0.0922733	1.68353	0.586246
AL138974.1	PFC	Ast1	1.69573	0.0922966	1.68341	0.586246
SLC12A8	PFC	Ast1	0.741894	0.0924945	1.68238	0.586784
HOMER1	PFC	Ast1	-0.202801	0.0926941	-1.68135	0.586784
CAP2	PFC	Ast1	-0.823752	0.0927571	-1.68103	0.586784
COX7B	PFC	Ast1	0.483399	0.0928618	1.68049	0.586784
ADAMTS16	PFC	Ast1	1.01967	0.0929082	1.68025	0.586784
PAPPA2	PFC	Ast1	0.628101	0.0929092	1.68025	0.586784
EPHA10	PFC	Ast1	1.06859	0.0929287	1.68015	0.586784
DCT	PFC	Ast1	0.659685	0.0930168	1.67969	0.586784
CNDP1	PFC	Ast1	-1.51558	0.0931666	-1.67893	0.586784
AL357314.1	PFC	Ast1	1.15603	0.093288	1.6783	0.586784
MATK	PFC	Ast1	0.726461	0.0933469	1.678	0.586784
ATP6V1E2	PFC	Ast1	0.500041	0.0936226	1.67659	0.586784
POPDC3	PFC	Ast1	-0.76647	0.0936713	-1.67634	0.586784
KIAA0319	PFC	Ast1	0.52392	0.093689	1.67625	0.586784
AC093535.1	PFC	Ast1	0.754598	0.0937363	1.67601	0.586784
TBC1D14	PFC	Ast1	0.285381	0.0937417	1.67598	0.586784
AC092070.3	PFC	Ast1	0.849849	0.0937861	1.67576	0.586784
PPFIA2-AS1	PFC	Ast1	0.570649	0.0938385	1.67549	0.586784
ZNF391	PFC	Ast1	0.568254	0.0939138	1.6751	0.586784
SPA17	PFC	Ast1	0.406883	0.0939287	1.67503	0.586784
SEC24D	PFC	Ast1	-0.904895	0.0940502	-1.67441	0.58684
SLC9C2	PFC	Ast1	0.23482	0.0941697	1.6738	0.58684
LINC02237	PFC	Ast1	-1.03629	0.0941699	-1.6738	0.58684
MMP16	PFC	Ast1	-1.11198	0.0942533	-1.67338	0.586877
TPI1	PFC	Ast1	-0.547233	0.0944262	-1.6725	0.587387
AC007920.2	PFC	Ast1	1.02858	0.0945219	1.67201	0.587387
CTSH	PFC	Ast1	0.704452	0.0945674	1.67178	0.587387
APCDD1L	PFC	Ast1	1.73985	0.0946983	1.67112	0.587718
AC022101.1	PFC	Ast1	0.728928	0.0947974	1.67062	0.587852
AC007091.1	PFC	Ast1	0.673366	0.0948749	1.67022	0.587852
ADGRG2	PFC	Ast1	0.632451	0.0950806	1.66919	0.588646
RFX3-AS1	PFC	Ast1	0.92288	0.0952937	1.66811	0.58906
AC084855.1	PFC	Ast1	0.971229	0.0953736	1.66771	0.58906
FNDC7	PFC	Ast1	1.20012	0.0953805	1.66767	0.58906
ID1	PFC	Ast1	1.07151	0.095551	1.66682	0.589156
FAM27C	PFC	Ast1	-1.35034	0.0955514	-1.66681	0.589156
AC093206.1	PFC	Ast1	0.541839	0.0961547	1.66379	0.592394
RLBP1	PFC	Ast1	1.69821	0.0963766	1.66268	0.592664
PTN	PFC	Ast1	0.56828	0.0965634	1.66175	0.592664
MKNK1	PFC	Ast1	0.262377	0.0966908	1.66111	0.592664
NLRC4	PFC	Ast1	0.725134	0.0967122	1.66101	0.592664
HDAC11-AS1	PFC	Ast1	-0.8757	0.096799	-1.66057	0.592664
MRPL57	PFC	Ast1	0.674263	0.0968019	1.66056	0.592664
KIF4A	PFC	Ast1	0.904457	0.0968965	1.66009	0.592664
DSC1	PFC	Ast1	1.28976	0.0968973	1.66009	0.592664
FBLN5	PFC	Ast1	-0.640384	0.0971012	-1.65907	0.592664
TNFAIP8L3	PFC	Ast1	0.551225	0.0972201	1.65848	0.592664
TCF7	PFC	Ast1	0.422245	0.0972212	1.65848	0.592664
HAPLN2	PFC	Ast1	-0.842613	0.0972689	-1.65824	0.592664
ZIM2	PFC	Ast1	0.915271	0.0973892	1.65764	0.592664
LSM11	PFC	Ast1	-0.958554	0.0973906	-1.65764	0.592664
FLNC-AS1	PFC	Ast1	0.803168	0.0975232	1.65698	0.592664
ASRGL1	PFC	Ast1	0.365882	0.0976876	1.65617	0.592664
SLC8A3	PFC	Ast1	-1.56439	0.0977185	-1.65602	0.592664
GMPR	PFC	Ast1	0.944651	0.0977805	1.65571	0.592664
RNF219-AS1	PFC	Ast1	0.508714	0.097863	1.6553	0.592664
CYP2C8	PFC	Ast1	0.99515	0.0978971	1.65514	0.592664
TRDN	PFC	Ast1	0.653588	0.0979233	1.65501	0.592664
PRB2	PFC	Ast1	1.15144	0.0979275	1.65499	0.592664
DPYSL3	PFC	Ast1	0.473279	0.0982192	1.65355	0.592664
NOVA1	PFC	Ast1	0.38246	0.09829	1.6532	0.592664
ACSM3	PFC	Ast1	0.68501	0.0983147	1.65308	0.592664
PIK3AP1	PFC	Ast1	0.834583	0.0983959	1.65268	0.592664
SOX5-AS1	PFC	Ast1	1.56376	0.0984082	1.65262	0.592664
AC090152.1	PFC	Ast1	0.629966	0.0984867	1.65224	0.592664
AC108866.1	PFC	Ast1	0.486251	0.0985176	1.65208	0.592664
LINC00603	PFC	Ast1	1.4076	0.098616	1.6516	0.592664
AC084361.1	PFC	Ast1	0.912927	0.098621	1.65158	0.592664
PLAUR	PFC	Ast1	0.394034	0.0989066	1.65018	0.59391
AC023510.1	PFC	Ast1	-1.05876	0.0990067	-1.64969	0.59404
ZNF33B	PFC	Ast1	0.495031	0.0990883	1.64929	0.59406
AP001043.1	PFC	Ast1	1.33136	0.0993973	1.64778	0.59477
RUSC1	PFC	Ast1	-0.56084	0.0994207	-1.64767	0.59477
OPRD1	PFC	Ast1	1.30303	0.099442	1.64756	0.59477
C2CD6	PFC	Ast1	0.692297	0.0996508	1.64655	0.595307
IGFBP7-AS1	PFC	Ast1	1.31712	0.0996889	1.64636	0.595307
STK39	PFC	Ast1	-0.662327	0.0998321	-1.64567	0.595548
LINC01579	PFC	Ast1	1.28367	0.0998909	1.64538	0.595548
APOL4	PFC	Ast1	2.0246	0.100009	1.64481	0.595548
AC007686.2	PFC	Ast1	1.64099	0.100043	1.64464	0.595548
LINC01896	PFC	Ast1	1.2537	0.100283	1.64348	0.595733
YWHAZ	PFC	Ast1	-0.26749	0.100469	-1.64258	0.595733
SGMS1-AS1	PFC	Ast1	1.07523	0.100497	1.64245	0.595733
AC012360.1	PFC	Ast1	1.74849	0.100519	1.64234	0.595733
AC002467.1	PFC	Ast1	1.3582	0.100587	1.64201	0.595733
AL031666.1	PFC	Ast1	1.44912	0.100624	1.64184	0.595733
CLEC20A	PFC	Ast1	1.11755	0.100698	1.64148	0.595733
MYOZ2	PFC	Ast1	1.09931	0.100809	1.64094	0.595733
AC005871.2	PFC	Ast1	0.814719	0.100825	1.64087	0.595733
AC084357.2	PFC	Ast1	0.758904	0.10086	1.6407	0.595733
HMGN5	PFC	Ast1	0.338779	0.101098	1.63955	0.59592
COX7B2	PFC	Ast1	1.37201	0.101176	1.63918	0.59592
ARHGEF28	PFC	Ast1	-0.610372	0.101358	-1.6383	0.59592
GPC4	PFC	Ast1	0.464126	0.101391	1.63815	0.59592
AC022031.2	PFC	Ast1	1.22058	0.101425	1.63799	0.59592
MNS1	PFC	Ast1	0.352091	0.101535	1.63746	0.59592
AC174065.1	PFC	Ast1	1.2028	0.10159	1.6372	0.59592
EHHADH	PFC	Ast1	0.495396	0.101675	1.63679	0.59592
CSGALNACT1	PFC	Ast1	0.386088	0.101685	1.63674	0.59592
AC005856.1	PFC	Ast1	1.43893	0.101766	1.63635	0.59592
RSPH3	PFC	Ast1	0.524072	0.10177	1.63633	0.59592
RGS22	PFC	Ast1	0.582203	0.101834	1.63602	0.59592
TMEM98	PFC	Ast1	-0.805258	0.102187	-1.63434	0.597522
MUC13	PFC	Ast1	-1.06082	0.10229	-1.63385	0.597664
AC009055.1	PFC	Ast1	1.21204	0.102392	1.63337	0.597798
ITM2C	PFC	Ast1	0.91924	0.102486	1.63292	0.597876
DLGAP1-AS2	PFC	Ast1	0.825876	0.102696	1.63192	0.597876
SALL2	PFC	Ast1	0.488759	0.102709	1.63186	0.597876
RAD9B	PFC	Ast1	1.10663	0.102747	1.63168	0.597876
NINJ2	PFC	Ast1	-1.08553	0.102799	-1.63143	0.597876
NEK6	PFC	Ast1	0.470991	0.102934	1.63079	0.598119
EMP3	PFC	Ast1	1.03229	0.102999	1.63049	0.598119
AC107021.1	PFC	Ast1	0.640022	0.103521	1.62802	0.599953
MITF	PFC	Ast1	-0.561453	0.103542	-1.62792	0.599953
AL139412.1	PFC	Ast1	0.810864	0.1036	1.62765	0.599953
AL359706.1	PFC	Ast1	0.6854	0.103751	1.62693	0.599953
CYP46A1	PFC	Ast1	0.502651	0.103775	1.62682	0.599953
LINC02026	PFC	Ast1	1.19634	0.103789	1.62675	0.599953
LINC00621	PFC	Ast1	1.0465	0.103946	1.62602	0.600326
AC117834.1	PFC	Ast1	0.769598	0.104012	1.62571	0.600326
LINC01828	PFC	Ast1	0.650017	0.104261	1.62454	0.601306
RBM46	PFC	Ast1	1.29904	0.104375	1.624	0.60135
DNAAF1	PFC	Ast1	0.471434	0.104428	1.62376	0.60135
LINC01114	PFC	Ast1	0.738086	0.104548	1.62319	0.601586
HK2	PFC	Ast1	-1.17993	0.10468	-1.62257	0.601893
LRRC17	PFC	Ast1	0.703117	0.104798	1.62203	0.60211
RBMS3-AS1	PFC	Ast1	1.77092	0.105414	1.61915	0.604548
PZP	PFC	Ast1	1.36199	0.10546	1.61894	0.604548
AC087564.1	PFC	Ast1	0.805688	0.105647	1.61807	0.604548
NAV2-AS3	PFC	Ast1	0.98314	0.10567	1.61797	0.604548
CPNE6	PFC	Ast1	0.994806	0.105785	1.61743	0.604548
AL355472.3	PFC	Ast1	1.02823	0.105805	1.61734	0.604548
AC008758.4	PFC	Ast1	0.953214	0.105823	1.61725	0.604548
AC244517.2	PFC	Ast1	0.717456	0.10586	1.61709	0.604548
CR392039.3	PFC	Ast1	1.81164	0.106163	1.61568	0.605109
PACRG	PFC	Ast1	0.334179	0.106247	1.6153	0.605109
RHOJ	PFC	Ast1	0.427058	0.106307	1.61502	0.605109
C1R	PFC	Ast1	1.20596	0.106523	1.61402	0.605109
LURAP1L	PFC	Ast1	1.56557	0.106558	1.61386	0.605109
LIPI	PFC	Ast1	1.15775	0.106711	1.61315	0.605109
ABCA4	PFC	Ast1	0.844569	0.106778	1.61285	0.605109
DAB2IP	PFC	Ast1	0.332228	0.106827	1.61262	0.605109
TRAF3	PFC	Ast1	0.496972	0.106875	1.6124	0.605109
AC022915.2	PFC	Ast1	1.17994	0.106882	1.61237	0.605109
IL17RB	PFC	Ast1	0.609127	0.107	1.61182	0.605109
AC060809.1	PFC	Ast1	1.17374	0.107047	1.61161	0.605109
LINC02015	PFC	Ast1	-0.668699	0.10707	-1.6115	0.605109
AC008056.2	PFC	Ast1	1.08397	0.107185	1.61097	0.605109
HDDC2	PFC	Ast1	0.44953	0.107268	1.61059	0.605109
GABRG1	PFC	Ast1	0.383916	0.107332	1.6103	0.605109
ZNHIT2	PFC	Ast1	0.857563	0.107355	1.6102	0.605109
SP100	PFC	Ast1	-0.86802	0.107394	-1.61002	0.605109
STOX1	PFC	Ast1	0.84519	0.107928	1.60758	0.606983
DMXL2	PFC	Ast1	0.312508	0.108069	1.60693	0.606983
DNAJB13	PFC	Ast1	0.510905	0.108171	1.60647	0.606983
EFEMP1	PFC	Ast1	0.738737	0.108294	1.60591	0.606983
AC110491.1	PFC	Ast1	1.66932	0.108355	1.60563	0.606983
IER5	PFC	Ast1	-0.927029	0.108475	-1.60509	0.606983
CD160	PFC	Ast1	0.494808	0.108479	1.60507	0.606983
ZNF580	PFC	Ast1	1.07958	0.108573	1.60464	0.606983
FBN2	PFC	Ast1	0.525222	0.108603	1.6045	0.606983
ARHGEF11	PFC	Ast1	0.529867	0.108651	1.60429	0.606983
AC116913.1	PFC	Ast1	1.09209	0.108751	1.60383	0.606983
TMPRSS3	PFC	Ast1	1.25259	0.108845	1.6034	0.606983
AC025434.1	PFC	Ast1	1.27214	0.108937	1.60299	0.606983
MROH8	PFC	Ast1	0.450084	0.108982	1.60278	0.606983
GREM2	PFC	Ast1	-0.898949	0.108986	-1.60277	0.606983
PLEKHA7	PFC	Ast1	0.375364	0.109007	1.60267	0.606983
CBLN3	PFC	Ast1	1.38085	0.109198	1.60181	0.607284
ZDHHC15	PFC	Ast1	0.360332	0.109232	1.60166	0.607284
AC024145.1	PFC	Ast1	0.975788	0.109301	1.60134	0.607284
TSPYL1	PFC	Ast1	-0.472862	0.109417	-1.60082	0.607478
AC098829.1	PFC	Ast1	0.810025	0.109556	1.60019	0.607808
AFAP1L1	PFC	Ast1	-0.889006	0.109783	-1.59917	0.607962
TTN	PFC	Ast1	0.60858	0.10999	1.59824	0.607962
TGFB2	PFC	Ast1	0.273116	0.109995	1.59821	0.607962
HSBP1L1	PFC	Ast1	0.519178	0.110087	1.5978	0.607962
BCAP31	PFC	Ast1	-0.373496	0.110106	-1.59772	0.607962
PPP4R4	PFC	Ast1	0.403055	0.11021	1.59725	0.607962
SNCB	PFC	Ast1	1.58436	0.110263	1.59701	0.607962
AC112484.3	PFC	Ast1	-0.657603	0.110297	-1.59686	0.607962
TMEM56-RWDD3	PFC	Ast1	0.507057	0.11039	1.59644	0.607962
SLC9B1	PFC	Ast1	0.752388	0.110434	1.59624	0.607962
C5	PFC	Ast1	0.74935	0.110562	1.59567	0.607962
RARRES2	PFC	Ast1	-0.647528	0.110675	-1.59517	0.607962
CCDC190	PFC	Ast1	1.25198	0.110722	1.59496	0.607962
AC104187.1	PFC	Ast1	1.19398	0.110875	1.59427	0.607962
TMEM147	PFC	Ast1	-0.319812	0.110879	-1.59426	0.607962
PDK4	PFC	Ast1	-0.517589	0.110975	-1.59383	0.607962
RFX4	PFC	Ast1	0.500769	0.111022	1.59361	0.607962
ANKDD1A	PFC	Ast1	0.787656	0.111027	1.59359	0.607962
GLYATL3	PFC	Ast1	-1.8672	0.111269	-1.59252	0.608847
LINC02232	PFC	Ast1	-0.928753	0.111606	-1.59102	0.610253
RPS29	PFC	Ast1	0.431992	0.111933	1.58957	0.611599
BX649632.1	PFC	Ast1	1.26476	0.112108	1.58879	0.612114
HSP90AA1	PFC	Ast1	-1.01945	0.112344	-1.58775	0.612291
CRB2	PFC	Ast1	0.900627	0.112433	1.58735	0.612291
GTF3C6	PFC	Ast1	0.91208	0.11244	1.58732	0.612291
PBXIP1	PFC	Ast1	0.302714	0.112533	1.58691	0.612291
CXorf57	PFC	Ast1	-0.681918	0.112632	-1.58647	0.612291
AC010967.1	PFC	Ast1	1.46644	0.112645	1.58642	0.612291
LINC01258	PFC	Ast1	0.705263	0.112748	1.58596	0.612291
LINC01630	PFC	Ast1	-1.00275	0.11285	-1.58551	0.612291
AL121760.1	PFC	Ast1	0.646248	0.1129	1.58529	0.612291
RPS6KA6	PFC	Ast1	-0.741952	0.112948	-1.58508	0.612291
C4orf19	PFC	Ast1	0.540828	0.113224	1.58387	0.612475
AL590428.1	PFC	Ast1	0.777471	0.113267	1.58368	0.612475
NALCN-AS1	PFC	Ast1	0.833806	0.113282	1.58361	0.612475
SHISA5	PFC	Ast1	0.62615	0.113392	1.58313	0.612475
EFCAB12	PFC	Ast1	-0.797702	0.113416	-1.58303	0.612475
LINC00707	PFC	Ast1	1.06392	0.113477	1.58276	0.612475
MKL2	PFC	Ast1	0.40706	0.113547	1.58245	0.612475
NFKBID	PFC	Ast1	0.67862	0.113747	1.58157	0.613034
AHNAK	PFC	Ast1	0.429	0.113812	1.58129	0.613034
DLEC1	PFC	Ast1	0.633253	0.113958	1.58065	0.613383
PRSS55	PFC	Ast1	1.30422	0.11414	1.57986	0.613927
MORC1	PFC	Ast1	0.586247	0.114382	1.5788	0.614297
AC096564.1	PFC	Ast1	-0.482547	0.114384	-1.57879	0.614297
PFN1	PFC	Ast1	-0.632132	0.114452	-1.5785	0.614297
ZNF185	PFC	Ast1	1.69081	0.114599	1.57785	0.614654
PGBD5	PFC	Ast1	-0.35179	0.11495	-1.57633	0.616099
AC008429.1	PFC	Ast1	1.17352	0.115057	1.57587	0.616233
AC010273.2	PFC	Ast1	0.947075	0.115137	1.57552	0.616233
TCEAL3	PFC	Ast1	0.310605	0.11534	1.57464	0.616641
SEL1L2	PFC	Ast1	1.06665	0.115376	1.57448	0.616641
ECT2	PFC	Ast1	0.71233	0.11548	1.57403	0.61676
AL356270.1	PFC	Ast1	0.345663	0.115675	1.57319	0.616993
NDST1-AS1	PFC	Ast1	0.666315	0.115726	1.57297	0.616993
AC134312.4	PFC	Ast1	1.598	0.115813	1.57259	0.616993
ZNF749	PFC	Ast1	0.789143	0.115849	1.57244	0.616993
AC016745.2	PFC	Ast1	2.34549	0.116089	1.5714	0.617839
FMN2	PFC	Ast1	0.341905	0.116265	1.57064	0.618126
RFTN2	PFC	Ast1	0.487164	0.116306	1.57047	0.618126
LAGE3	PFC	Ast1	-0.775129	0.116435	-1.56992	0.618375
GRM7-AS1	PFC	Ast1	0.68028	0.116582	1.56928	0.61853
AC099788.1	PFC	Ast1	0.919247	0.116627	1.56909	0.61853
RAB3B	PFC	Ast1	-0.733656	0.116955	-1.56768	0.619131
CATIP	PFC	Ast1	0.812722	0.117014	1.56743	0.619131
ZNF106	PFC	Ast1	0.332747	0.117109	1.56702	0.619131
EZR	PFC	Ast1	0.325341	0.117147	1.56686	0.619131
DNER	PFC	Ast1	-0.406492	0.117148	-1.56686	0.619131
MRVI1-AS1	PFC	Ast1	0.812856	0.117452	1.56556	0.619931
ARHGEF3	PFC	Ast1	0.766604	0.117628	1.56481	0.619931
PCDH9-AS2	PFC	Ast1	0.650565	0.117666	1.56464	0.619931
AC079313.2	PFC	Ast1	0.883023	0.117675	1.56461	0.619931
AC022400.2	PFC	Ast1	1.40365	0.117708	1.56446	0.619931
LINC02196	PFC	Ast1	0.611839	0.117935	1.5635	0.620695
YAP1	PFC	Ast1	0.351949	0.118095	1.56282	0.620957
FSTL1	PFC	Ast1	0.388506	0.118411	1.56148	0.620957
NRIR	PFC	Ast1	0.644521	0.118422	1.56143	0.620957
RAB15	PFC	Ast1	0.510735	0.118425	1.56142	0.620957
NECAB2	PFC	Ast1	-0.925715	0.118443	-1.56134	0.620957
AC011306.1	PFC	Ast1	0.661639	0.118476	1.5612	0.620957
IER2	PFC	Ast1	0.558002	0.118659	1.56043	0.621034
GRASP	PFC	Ast1	-0.988422	0.118722	-1.56016	0.621034
ENO2	PFC	Ast1	-0.440735	0.118737	-1.5601	0.621034
AC087762.1	PFC	Ast1	0.576997	0.119151	1.55835	0.622771
LINC01416	PFC	Ast1	0.712753	0.119346	1.55752	0.622938
TBL1X	PFC	Ast1	0.310475	0.119347	1.55752	0.622938
PLS3	PFC	Ast1	-0.345987	0.119609	-1.55642	0.623815
BATF2	PFC	Ast1	0.937905	0.11968	1.55612	0.623815
GRIK1-AS1	PFC	Ast1	1.23887	0.11983	1.55549	0.624129
AC106873.1	PFC	Ast1	0.885218	0.119904	1.55517	0.624129
SYNPO	PFC	Ast1	-0.757199	0.120056	-1.55454	0.624491
PMEPA1	PFC	Ast1	-0.925086	0.120257	-1.5537	0.624631
SLC7A5	PFC	Ast1	-0.534917	0.120327	-1.5534	0.624631
CAB39L	PFC	Ast1	0.446779	0.120363	1.55325	0.624631
ACSL5	PFC	Ast1	0.951971	0.120541	1.5525	0.624631
B3GLCT	PFC	Ast1	0.310709	0.120563	1.55242	0.624631
ARPC1B	PFC	Ast1	-2.10715	0.12071	-1.5518	0.624631
AC093305.1	PFC	Ast1	0.691526	0.120717	1.55177	0.624631
AL138828.1	PFC	Ast1	0.662147	0.120763	1.55158	0.624631
RNF212	PFC	Ast1	0.643063	0.120825	1.55132	0.624631
TMEM165	PFC	Ast1	-0.437689	0.120916	-1.55094	0.62468
ETV5	PFC	Ast1	-0.933852	0.121077	-1.55027	0.625086
GALNT13	PFC	Ast1	-1.66157	0.121163	-1.54991	0.625103
AL356258.1	PFC	Ast1	0.732018	0.121292	1.54937	0.62534
AC005697.1	PFC	Ast1	0.677503	0.121825	1.54716	0.62751
LAMA3	PFC	Ast1	0.56617	0.121965	1.54658	0.62751
AL391422.3	PFC	Ast1	1.31832	0.121981	1.54651	0.62751
BCL6	PFC	Ast1	0.795733	0.122043	1.54625	0.62751
SIPA1L1	PFC	Ast1	0.315869	0.122132	1.54589	0.627539
HMGA1	PFC	Ast1	-0.38064	0.122277	-1.54529	0.627857
ST6GAL1	PFC	Ast1	0.88234	0.122616	1.54389	0.628997
GBE1	PFC	Ast1	-0.723365	0.122721	-1.54345	0.628997
SPINK5	PFC	Ast1	1.01507	0.122747	1.54334	0.628997
CCDC129	PFC	Ast1	-0.437225	0.123017	-1.54223	0.629776
HSP90AB1	PFC	Ast1	-0.765601	0.123202	-1.54147	0.629776
CTNNA2	PFC	Ast1	0.643616	0.123229	1.54136	0.629776
RGMB	PFC	Ast1	0.545219	0.123232	1.54135	0.629776
LGALS3	PFC	Ast1	0.760628	0.123499	1.54025	0.629922
LETM2	PFC	Ast1	0.862023	0.123532	1.54011	0.629922
SLC1A3	PFC	Ast1	0.543835	0.123633	1.5397	0.629922
SOX5	PFC	Ast1	0.34212	0.123914	1.53855	0.629922
HMSD	PFC	Ast1	1.89934	0.124038	1.53804	0.629922
NR4A1	PFC	Ast1	-1.31445	0.124096	-1.53781	0.629922
MXRA8	PFC	Ast1	0.397563	0.124161	1.53754	0.629922
SCG3	PFC	Ast1	0.628808	0.124242	1.53721	0.629922
AURKAIP1	PFC	Ast1	-0.553963	0.124262	-1.53713	0.629922
MOAP1	PFC	Ast1	0.514205	0.124292	1.53701	0.629922
JAK3	PFC	Ast1	1.32134	0.124358	1.53674	0.629922
ANGPTL2	PFC	Ast1	-0.675317	0.124385	-1.53663	0.629922
LINC01594	PFC	Ast1	1.06177	0.124451	1.53636	0.629922
AL354732.1	PFC	Ast1	1.39488	0.124482	1.53623	0.629922
GABRA5	PFC	Ast1	1.67784	0.124506	1.53613	0.629922
UQCRH	PFC	Ast1	0.358161	0.124872	1.53464	0.631045
AC079465.1	PFC	Ast1	0.49549	0.124894	1.53455	0.631045
LINC01586	PFC	Ast1	0.623192	0.12516	1.53347	0.631967
SIX4	PFC	Ast1	-0.486723	0.125272	-1.53302	0.632111
IFIT2	PFC	Ast1	0.641911	0.125871	1.53059	0.634711
PFKP	PFC	Ast1	-0.404987	0.125967	-1.5302	0.634772
AC100849.1	PFC	Ast1	1.57707	0.126134	1.52952	0.635195
EIF4A2	PFC	Ast1	-0.369442	0.126372	-1.52857	0.635778
LRIG3	PFC	Ast1	0.32972	0.126418	1.52838	0.635778
SLC6A16	PFC	Ast1	0.586367	0.126728	1.52713	0.636638
B4GALNT1	PFC	Ast1	-0.51498	0.126757	-1.52702	0.636638
AF121898.1	PFC	Ast1	0.709466	0.126997	1.52605	0.63666
RNF180	PFC	Ast1	0.304816	0.127068	1.52577	0.63666
AC021752.1	PFC	Ast1	0.433907	0.127074	1.52574	0.63666
DIRAS2	PFC	Ast1	-0.896278	0.127097	-1.52565	0.63666
MROH9	PFC	Ast1	1.03194	0.127363	1.52458	0.637571
HTATIP2	PFC	Ast1	-0.801683	0.12747	-1.52416	0.637686
MXD1	PFC	Ast1	-0.386436	0.127586	-1.52369	0.637844
PGAM1	PFC	Ast1	-0.339338	0.12771	-1.5232	0.638044
AC012404.1	PFC	Ast1	0.906161	0.12806	1.5218	0.639283
IL13RA1	PFC	Ast1	0.707177	0.128126	1.52153	0.639283
TMEM108	PFC	Ast1	0.445606	0.128517	1.51997	0.640812
AC090568.2	PFC	Ast1	-0.856491	0.128738	-1.5191	0.640834
EDAR	PFC	Ast1	1.23351	0.128905	1.51843	0.640834
GPATCH2	PFC	Ast1	0.423201	0.128929	1.51834	0.640834
PEBP1	PFC	Ast1	-0.343599	0.129015	-1.518	0.640834
C5orf47	PFC	Ast1	1.24561	0.129066	1.51779	0.640834
IGFN1	PFC	Ast1	2.19897	0.129111	1.51762	0.640834
LINC02259	PFC	Ast1	1.49279	0.129233	1.51713	0.640834
ATP2B1	PFC	Ast1	-0.376947	0.129239	-1.51711	0.640834
P2RY12	PFC	Ast1	0.471133	0.129282	1.51694	0.640834
AP2S1	PFC	Ast1	-0.925295	0.129781	-1.51497	0.642344
GUCA1C	PFC	Ast1	1.29779	0.129801	1.51489	0.642344
MEST	PFC	Ast1	0.40012	0.129841	1.51473	0.642344
UBA52	PFC	Ast1	-0.474676	0.130035	-1.51396	0.642553
LINC00620	PFC	Ast1	0.739848	0.130053	1.51389	0.642553
DUSP19	PFC	Ast1	0.541946	0.130251	1.51311	0.643114
EML6	PFC	Ast1	0.403766	0.130395	1.51255	0.643221
FAM66A	PFC	Ast1	1.85985	0.130636	1.5116	0.643221
MIR3681HG	PFC	Ast1	0.63358	0.130774	1.51106	0.643221
B4GALNT2	PFC	Ast1	1.61099	0.131097	1.50979	0.643221
HIST2H2BF	PFC	Ast1	-1.13327	0.131154	-1.50957	0.643221
AC027018.1	PFC	Ast1	0.637976	0.131156	1.50956	0.643221
NDUFA5	PFC	Ast1	0.205547	0.131202	1.50938	0.643221
AP002991.1	PFC	Ast1	0.491794	0.131234	1.50925	0.643221
SSPN	PFC	Ast1	0.384108	0.131286	1.50905	0.643221
MIR4422HG	PFC	Ast1	0.748139	0.131288	1.50904	0.643221
AC120193.1	PFC	Ast1	-0.464313	0.131312	-1.50895	0.643221
AL035530.2	PFC	Ast1	0.498657	0.13141	1.50856	0.643221
DDIT4L	PFC	Ast1	0.54111	0.131442	1.50844	0.643221
MRGPRF	PFC	Ast1	1.1973	0.131534	1.50808	0.643221
AC126283.1	PFC	Ast1	0.914228	0.131583	1.50789	0.643221
AL359265.3	PFC	Ast1	0.650295	0.13163	1.50771	0.643221
CD59	PFC	Ast1	0.644949	0.131719	1.50736	0.643245
ALPL	PFC	Ast1	0.709351	0.131995	1.50628	0.643631
DNAJB1	PFC	Ast1	-0.920543	0.132042	-1.5061	0.643631
APOBEC3F	PFC	Ast1	0.705932	0.132053	1.50606	0.643631
TNFSF14	PFC	Ast1	-2.19131	0.132329	-1.50498	0.644106
TMEM238L	PFC	Ast1	1.0558	0.132398	1.50471	0.644106
BHMT2	PFC	Ast1	0.614829	0.132743	1.50337	0.644106
AL162426.1	PFC	Ast1	0.868435	0.132776	1.50324	0.644106
ATP10A	PFC	Ast1	-1.40167	0.132792	-1.50318	0.644106
ITGB4	PFC	Ast1	0.497297	0.132876	1.50286	0.644106
CDH10	PFC	Ast1	0.439762	0.132882	1.50284	0.644106
KIF19	PFC	Ast1	-1.29784	0.132917	-1.5027	0.644106
NKAIN4	PFC	Ast1	0.899794	0.133011	1.50233	0.644106
GPR176	PFC	Ast1	0.73008	0.133127	1.50188	0.644106
ABCG8	PFC	Ast1	0.7942	0.133385	1.50089	0.644106
MYO10	PFC	Ast1	0.311067	0.133401	1.50082	0.644106
AP001099.1	PFC	Ast1	-1.76483	0.133423	-1.50074	0.644106
RBMS3-AS2	PFC	Ast1	0.86009	0.133664	1.49981	0.644106
NEBL-AS1	PFC	Ast1	0.94309	0.133668	1.49979	0.644106
L3MBTL3	PFC	Ast1	-0.844134	0.133712	-1.49962	0.644106
DHCR24	PFC	Ast1	-1.09018	0.133794	-1.49931	0.644106
ACSL4	PFC	Ast1	-0.342847	0.133949	-1.49871	0.644106
Z96074.1	PFC	Ast1	0.689032	0.134129	1.49802	0.644106
F11-AS1	PFC	Ast1	0.771445	0.134228	1.49763	0.644106
CHRDL1	PFC	Ast1	0.600987	0.134288	1.4974	0.644106
AC005186.1	PFC	Ast1	0.844403	0.13435	1.49717	0.644106
CCDC62	PFC	Ast1	0.445096	0.13445	1.49678	0.644106
AC091946.1	PFC	Ast1	1.13305	0.134631	1.49609	0.644106
ZNF727	PFC	Ast1	0.544151	0.134657	1.49599	0.644106
LINC01695	PFC	Ast1	1.38046	0.134786	1.49549	0.644106
WASF1	PFC	Ast1	-0.46921	0.13491	-1.49502	0.644106
APOM	PFC	Ast1	0.697899	0.13497	1.49479	0.644106
AC096759.1	PFC	Ast1	0.937913	0.134982	1.49474	0.644106
AC107067.1	PFC	Ast1	1.26922	0.135262	1.49367	0.644106
ZNF311	PFC	Ast1	0.649917	0.135264	1.49366	0.644106
UPP2	PFC	Ast1	1.20599	0.135331	1.4934	0.644106
ATRAID	PFC	Ast1	0.359934	0.135385	1.4932	0.644106
PARVB	PFC	Ast1	-0.837708	0.135495	-1.49278	0.644106
FZD6	PFC	Ast1	0.419848	0.135661	1.49215	0.644106
LINC01252	PFC	Ast1	1.08333	0.135684	1.49206	0.644106
HS6ST2	PFC	Ast1	-0.47405	0.135724	-1.4919	0.644106
AC092574.2	PFC	Ast1	0.723794	0.135756	1.49178	0.644106
KATNAL2	PFC	Ast1	0.524442	0.135782	1.49168	0.644106
AP003181.1	PFC	Ast1	1.08132	0.135874	1.49133	0.644106
AC016924.1	PFC	Ast1	1.01691	0.135878	1.49132	0.644106
SAMHD1	PFC	Ast1	-0.642313	0.135931	-1.49112	0.644106
LINC00903	PFC	Ast1	0.710696	0.136092	1.4905	0.644106
C1QTNF7	PFC	Ast1	1.13781	0.136143	1.49031	0.644106
ZNF675	PFC	Ast1	0.263393	0.136195	1.49011	0.644106
BDNF	PFC	Ast1	0.832039	0.136336	1.48957	0.644106
AC007529.2	PFC	Ast1	1.19608	0.136377	1.48942	0.644106
PTP4A1	PFC	Ast1	-0.848681	0.136434	-1.4892	0.644106
AC110023.1	PFC	Ast1	0.785747	0.136558	1.48873	0.644106
KCNIP2-AS1	PFC	Ast1	0.732621	0.136625	1.48848	0.644106
POLR2K	PFC	Ast1	0.636809	0.136697	1.48821	0.644106
AC068286.1	PFC	Ast1	1.15704	0.136798	1.48782	0.644106
AL158151.3	PFC	Ast1	0.934586	0.136813	1.48777	0.644106
AC008574.1	PFC	Ast1	-0.459953	0.136836	-1.48768	0.644106
RAP1GAP	PFC	Ast1	0.665207	0.136865	1.48757	0.644106
GLS2	PFC	Ast1	0.532258	0.136931	1.48732	0.644106
SRGAP3	PFC	Ast1	0.2937	0.136991	1.48709	0.644106
CCDC102A	PFC	Ast1	0.716796	0.137112	1.48663	0.644272
SCPEP1	PFC	Ast1	0.413147	0.137364	1.48568	0.644658
EMX2	PFC	Ast1	0.423463	0.137518	1.4851	0.644658
AC027237.3	PFC	Ast1	0.948365	0.137558	1.48495	0.644658
GRTP1	PFC	Ast1	0.502467	0.137592	1.48482	0.644658
KLF10	PFC	Ast1	-1.36655	0.137619	-1.48472	0.644658
DTNA	PFC	Ast1	0.480915	0.137768	1.48415	0.644927
AC010809.3	PFC	Ast1	0.94736	0.137846	1.48386	0.644927
SNN	PFC	Ast1	-0.573582	0.137949	-1.48347	0.644957
AC024601.1	PFC	Ast1	0.972639	0.138036	1.48315	0.644957
LINC01435	PFC	Ast1	0.863279	0.138178	1.48261	0.644957
DRC7	PFC	Ast1	1.02846	0.138359	1.48193	0.644957
CCDC81	PFC	Ast1	0.560121	0.138399	1.48178	0.644957
LGALS1	PFC	Ast1	-0.647416	0.138436	-1.48164	0.644957
FZD3	PFC	Ast1	0.332614	0.138448	1.4816	0.644957
GK	PFC	Ast1	0.373284	0.13876	1.48043	0.646012
GPC5	PFC	Ast1	0.416306	0.138855	1.48007	0.646061
ZNF295-AS1	PFC	Ast1	1.09485	0.139082	1.47922	0.646072
CD320	PFC	Ast1	0.567057	0.139338	1.47826	0.646072
PIH1D2	PFC	Ast1	0.520979	0.139411	1.47799	0.646072
LEKR1	PFC	Ast1	0.572492	0.139417	1.47797	0.646072
RIN2	PFC	Ast1	0.275127	0.139485	1.47771	0.646072
COA6	PFC	Ast1	0.831828	0.139523	1.47757	0.646072
FTH1	PFC	Ast1	0.597403	0.139547	1.47748	0.646072
ANXA1	PFC	Ast1	-1.56214	0.139577	-1.47737	0.646072
HAVCR1	PFC	Ast1	0.714027	0.139625	1.47719	0.646072
LINC01185	PFC	Ast1	0.6727	0.139822	1.47646	0.64659
ESR2	PFC	Ast1	0.342529	0.140072	1.47552	0.647354
TSSK6	PFC	Ast1	0.983556	0.140186	1.4751	0.647483
CCNB3	PFC	Ast1	0.363034	0.140343	1.47451	0.647818
PHF21B	PFC	Ast1	0.389552	0.140468	1.47405	0.648
GDF15	PFC	Ast1	-0.857333	0.140647	-1.47338	0.648019
SLC2A1	PFC	Ast1	-0.468727	0.140677	-1.47328	0.648019
PLAC1	PFC	Ast1	0.803402	0.140729	1.47308	0.648019
PAQR5	PFC	Ast1	1.27765	0.140901	1.47244	0.648419
ATP8B1	PFC	Ast1	0.651472	0.141285	1.47102	0.648563
BATF3	PFC	Ast1	0.633581	0.141327	1.47087	0.648563
LINC01554	PFC	Ast1	0.353347	0.141328	1.47086	0.648563
PIP5K1B	PFC	Ast1	-0.480031	0.14134	-1.47082	0.648563
RPL36	PFC	Ast1	-0.5494	0.141429	-1.47049	0.648563
EML5	PFC	Ast1	0.392722	0.14163	1.46975	0.648563
INPP5J	PFC	Ast1	1.38616	0.141705	1.46947	0.648563
JUN	PFC	Ast1	-0.859353	0.141725	-1.4694	0.648563
ENPEP	PFC	Ast1	0.564202	0.141803	1.46911	0.648563
BEX4	PFC	Ast1	0.593875	0.141909	1.46872	0.648563
AF279873.3	PFC	Ast1	0.783231	0.141921	1.46868	0.648563
PKIG	PFC	Ast1	0.185262	0.142044	1.46822	0.648563
LINC02233	PFC	Ast1	0.568222	0.142044	1.46822	0.648563
DTX4	PFC	Ast1	-0.855895	0.142164	-1.46778	0.648718
UFC1	PFC	Ast1	0.734367	0.142307	1.46725	0.648983
LINC02405	PFC	Ast1	0.810942	0.142467	1.46667	0.64899
ARL4C	PFC	Ast1	-0.739625	0.142556	-1.46634	0.64899
MMP19	PFC	Ast1	1.70221	0.142611	1.46614	0.64899
LCA5	PFC	Ast1	0.293786	0.142651	1.46599	0.64899
RAB37	PFC	Ast1	0.769725	0.143042	1.46455	0.649917
AC092832.2	PFC	Ast1	0.726684	0.143047	1.46454	0.649917
HEPN1	PFC	Ast1	0.678103	0.143289	1.46365	0.649917
RPL18	PFC	Ast1	-0.412083	0.143301	-1.46361	0.649917
SLC16A1	PFC	Ast1	-0.464732	0.143335	-1.46349	0.649917
METRN	PFC	Ast1	0.434607	0.143419	1.46318	0.649917
CD55	PFC	Ast1	-0.904086	0.143455	-1.46305	0.649917
AC087203.3	PFC	Ast1	0.783504	0.143634	1.46239	0.650073
TICRR	PFC	Ast1	-0.593171	0.143739	-1.46201	0.650073
AL133551.1	PFC	Ast1	1.33956	0.143746	1.46198	0.650073
GFAP	PFC	Ast1	1.17487	0.143858	1.46157	0.650189
SPDYE3	PFC	Ast1	0.374967	0.143984	1.46112	0.65035
COL20A1	PFC	Ast1	-1.61922	0.144107	-1.46067	0.65035
PTGR1	PFC	Ast1	0.387678	0.144222	1.46025	0.65035
RPS5	PFC	Ast1	-0.449597	0.144265	-1.46009	0.65035
LINC00871	PFC	Ast1	0.635624	0.144322	1.45988	0.65035
SPATA22	PFC	Ast1	-0.571737	0.145128	-1.45696	0.653062
AC079145.1	PFC	Ast1	0.89356	0.145162	1.45683	0.653062
LINC00958	PFC	Ast1	0.645738	0.145182	1.45676	0.653062
AC024257.1	PFC	Ast1	1.95325	0.145336	1.4562	0.653368
RPL8	PFC	Ast1	-0.607376	0.145747	-1.45472	0.654634
ARHGAP29	PFC	Ast1	0.606684	0.145871	1.45427	0.654634
VWA3A	PFC	Ast1	0.777298	0.145916	1.45411	0.654634
ITPR3	PFC	Ast1	1.00708	0.145963	1.45394	0.654634
WFDC10B	PFC	Ast1	0.737491	0.146147	1.45328	0.655071
LCTL	PFC	Ast1	1.10254	0.146593	1.45167	0.656095
MPZ	PFC	Ast1	0.546931	0.146646	1.45148	0.656095
MYLK	PFC	Ast1	-0.455043	0.146702	-1.45128	0.656095
ADAP2	PFC	Ast1	0.605653	0.146741	1.45114	0.656095
SRGAP2B	PFC	Ast1	-0.371126	0.146854	-1.45073	0.656095
AC079610.1	PFC	Ast1	1.25848	0.146895	1.45059	0.656095
ACAA2	PFC	Ast1	0.370695	0.147131	1.44974	0.656648
CCDC6	PFC	Ast1	0.337699	0.147195	1.44951	0.656648
FAM213A	PFC	Ast1	0.30989	0.147405	1.44876	0.656648
ADAMTS10	PFC	Ast1	0.454707	0.147581	1.44813	0.656648
AC009975.1	PFC	Ast1	-0.770068	0.147596	-1.44808	0.656648
AC090673.1	PFC	Ast1	-1.31919	0.147622	-1.44798	0.656648
NDUFB10	PFC	Ast1	-0.551064	0.147625	-1.44797	0.656648
AC109361.1	PFC	Ast1	0.992821	0.148077	1.44636	0.658273
MALT1	PFC	Ast1	0.335332	0.148228	1.44582	0.658314
SMAD1	PFC	Ast1	0.491913	0.148346	1.4454	0.658314
AC090204.1	PFC	Ast1	0.458409	0.148346	1.4454	0.658314
CHST8	PFC	Ast1	-1.12664	0.148619	-1.44443	0.658783
P4HA1	PFC	Ast1	-0.556039	0.148626	-1.4444	0.658783
PMEL	PFC	Ast1	0.899718	0.148887	1.44347	0.659134
ITGA6	PFC	Ast1	0.419879	0.148922	1.44335	0.659134
TMEM132B	PFC	Ast1	0.477368	0.148971	1.44318	0.659134
FRY	PFC	Ast1	-0.493196	0.149053	-1.44289	0.659134
AP001266.2	PFC	Ast1	0.365626	0.149216	1.44231	0.659243
CYS1	PFC	Ast1	0.910514	0.149251	1.44218	0.659243
DUSP10	PFC	Ast1	-1.18617	0.149424	-1.44157	0.659572
RNF182	PFC	Ast1	0.537395	0.149503	1.44129	0.659572
HSPB1	PFC	Ast1	-1.02056	0.149625	-1.44086	0.659572
PRKCI	PFC	Ast1	0.218222	0.149673	1.44069	0.659572
ANKRD37	PFC	Ast1	-0.739387	0.149816	-1.44018	0.659725
JAKMIP2-AS1	PFC	Ast1	0.478027	0.149882	1.43995	0.659725
AL359915.1	PFC	Ast1	0.817794	0.150062	1.43931	0.660021
LINC01607	PFC	Ast1	0.516544	0.150123	1.4391	0.660021
OSMR	PFC	Ast1	0.731895	0.150295	1.43849	0.660374
WNT7B	PFC	Ast1	1.31109	0.15039	1.43815	0.660374
FILIP1	PFC	Ast1	0.580823	0.150489	1.43781	0.660374
GPRC5D-AS1	PFC	Ast1	0.610102	0.150563	1.43755	0.660374
DMGDH	PFC	Ast1	0.353029	0.150701	1.43706	0.660374
RAB3C	PFC	Ast1	-0.68474	0.150768	-1.43682	0.660374
FAM107B	PFC	Ast1	-0.954561	0.150861	-1.4365	0.660374
NEK10	PFC	Ast1	-0.571386	0.1509	-1.43636	0.660374
PCDH11X	PFC	Ast1	-0.557393	0.15113	-1.43555	0.660996
CNTNAP3B	PFC	Ast1	0.809429	0.151431	1.4345	0.661083
CATSPERD	PFC	Ast1	0.689718	0.151602	1.4339	0.661083
RPL13A	PFC	Ast1	-0.291828	0.151619	-1.43383	0.661083
MTSS1L	PFC	Ast1	0.352873	0.151893	1.43288	0.661083
C21orf62	PFC	Ast1	0.787492	0.151994	1.43252	0.661083
ZDBF2	PFC	Ast1	0.25526	0.152066	1.43227	0.661083
ART3	PFC	Ast1	-0.516491	0.152156	-1.43196	0.661083
TCN2	PFC	Ast1	0.61705	0.152163	1.43193	0.661083
LINC01162	PFC	Ast1	-0.646433	0.152176	-1.43189	0.661083
AC010547.1	PFC	Ast1	1.4205	0.152183	1.43186	0.661083
TMEM123	PFC	Ast1	0.18321	0.152228	1.43171	0.661083
AC025809.1	PFC	Ast1	0.66335	0.15225	1.43163	0.661083
NOSTRIN	PFC	Ast1	-0.988306	0.152283	-1.43151	0.661083
TP53BP2	PFC	Ast1	0.352744	0.152638	1.43028	0.662246
ZCCHC24	PFC	Ast1	0.482253	0.152815	1.42966	0.662635
TUBB4B	PFC	Ast1	-0.328499	0.152942	-1.42922	0.662807
AC113346.2	PFC	Ast1	0.799508	0.153048	1.42885	0.662886
SMYD2	PFC	Ast1	-0.664316	0.153166	-1.42844	0.662992
SULF2	PFC	Ast1	0.433652	0.153247	1.42816	0.662992
PTK2B	PFC	Ast1	0.507412	0.153392	1.42765	0.663241
DAPL1	PFC	Ast1	0.656109	0.15354	1.42714	0.663502
AC097515.1	PFC	Ast1	0.575738	0.153876	1.42597	0.664577
EFHB	PFC	Ast1	1.45666	0.154165	1.42497	0.665297
AL390728.5	PFC	Ast1	-0.733397	0.154218	-1.42479	0.665297
CACNA1C	PFC	Ast1	0.546836	0.154613	1.42342	0.666349
DCDC2	PFC	Ast1	0.587686	0.154641	1.42333	0.666349
SNX10	PFC	Ast1	0.329227	0.154755	1.42293	0.666349
ISG15	PFC	Ast1	-0.675318	0.154814	-1.42273	0.666349
AMBN	PFC	Ast1	0.877633	0.154916	1.42238	0.666412
AC092326.1	PFC	Ast1	-0.976014	0.155224	-1.42132	0.666674
SRGAP2	PFC	Ast1	-0.346963	0.155236	-1.42128	0.666674
STOM	PFC	Ast1	0.550098	0.155241	1.42126	0.666674
NMNAT3	PFC	Ast1	0.302651	0.155413	1.42067	0.667014
PGM1	PFC	Ast1	0.254378	0.155496	1.42038	0.667014
PTER	PFC	Ast1	0.758619	0.155716	1.41963	0.667256
MRPS21	PFC	Ast1	0.449702	0.155728	1.41959	0.667256
STK24	PFC	Ast1	0.330692	0.156107	1.41829	0.668501
METTL7B	PFC	Ast1	1.2057	0.156199	1.41797	0.668518
AL451070.1	PFC	Ast1	0.502376	0.156627	1.41651	0.669642
AC239809.3	PFC	Ast1	0.444457	0.156692	1.41628	0.669642
AC079385.1	PFC	Ast1	0.816394	0.156727	1.41617	0.669642
ETV6	PFC	Ast1	0.37093	0.15688	1.41564	0.669918
TGFBR3	PFC	Ast1	0.381933	0.157043	1.41509	0.670178
IGSF23	PFC	Ast1	0.784431	0.157117	1.41483	0.670178
TNS1	PFC	Ast1	0.269299	0.157394	1.41389	0.670983
CDCA7	PFC	Ast1	1.37206	0.157537	1.4134	0.67105
FAM153C	PFC	Ast1	1.35099	0.157587	1.41323	0.67105
AC063944.1	PFC	Ast1	-0.452687	0.157705	-1.41283	0.671174
RHOC	PFC	Ast1	-0.362443	0.157939	-1.41204	0.671794
RBMS1	PFC	Ast1	-0.788892	0.158421	-1.4104	0.673466
RPL10A	PFC	Ast1	-0.425534	0.158727	-1.40937	0.67402
STARD6	PFC	Ast1	-0.777897	0.158775	-1.40921	0.67402
NRXN1	PFC	Ast1	0.325699	0.158874	1.40887	0.67402
LARS2-AS1	PFC	Ast1	0.410675	0.158967	1.40856	0.67402
KIF18A	PFC	Ast1	-0.844915	0.159083	-1.40816	0.67402
RMDN2-AS1	PFC	Ast1	0.848522	0.15915	1.40793	0.67402
SIRPA	PFC	Ast1	0.613868	0.159336	1.40731	0.67402
GIPC2	PFC	Ast1	-0.344532	0.159374	-1.40718	0.67402
CCDC110	PFC	Ast1	0.940498	0.159463	1.40688	0.67402
COCH	PFC	Ast1	0.420757	0.159601	1.40641	0.67402
AC046136.1	PFC	Ast1	0.789251	0.159656	1.40623	0.67402
ATP1A4	PFC	Ast1	0.643992	0.159719	1.40602	0.67402
PRR34-AS1	PFC	Ast1	1.25644	0.159985	1.40512	0.67402
DARS-AS1	PFC	Ast1	0.750062	0.159995	1.40509	0.67402
LINC00534	PFC	Ast1	0.853046	0.159998	1.40508	0.67402
MAGI3	PFC	Ast1	0.319594	0.160118	1.40467	0.67402
PHF24	PFC	Ast1	0.640996	0.160265	1.40418	0.67402
MAS1	PFC	Ast1	0.672042	0.160288	1.4041	0.67402
GAS2	PFC	Ast1	0.448558	0.16031	1.40403	0.67402
CA13	PFC	Ast1	0.469652	0.160329	1.40397	0.67402
KCNIP1	PFC	Ast1	0.630367	0.160792	1.40241	0.675043
SLC16A6	PFC	Ast1	-1.35521	0.1608	-1.40239	0.675043
AL357153.2	PFC	Ast1	0.453458	0.160941	1.40191	0.675043
LRRC66	PFC	Ast1	-0.593253	0.16099	-1.40175	0.675043
STAT4	PFC	Ast1	-0.58542	0.161053	-1.40154	0.675043
C1orf146	PFC	Ast1	1.09352	0.161106	1.40136	0.675043
AC008691.1	PFC	Ast1	0.392483	0.161301	1.40071	0.67525
LINC01807	PFC	Ast1	1.10846	0.161531	1.39994	0.67525
ERCC1	PFC	Ast1	0.208047	0.161578	1.39978	0.67525
PCOLCE	PFC	Ast1	0.699393	0.16163	1.39961	0.67525
RIMBP2	PFC	Ast1	-0.763417	0.161907	-1.39869	0.67525
RAPGEFL1	PFC	Ast1	0.324479	0.161962	1.3985	0.67525
KBTBD11-OT1	PFC	Ast1	0.92745	0.162133	1.39793	0.67525
PLXDC2	PFC	Ast1	-0.512773	0.162156	-1.39786	0.67525
AC104695.2	PFC	Ast1	-1.22057	0.162331	-1.39728	0.67525
INKA2	PFC	Ast1	1.08838	0.162402	1.39704	0.67525
PRSS50-1	PFC	Ast1	0.555832	0.162423	1.39697	0.67525
CDSN	PFC	Ast1	1.5655	0.162441	1.39691	0.67525
TPCN2	PFC	Ast1	0.530616	0.1625	1.39671	0.67525
RAB26	PFC	Ast1	0.670318	0.162513	1.39667	0.67525
AGT	PFC	Ast1	0.501138	0.162517	1.39666	0.67525
AC073254.1	PFC	Ast1	0.874724	0.162617	1.39633	0.67525
SORL1	PFC	Ast1	0.248763	0.162827	1.39563	0.67525
FANCM	PFC	Ast1	0.457856	0.162909	1.39535	0.67525
OTUD3	PFC	Ast1	0.543643	0.162941	1.39525	0.67525
HSPD1	PFC	Ast1	-0.782315	0.163038	-1.39493	0.67525
PDE4D	PFC	Ast1	0.359063	0.163069	1.39482	0.67525
SULT4A1	PFC	Ast1	-0.765055	0.163304	-1.39404	0.67525
USH2A	PFC	Ast1	0.392367	0.163316	1.394	0.67525
TARBP1	PFC	Ast1	0.302105	0.163398	1.39373	0.67525
SLC38A4	PFC	Ast1	1.40186	0.163575	1.39315	0.67525
AC139795.3	PFC	Ast1	1.28591	0.163625	1.39298	0.67525
ABCB1	PFC	Ast1	-1.29213	0.163666	-1.39285	0.67525
AC093523.1	PFC	Ast1	0.525236	0.163865	1.39219	0.67525
ANO5	PFC	Ast1	0.462715	0.163872	1.39217	0.67525
SSC4D	PFC	Ast1	0.632846	0.163887	1.39212	0.67525
AL049875.1	PFC	Ast1	0.502136	0.163915	1.39202	0.67525
DOC2B	PFC	Ast1	-0.904355	0.164033	-1.39164	0.675366
MACROD2	PFC	Ast1	0.458736	0.164322	1.39068	0.675831
MIR9-3HG	PFC	Ast1	-0.532725	0.164479	-1.39016	0.675831
ANKRD34C-AS1	PFC	Ast1	1.15505	0.164523	1.39002	0.675831
SLC4A8	PFC	Ast1	-1.01967	0.164593	-1.38979	0.675831
IFIT3	PFC	Ast1	0.672174	0.164809	1.38908	0.675831
AL359853.2	PFC	Ast1	-1.07526	0.164882	-1.38884	0.675831
LINC02306	PFC	Ast1	-1.06384	0.164933	-1.38867	0.675831
AC005487.1	PFC	Ast1	-1.32032	0.165032	-1.38835	0.675831
C8orf34	PFC	Ast1	-0.874533	0.165049	-1.38829	0.675831
BVES	PFC	Ast1	-1.14053	0.165166	-1.3879	0.675831
PAH	PFC	Ast1	1.20543	0.165206	1.38777	0.675831
TNFRSF11B	PFC	Ast1	1.06873	0.165358	1.38727	0.675831
AC110491.2	PFC	Ast1	-0.828381	0.165462	-1.38693	0.675831
ABHD8	PFC	Ast1	0.557231	0.165473	1.3869	0.675831
SLC2A6	PFC	Ast1	0.34316	0.165482	1.38687	0.675831
LINC02275	PFC	Ast1	1.39731	0.165587	1.38652	0.675894
OCA2	PFC	Ast1	-0.669584	0.165857	-1.38564	0.676135
VAC14-AS1	PFC	Ast1	0.944983	0.165967	1.38528	0.676135
AL109615.3	PFC	Ast1	-0.893322	0.165985	-1.38522	0.676135
STIM2	PFC	Ast1	0.300836	0.166079	1.38491	0.676135
GALNT11	PFC	Ast1	0.208687	0.166217	1.38446	0.676135
TUBB	PFC	Ast1	-0.31999	0.166333	-1.38408	0.676135
ZMYND10	PFC	Ast1	-1.10458	0.166423	-1.38379	0.676135
CHRNA5	PFC	Ast1	1.26427	0.166442	1.38373	0.676135
MYRFL	PFC	Ast1	0.752693	0.166453	1.38369	0.676135
OSMR-AS1	PFC	Ast1	0.626189	0.166537	1.38342	0.676135
PON2	PFC	Ast1	0.570513	0.166765	1.38267	0.676279
PHACTR1	PFC	Ast1	0.313822	0.166796	1.38257	0.676279
C17orf100	PFC	Ast1	0.928831	0.16684	1.38243	0.676279
A2ML1-AS1	PFC	Ast1	0.644644	0.167022	1.38184	0.676654
AC048341.1	PFC	Ast1	0.367549	0.16744	1.38048	0.677983
SNX32	PFC	Ast1	0.417922	0.167566	1.38007	0.678131
GAN	PFC	Ast1	0.428502	0.167811	1.37927	0.678572
PPP1R3B	PFC	Ast1	-0.651819	0.167983	-1.37871	0.678572
AC002070.1	PFC	Ast1	-0.794195	0.168206	-1.37799	0.678572
AC015923.1	PFC	Ast1	0.72675	0.168411	1.37733	0.678572
TMEM200A	PFC	Ast1	-0.555737	0.168427	-1.37728	0.678572
COX7A2	PFC	Ast1	-0.234882	0.168472	-1.37713	0.678572
CR769775.2	PFC	Ast1	0.840327	0.168586	1.37676	0.678572
AC245100.1	PFC	Ast1	0.947806	0.1686	1.37672	0.678572
EVC2	PFC	Ast1	0.476177	0.168637	1.3766	0.678572
NSG1	PFC	Ast1	1.3531	0.168639	1.37659	0.678572
PCOLCE2	PFC	Ast1	0.843369	0.168659	1.37653	0.678572
GPR171	PFC	Ast1	0.597828	0.16886	1.37588	0.679021
AL355974.2	PFC	Ast1	-1.12524	0.169125	-1.37502	0.679378
CAV3	PFC	Ast1	1.44383	0.169128	1.37501	0.679378
BHLHE41	PFC	Ast1	-0.372584	0.16928	-1.37452	0.679627
DIAPH2	PFC	Ast1	-0.303231	0.169596	-1.3735	0.680538
REX1BD	PFC	Ast1	0.499838	0.169966	1.37231	0.68166
TSPAN4	PFC	Ast1	-0.576345	0.170191	-1.37159	0.682203
NFIL3	PFC	Ast1	-0.774969	0.17035	-1.37108	0.682311
GRB14	PFC	Ast1	-0.411379	0.170402	-1.37091	0.682311
AC244021.1	PFC	Ast1	-0.842666	0.170526	-1.37052	0.682311
AL050403.2	PFC	Ast1	0.713225	0.170643	1.37014	0.682311
ALOX5AP	PFC	Ast1	1.2504	0.170668	1.37006	0.682311
MIR124-2HG	PFC	Ast1	0.67025	0.170953	1.36915	0.682903
BNC2	PFC	Ast1	-0.390291	0.171226	-1.36827	0.682903
CNR2	PFC	Ast1	0.738174	0.171305	1.36802	0.682903
TRIM69	PFC	Ast1	0.665789	0.17139	1.36775	0.682903
IMPA2	PFC	Ast1	0.364467	0.171441	1.36759	0.682903
L3MBTL4	PFC	Ast1	-0.78127	0.171559	-1.36721	0.682903
FAM177B	PFC	Ast1	-1.38216	0.171562	-1.3672	0.682903
DKK2	PFC	Ast1	0.517307	0.171608	1.36706	0.682903
CD300E	PFC	Ast1	1.23287	0.171626	1.367	0.682903
IGFBP5	PFC	Ast1	-1.07345	0.171947	-1.36597	0.683147
RBM44	PFC	Ast1	0.909244	0.17195	1.36597	0.683147
A2ML1	PFC	Ast1	0.957751	0.171995	1.36582	0.683147
LINC01678	PFC	Ast1	1.38697	0.172048	1.36565	0.683147
CNIH3	PFC	Ast1	0.378285	0.172322	1.36478	0.683381
TMEM65	PFC	Ast1	0.369537	0.172324	1.36478	0.683381
AC072022.1	PFC	Ast1	0.987629	0.172377	1.3646	0.683381
ARMC12	PFC	Ast1	1.56145	0.172467	1.36432	0.683381
PHKA1	PFC	Ast1	0.350586	0.172832	1.36316	0.684227
LRRN3	PFC	Ast1	0.347822	0.172872	1.36303	0.684227
AC048380.1	PFC	Ast1	0.840932	0.172991	1.36265	0.684227
SLC5A11	PFC	Ast1	-1.04509	0.173042	-1.3625	0.684227
DNAI1	PFC	Ast1	0.607701	0.173198	1.362	0.684489
SYN2	PFC	Ast1	-0.669475	0.173514	-1.361	0.68538
HS6ST1	PFC	Ast1	0.454654	0.173672	1.3605	0.685648
GPAT3	PFC	Ast1	0.627013	0.174	1.35946	0.686494
VIT	PFC	Ast1	0.726438	0.174175	1.35891	0.686494
ZBTB7C	PFC	Ast1	0.332616	0.174328	1.35843	0.686494
SELENOV	PFC	Ast1	0.845698	0.174418	1.35814	0.686494
CYBRD1	PFC	Ast1	0.355243	0.174506	1.35787	0.686494
SMDT1	PFC	Ast1	0.573211	0.174523	1.35781	0.686494
ABHD2	PFC	Ast1	0.21918	0.174525	1.35781	0.686494
AMY2B	PFC	Ast1	0.324618	0.174678	1.35733	0.686494
DKK3	PFC	Ast1	0.411289	0.174701	1.35725	0.686494
PRKAR2A-AS1	PFC	Ast1	0.474701	0.174978	1.35638	0.687227
AC130650.1	PFC	Ast1	0.660191	0.175213	1.35564	0.687573
SLC5A5	PFC	Ast1	0.843648	0.175309	1.35534	0.687573
ATP2A1-AS1	PFC	Ast1	1.27364	0.175338	1.35525	0.687573
AC079305.1	PFC	Ast1	0.784198	0.175631	1.35433	0.688045
AC011247.1	PFC	Ast1	1.03936	0.175732	1.35401	0.688045
TCF19	PFC	Ast1	0.817449	0.175938	1.35337	0.688045
IRAK2	PFC	Ast1	-0.435875	0.175973	-1.35326	0.688045
ADM	PFC	Ast1	-1.16854	0.175992	-1.3532	0.688045
CDC7	PFC	Ast1	0.617124	0.176003	1.35316	0.688045
AHR	PFC	Ast1	0.714247	0.176127	1.35278	0.688175
CCDC141	PFC	Ast1	0.980734	0.176477	1.35168	0.688384
CLEC2L	PFC	Ast1	0.531	0.176648	1.35115	0.688384
CDH4	PFC	Ast1	0.485755	0.176764	1.35079	0.688384
SLA2	PFC	Ast1	-1.19918	0.176808	-1.35065	0.688384
CNMD	PFC	Ast1	0.589705	0.176822	1.35061	0.688384
LINC02473	PFC	Ast1	-1.51369	0.176862	-1.35048	0.688384
OGDHL	PFC	Ast1	-0.577201	0.177125	-1.34966	0.688384
AL445231.1	PFC	Ast1	1.02638	0.177254	1.34926	0.688384
AC091078.1	PFC	Ast1	0.669709	0.177465	1.3486	0.688384
DLEU7-AS1	PFC	Ast1	1.17482	0.177471	1.34858	0.688384
PEBP4	PFC	Ast1	0.600255	0.177483	1.34855	0.688384
ATP5MC2	PFC	Ast1	-0.170591	0.177507	-1.34847	0.688384
ABCB5	PFC	Ast1	0.583728	0.177606	1.34816	0.688384
MYLIP	PFC	Ast1	-0.783648	0.177675	-1.34795	0.688384
AC016152.1	PFC	Ast1	0.840113	0.177759	1.34769	0.688384
AF165147.1	PFC	Ast1	0.740683	0.177782	1.34761	0.688384
AR	PFC	Ast1	-0.488712	0.17781	-1.34753	0.688384
EDRF1-AS1	PFC	Ast1	0.82027	0.177815	1.34751	0.688384
AC001226.2	PFC	Ast1	0.372499	0.178062	1.34674	0.688495
ENTPD2	PFC	Ast1	0.980752	0.178092	1.34665	0.688495
RELL2	PFC	Ast1	0.753912	0.178449	1.34555	0.688495
FAM181B	PFC	Ast1	0.653502	0.178611	1.34504	0.688495
GSTT2B	PFC	Ast1	0.850419	0.178644	1.34494	0.688495
F13A1	PFC	Ast1	0.655919	0.178748	1.34462	0.688495
ADAM33	PFC	Ast1	1.39237	0.17878	1.34452	0.688495
PIK3C2G	PFC	Ast1	0.654915	0.178788	1.3445	0.688495
SLC30A8	PFC	Ast1	0.55961	0.178789	1.34449	0.688495
MRC1	PFC	Ast1	0.455326	0.178925	1.34407	0.688495
AP002812.2	PFC	Ast1	0.24767	0.178978	1.34391	0.688495
AC104051.1	PFC	Ast1	-0.931081	0.178989	-1.34387	0.688495
LINC00866	PFC	Ast1	0.825752	0.179023	1.34377	0.688495
SYNGR3	PFC	Ast1	1.31023	0.179386	1.34265	0.68934
PLIN3	PFC	Ast1	-0.446153	0.179427	-1.34252	0.68934
GAL3ST4	PFC	Ast1	0.380308	0.1796	1.34199	0.68934
TEAD1	PFC	Ast1	0.262616	0.179848	1.34122	0.68934
AL139294.1	PFC	Ast1	-0.614998	0.179871	-1.34115	0.68934
TSPAN12	PFC	Ast1	0.428516	0.180141	1.34032	0.68934
CAMK2G	PFC	Ast1	0.52406	0.180154	1.34028	0.68934
SHISAL2A	PFC	Ast1	0.928811	0.180215	1.34009	0.68934
LINC02208	PFC	Ast1	0.451626	0.180275	1.33991	0.68934
SYT5	PFC	Ast1	1.13402	0.18065	1.33876	0.68934
CFAP44-AS1	PFC	Ast1	0.554732	0.180656	1.33874	0.68934
CYP4F3	PFC	Ast1	-1.40108	0.180779	-1.33836	0.68934
LINC00894	PFC	Ast1	0.635401	0.180792	1.33832	0.68934
DCBLD1	PFC	Ast1	0.443209	0.180907	1.33797	0.68934
KDM4D	PFC	Ast1	0.653907	0.180934	1.33789	0.68934
[truncated: 198,000+ more rows]
