# Supplementary material for: Single-nucleus transcriptome analysis of human brain immune response in patients with severe COVID-19
Source: Genome Med. 2021 Jul 19;13:118. doi: 10.1186/s13073-021-00933-8 (PMC8287557; doi:10.1186/s13073-021-00933-8)
Supplement: Supplementary file 6 — Additional file 6: Table S5. Differences in gene set activity scores among COVID-19 patients and controls. [file 13073_2021_933_MOESM6_ESM.xlsx]

## Sheet: Table S5
Table S5
Differences in gene set activity scores among COVID-19 patients and controls
Row Explanation
Each row represents the statistical testing of a gene set activity comparing cases and controls
Column Explanations
Term - name of KEGG genesets
Region - Brain region used fot tissue dissection.
CellType - annotated cell types
logFC - log fold change
P.Value - nominal p value
z.std - z statistic
FDR - false discovery rate adjusted by brain region and cell type
Term	Region	CellType	logFC	P.Value	z.std	FDR
KEGG_ABC_TRANSPORTERS	choroidpleus	Ast1	0.0134979	0.365701	0.904555	0.703246
KEGG_ACUTE_MYELOID_LEUKEMIA	choroidpleus	Ast1	-0.0240442	0.13612	-1.4904	0.517355
KEGG_ADHERENS_JUNCTION	choroidpleus	Ast1	-0.0265842	0.171772	-1.36653	0.546732
KEGG_ADIPOCYTOKINE_SIGNALING_PATHWAY	choroidpleus	Ast1	-0.0435138	0.00284988	-2.98348	0.291036
KEGG_ALANINE_ASPARTATE_AND_GLUTAMATE_METABOLISM	choroidpleus	Ast1	-0.000262982	0.990554	-0.0118392	0.990554
KEGG_ALDOSTERONE_REGULATED_SODIUM_REABSORPTION	choroidpleus	Ast1	-0.00087436	0.971477	-0.0357555	0.98667
KEGG_ALLOGRAFT_REJECTION	choroidpleus	Ast1	-0.0210141	0.141243	-1.47118	0.517355
KEGG_ALPHA_LINOLENIC_ACID_METABOLISM	choroidpleus	Ast1	0.00205352	0.935081	0.0814541	0.982496
KEGG_ALZHEIMERS_DISEASE	choroidpleus	Ast1	-0.0138974	0.535606	-0.619471	0.81658
KEGG_AMINO_SUGAR_AND_NUCLEOTIDE_SUGAR_METABOLISM	choroidpleus	Ast1	0.0219211	0.10086	1.6407	0.467948
KEGG_AMINOACYL_TRNA_BIOSYNTHESIS	choroidpleus	Ast1	-0.0106954	0.669682	-0.426584	0.865054
KEGG_AMYOTROPHIC_LATERAL_SCLEROSIS_ALS	choroidpleus	Ast1	0.00850936	0.709532	0.372485	0.885724
KEGG_ANTIGEN_PROCESSING_AND_PRESENTATION	choroidpleus	Ast1	-0.0376589	0.148751	-1.44396	0.517355
KEGG_APOPTOSIS	choroidpleus	Ast1	0.00176358	0.888418	0.140306	0.982496
KEGG_ARACHIDONIC_ACID_METABOLISM	choroidpleus	Ast1	-0.000895332	0.937533	-0.0783708	0.982496
KEGG_ARGININE_AND_PROLINE_METABOLISM	choroidpleus	Ast1	-0.0166102	0.410078	-0.823757	0.712846
KEGG_ARRHYTHMOGENIC_RIGHT_VENTRICULAR_CARDIOMYOPATHY_ARVC	choroidpleus	Ast1	-0.0130998	0.389432	-0.860648	0.703246
KEGG_ASCORBATE_AND_ALDARATE_METABOLISM	choroidpleus	Ast1	0.051249	0.164162	1.39121	0.545253
KEGG_ASTHMA	choroidpleus	Ast1	-0.00459065	0.611155	-0.508425	0.859424
KEGG_AUTOIMMUNE_THYROID_DISEASE	choroidpleus	Ast1	-0.0235711	0.0451916	-2.00287	0.347025
KEGG_AXON_GUIDANCE	choroidpleus	Ast1	-0.0132379	0.216865	-1.23491	0.562896
KEGG_B_CELL_RECEPTOR_SIGNALING_PATHWAY	choroidpleus	Ast1	-0.0178053	0.138891	-1.47993	0.517355
KEGG_BASAL_CELL_CARCINOMA	choroidpleus	Ast1	0.00653258	0.658046	0.442612	0.865054
KEGG_BASAL_TRANSCRIPTION_FACTORS	choroidpleus	Ast1	-0.0313837	0.0117538	-2.51945	0.291036
KEGG_BASE_EXCISION_REPAIR	choroidpleus	Ast1	0.0125735	0.387298	0.864528	0.703246
KEGG_BETA_ALANINE_METABOLISM	choroidpleus	Ast1	0.0199733	0.37286	0.891129	0.703246
KEGG_BIOSYNTHESIS_OF_UNSATURATED_FATTY_ACIDS	choroidpleus	Ast1	0.039151	0.305153	1.02545	0.659934
KEGG_BLADDER_CANCER	choroidpleus	Ast1	-0.0404506	0.0342396	-2.11724	0.343856
KEGG_BUTANOATE_METABOLISM	choroidpleus	Ast1	0.0300762	0.0106698	2.55333	0.291036
KEGG_CALCIUM_SIGNALING_PATHWAY	choroidpleus	Ast1	-0.00190118	0.900447	-0.125097	0.982496
KEGG_CARDIAC_MUSCLE_CONTRACTION	choroidpleus	Ast1	-0.0223197	0.559297	-0.583885	0.82563
KEGG_CELL_ADHESION_MOLECULES_CAMS	choroidpleus	Ast1	-0.00472495	0.74923	-0.319655	0.904914
KEGG_CELL_CYCLE	choroidpleus	Ast1	0.00186583	0.810289	0.240053	0.941961
KEGG_CHEMOKINE_SIGNALING_PATHWAY	choroidpleus	Ast1	-0.02743	0.0248112	-2.24433	0.343856
KEGG_CHRONIC_MYELOID_LEUKEMIA	choroidpleus	Ast1	-0.0316834	0.00596345	-2.74978	0.291036
KEGG_CIRCADIAN_RHYTHM_MAMMAL	choroidpleus	Ast1	-0.0497913	0.184801	-1.32612	0.547662
KEGG_CITRATE_CYCLE_TCA_CYCLE	choroidpleus	Ast1	0.0206069	0.267739	1.10829	0.622492
KEGG_COLORECTAL_CANCER	choroidpleus	Ast1	-0.0171502	0.227224	-1.20754	0.562896
KEGG_COMPLEMENT_AND_COAGULATION_CASCADES	choroidpleus	Ast1	0.0039166	0.764273	0.299874	0.907835
KEGG_CYSTEINE_AND_METHIONINE_METABOLISM	choroidpleus	Ast1	-0.0215703	0.198364	-1.28623	0.559025
KEGG_CYTOKINE_CYTOKINE_RECEPTOR_INTERACTION	choroidpleus	Ast1	-0.00945446	0.299804	-1.03685	0.656041
KEGG_CYTOSOLIC_DNA_SENSING_PATHWAY	choroidpleus	Ast1	0.0180877	0.0298262	2.17239	0.343856
KEGG_DILATED_CARDIOMYOPATHY	choroidpleus	Ast1	-0.0206202	0.191387	-1.30649	0.547662
KEGG_DNA_REPLICATION	choroidpleus	Ast1	-0.00178573	0.902073	-0.123043	0.982496
KEGG_DORSO_VENTRAL_AXIS_FORMATION	choroidpleus	Ast1	-0.0398908	0.133494	-1.50046	0.517355
KEGG_DRUG_METABOLISM_CYTOCHROME_P450	choroidpleus	Ast1	0.032796	0.0685901	1.82111	0.41154
KEGG_DRUG_METABOLISM_OTHER_ENZYMES	choroidpleus	Ast1	-0.000245765	0.982721	-0.0216575	0.988033
KEGG_ECM_RECEPTOR_INTERACTION	choroidpleus	Ast1	0.0012468	0.930734	0.0869219	0.982496
KEGG_ENDOCYTOSIS	choroidpleus	Ast1	-0.00609254	0.614535	-0.503611	0.859424
KEGG_ENDOMETRIAL_CANCER	choroidpleus	Ast1	-0.015019	0.387083	-0.86492	0.703246
KEGG_EPITHELIAL_CELL_SIGNALING_IN_HELICOBACTER_PYLORI_INFECTION	choroidpleus	Ast1	-0.0222331	0.0355984	-2.10148	0.343856
KEGG_ERBB_SIGNALING_PATHWAY	choroidpleus	Ast1	-0.0359454	0.0346784	-2.11209	0.343856
KEGG_ETHER_LIPID_METABOLISM	choroidpleus	Ast1	-0.00247804	0.906566	-0.117371	0.982496
KEGG_FATTY_ACID_METABOLISM	choroidpleus	Ast1	0.0177559	0.275231	1.09109	0.624306
KEGG_FC_EPSILON_RI_SIGNALING_PATHWAY	choroidpleus	Ast1	-0.018166	0.308679	-1.018	0.659934
KEGG_FC_GAMMA_R_MEDIATED_PHAGOCYTOSIS	choroidpleus	Ast1	-0.00089555	0.955096	-0.0563088	0.983921
KEGG_FOCAL_ADHESION	choroidpleus	Ast1	-0.0278958	0.0243768	-2.25114	0.343856
KEGG_FOLATE_BIOSYNTHESIS	choroidpleus	Ast1	0.0802315	0.0522618	1.94097	0.360026
KEGG_FRUCTOSE_AND_MANNOSE_METABOLISM	choroidpleus	Ast1	0.0208431	0.355676	0.923636	0.703246
KEGG_GALACTOSE_METABOLISM	choroidpleus	Ast1	0.00988465	0.542159	0.609551	0.819851
KEGG_GAP_JUNCTION	choroidpleus	Ast1	-0.0348216	0.0383401	-2.0712	0.343856
KEGG_GLIOMA	choroidpleus	Ast1	-0.03561	0.0675037	-1.82831	0.41154
KEGG_GLUTATHIONE_METABOLISM	choroidpleus	Ast1	-0.00318095	0.853977	-0.184046	0.97648
KEGG_GLYCEROLIPID_METABOLISM	choroidpleus	Ast1	0.00810188	0.493374	0.684953	0.784337
KEGG_GLYCEROPHOSPHOLIPID_METABOLISM	choroidpleus	Ast1	0.00543097	0.67437	0.420158	0.865054
KEGG_GLYCINE_SERINE_AND_THREONINE_METABOLISM	choroidpleus	Ast1	-0.0154205	0.284602	-1.07004	0.635415
KEGG_GLYCOLYSIS_GLUCONEOGENESIS	choroidpleus	Ast1	-0.00236383	0.888629	-0.140039	0.982496
KEGG_GLYCOSAMINOGLYCAN_BIOSYNTHESIS_CHONDROITIN_SULFATE	choroidpleus	Ast1	-0.0127693	0.613335	-0.505319	0.859424
KEGG_GLYCOSAMINOGLYCAN_BIOSYNTHESIS_HEPARAN_SULFATE	choroidpleus	Ast1	-0.0280924	0.175983	-1.35323	0.546732
KEGG_GLYCOSAMINOGLYCAN_BIOSYNTHESIS_KERATAN_SULFATE	choroidpleus	Ast1	-0.0392715	0.0561072	-1.9102	0.372712
KEGG_GLYCOSAMINOGLYCAN_DEGRADATION	choroidpleus	Ast1	-0.000695517	0.976061	-0.0300081	0.98667
KEGG_GLYCOSPHINGOLIPID_BIOSYNTHESIS_GANGLIO_SERIES	choroidpleus	Ast1	0.0255462	0.382087	0.874057	0.703246
KEGG_GLYCOSPHINGOLIPID_BIOSYNTHESIS_GLOBO_SERIES	choroidpleus	Ast1	0.0240312	0.444819	0.764081	0.73285
KEGG_GLYCOSPHINGOLIPID_BIOSYNTHESIS_LACTO_AND_NEOLACTO_SERIES	choroidpleus	Ast1	-0.00679449	0.746422	-0.323361	0.904914
KEGG_GLYCOSYLPHOSPHATIDYLINOSITOL_GPI_ANCHOR_BIOSYNTHESIS	choroidpleus	Ast1	0.00669931	0.703225	0.38097	0.883783
KEGG_GLYOXYLATE_AND_DICARBOXYLATE_METABOLISM	choroidpleus	Ast1	0.0211531	0.399603	0.84233	0.712846
KEGG_GNRH_SIGNALING_PATHWAY	choroidpleus	Ast1	-0.0296528	0.118997	-1.559	0.514731
KEGG_GRAFT_VERSUS_HOST_DISEASE	choroidpleus	Ast1	-0.010149	0.409498	-0.824777	0.712846
KEGG_HEDGEHOG_SIGNALING_PATHWAY	choroidpleus	Ast1	-0.00941324	0.530062	-0.627912	0.814805
KEGG_HEMATOPOIETIC_CELL_LINEAGE	choroidpleus	Ast1	0.00434729	0.64082	0.466553	0.865054
KEGG_HISTIDINE_METABOLISM	choroidpleus	Ast1	0.0144599	0.434952	0.780746	0.73285
KEGG_HOMOLOGOUS_RECOMBINATION	choroidpleus	Ast1	0.0164935	0.402531	0.837109	0.712846
KEGG_HUNTINGTONS_DISEASE	choroidpleus	Ast1	-0.0246789	0.233669	-1.19096	0.564446
KEGG_HYPERTROPHIC_CARDIOMYOPATHY_HCM	choroidpleus	Ast1	-0.0125407	0.350619	-0.933389	0.703246
KEGG_INOSITOL_PHOSPHATE_METABOLISM	choroidpleus	Ast1	-0.00875232	0.52778	-0.631398	0.814805
KEGG_INSULIN_SIGNALING_PATHWAY	choroidpleus	Ast1	-0.0292081	0.0410159	-2.04337	0.346771
KEGG_INTESTINAL_IMMUNE_NETWORK_FOR_IGA_PRODUCTION	choroidpleus	Ast1	-0.00669508	0.465569	-0.729708	0.746515
KEGG_JAK_STAT_SIGNALING_PATHWAY	choroidpleus	Ast1	-0.0142103	0.189573	-1.31184	0.547662
KEGG_LEISHMANIA_INFECTION	choroidpleus	Ast1	-0.00543927	0.652601	-0.450151	0.865054
KEGG_LEUKOCYTE_TRANSENDOTHELIAL_MIGRATION	choroidpleus	Ast1	-0.0202682	0.149706	-1.44057	0.517355
KEGG_LIMONENE_AND_PINENE_DEGRADATION	choroidpleus	Ast1	0.064803	0.0789755	1.75666	0.445134
KEGG_LINOLEIC_ACID_METABOLISM	choroidpleus	Ast1	0.0186761	0.0911955	1.68912	0.467948
KEGG_LONG_TERM_DEPRESSION	choroidpleus	Ast1	-0.0237378	0.228797	-1.20346	0.562896
KEGG_LONG_TERM_POTENTIATION	choroidpleus	Ast1	-0.0257247	0.286962	-1.06481	0.635415
KEGG_LYSINE_DEGRADATION	choroidpleus	Ast1	0.0313273	0.10315	1.62977	0.467948
KEGG_LYSOSOME	choroidpleus	Ast1	-0.0079888	0.463212	-0.733569	0.746515
KEGG_MAPK_SIGNALING_PATHWAY	choroidpleus	Ast1	-0.0159874	0.0997991	-1.64583	0.467948
KEGG_MATURITY_ONSET_DIABETES_OF_THE_YOUNG	choroidpleus	Ast1	0.0483394	0.0269927	2.21162	0.343856
KEGG_MELANOGENESIS	choroidpleus	Ast1	-0.0184014	0.271971	-1.09853	0.624306
KEGG_MELANOMA	choroidpleus	Ast1	-0.0164694	0.230001	-1.20036	0.562896
KEGG_METABOLISM_OF_XENOBIOTICS_BY_CYTOCHROME_P450	choroidpleus	Ast1	0.0288901	0.109196	1.60182	0.483583
KEGG_MISMATCH_REPAIR	choroidpleus	Ast1	0.0224047	0.205037	1.26733	0.560838
KEGG_MTOR_SIGNALING_PATHWAY	choroidpleus	Ast1	-0.0310323	0.0618978	-1.86703	0.397
KEGG_N_GLYCAN_BIOSYNTHESIS	choroidpleus	Ast1	-0.00153734	0.889948	-0.13837	0.982496
KEGG_NATURAL_KILLER_CELL_MEDIATED_CYTOTOXICITY	choroidpleus	Ast1	-0.026114	0.0775358	-1.76517	0.445134
KEGG_NEUROACTIVE_LIGAND_RECEPTOR_INTERACTION	choroidpleus	Ast1	-0.0168116	0.0485089	-1.97288	0.347025
KEGG_NEUROTROPHIN_SIGNALING_PATHWAY	choroidpleus	Ast1	-0.0400241	0.0125177	-2.4972	0.291036
KEGG_NICOTINATE_AND_NICOTINAMIDE_METABOLISM	choroidpleus	Ast1	0.00891035	0.644744	0.461077	0.865054
KEGG_NITROGEN_METABOLISM	choroidpleus	Ast1	-0.0378914	0.128609	-1.51961	0.517355
KEGG_NOD_LIKE_RECEPTOR_SIGNALING_PATHWAY	choroidpleus	Ast1	0.00845447	0.579864	0.553583	0.83035
KEGG_NON_HOMOLOGOUS_END_JOINING	choroidpleus	Ast1	0.00270656	0.935912	0.0804093	0.982496
KEGG_NON_SMALL_CELL_LUNG_CANCER	choroidpleus	Ast1	-0.0559913	0.0330959	-2.13092	0.343856
KEGG_NOTCH_SIGNALING_PATHWAY	choroidpleus	Ast1	-0.0130873	0.365043	-0.905798	0.703246
KEGG_NUCLEOTIDE_EXCISION_REPAIR	choroidpleus	Ast1	-0.0196478	0.211953	-1.24821	0.562896
KEGG_O_GLYCAN_BIOSYNTHESIS	choroidpleus	Ast1	-0.0116523	0.53003	-0.62796	0.814805
KEGG_OLFACTORY_TRANSDUCTION	choroidpleus	Ast1	-0.0173962	0.228923	-1.20314	0.562896
KEGG_ONE_CARBON_POOL_BY_FOLATE	choroidpleus	Ast1	0.0615989	0.158949	1.40862	0.537535
KEGG_OOCYTE_MEIOSIS	choroidpleus	Ast1	-0.00208819	0.855732	-0.181809	0.97648
KEGG_OTHER_GLYCAN_DEGRADATION	choroidpleus	Ast1	0.00626317	0.696819	0.389618	0.88169
KEGG_OXIDATIVE_PHOSPHORYLATION	choroidpleus	Ast1	-0.0478992	0.204994	-1.26745	0.560838
KEGG_P53_SIGNALING_PATHWAY	choroidpleus	Ast1	-0.00295976	0.766291	-0.29723	0.907835
KEGG_PANCREATIC_CANCER	choroidpleus	Ast1	-0.0323918	0.0142925	-2.44983	0.295378
KEGG_PANTOTHENATE_AND_COA_BIOSYNTHESIS	choroidpleus	Ast1	0.0130409	0.554605	0.590873	0.825253
KEGG_PARKINSONS_DISEASE	choroidpleus	Ast1	-0.041563	0.256199	-1.13542	0.610937
KEGG_PATHOGENIC_ESCHERICHIA_COLI_INFECTION	choroidpleus	Ast1	-0.0290027	0.176365	-1.35203	0.546732
KEGG_PATHWAYS_IN_CANCER	choroidpleus	Ast1	-0.0123554	0.214358	-1.24167	0.562896
KEGG_PENTOSE_AND_GLUCURONATE_INTERCONVERSIONS	choroidpleus	Ast1	0.0611291	0.00665159	2.7138	0.291036
KEGG_PENTOSE_PHOSPHATE_PATHWAY	choroidpleus	Ast1	0.0040961	0.735225	0.338183	0.899684
KEGG_PEROXISOME	choroidpleus	Ast1	0.0085651	0.380139	0.87764	0.703246
KEGG_PHENYLALANINE_METABOLISM	choroidpleus	Ast1	-0.0363532	0.1502	-1.43883	0.517355
KEGG_PHOSPHATIDYLINOSITOL_SIGNALING_SYSTEM	choroidpleus	Ast1	0.00699924	0.672576	0.422615	0.865054
KEGG_PORPHYRIN_AND_CHLOROPHYLL_METABOLISM	choroidpleus	Ast1	-0.00713839	0.671528	-0.424052	0.865054
KEGG_PPAR_SIGNALING_PATHWAY	choroidpleus	Ast1	-0.0144767	0.463727	-0.732723	0.746515
KEGG_PRIMARY_BILE_ACID_BIOSYNTHESIS	choroidpleus	Ast1	-0.0105482	0.656507	-0.44474	0.865054
KEGG_PRIMARY_IMMUNODEFICIENCY	choroidpleus	Ast1	0.0148366	0.0481813	1.97577	0.347025
KEGG_PRION_DISEASES	choroidpleus	Ast1	-0.0401465	0.0869007	-1.71198	0.461815
KEGG_PROGESTERONE_MEDIATED_OOCYTE_MATURATION	choroidpleus	Ast1	-0.0157015	0.222774	-1.21918	0.562896
KEGG_PROPANOATE_METABOLISM	choroidpleus	Ast1	-0.0121629	0.663441	-0.435168	0.865054
KEGG_PROSTATE_CANCER	choroidpleus	Ast1	-0.0243984	0.0946751	-1.67124	0.467948
KEGG_PROTEASOME	choroidpleus	Ast1	0.00605055	0.724687	0.352202	0.892661
KEGG_PROTEIN_EXPORT	choroidpleus	Ast1	-0.00179838	0.944643	-0.0694349	0.982496
KEGG_PROXIMAL_TUBULE_BICARBONATE_RECLAMATION	choroidpleus	Ast1	0.00570028	0.863847	0.171479	0.979729
KEGG_PURINE_METABOLISM	choroidpleus	Ast1	0.011444	0.144361	1.45974	0.517355
KEGG_PYRIMIDINE_METABOLISM	choroidpleus	Ast1	-0.00117007	0.876366	-0.155577	0.982496
KEGG_PYRUVATE_METABOLISM	choroidpleus	Ast1	0.010472	0.625849	0.487578	0.865054
KEGG_REGULATION_OF_ACTIN_CYTOSKELETON	choroidpleus	Ast1	-0.00855403	0.358278	-0.918652	0.703246
KEGG_REGULATION_OF_AUTOPHAGY	choroidpleus	Ast1	-0.0311779	0.100233	-1.64373	0.467948
KEGG_RENAL_CELL_CARCINOMA	choroidpleus	Ast1	-0.0303815	0.0337703	-2.1228	0.343856
KEGG_RENIN_ANGIOTENSIN_SYSTEM	choroidpleus	Ast1	-0.0162336	0.36791	-0.900396	0.703246
KEGG_RETINOL_METABOLISM	choroidpleus	Ast1	0.0295182	0.126008	1.53004	0.517355
KEGG_RIBOFLAVIN_METABOLISM	choroidpleus	Ast1	0.0172426	0.423423	0.800496	0.729229
KEGG_RIBOSOME	choroidpleus	Ast1	-0.041597	0.445226	-0.763398	0.73285
KEGG_RIG_I_LIKE_RECEPTOR_SIGNALING_PATHWAY	choroidpleus	Ast1	-0.00051731	0.958104	-0.0525329	0.983921
KEGG_RNA_DEGRADATION	choroidpleus	Ast1	-0.00900125	0.580352	-0.552871	0.83035
KEGG_RNA_POLYMERASE	choroidpleus	Ast1	0.0111336	0.380383	0.87719	0.703246
KEGG_SELENOAMINO_ACID_METABOLISM	choroidpleus	Ast1	-0.00233464	0.922684	-0.0970531	0.982496
KEGG_SMALL_CELL_LUNG_CANCER	choroidpleus	Ast1	-0.0101803	0.370139	-0.896214	0.703246
KEGG_SNARE_INTERACTIONS_IN_VESICULAR_TRANSPORT	choroidpleus	Ast1	0.00605081	0.68822	0.401272	0.876773
KEGG_SPHINGOLIPID_METABOLISM	choroidpleus	Ast1	-0.0078757	0.638429	-0.469896	0.865054
KEGG_SPLICEOSOME	choroidpleus	Ast1	-0.0096513	0.570094	-0.567914	0.83035
KEGG_STARCH_AND_SUCROSE_METABOLISM	choroidpleus	Ast1	0.00409273	0.760531	0.304783	0.907835
KEGG_STEROID_BIOSYNTHESIS	choroidpleus	Ast1	0.0325697	0.371082	0.894448	0.703246
KEGG_STEROID_HORMONE_BIOSYNTHESIS	choroidpleus	Ast1	0.000544232	0.945521	0.0683328	0.982496
KEGG_SULFUR_METABOLISM	choroidpleus	Ast1	-0.00707965	0.799519	-0.25397	0.941206
KEGG_SYSTEMIC_LUPUS_ERYTHEMATOSUS	choroidpleus	Ast1	-0.000515561	0.962761	-0.0466885	0.983921
KEGG_T_CELL_RECEPTOR_SIGNALING_PATHWAY	choroidpleus	Ast1	-0.00707716	0.441657	-0.769398	0.73285
KEGG_TASTE_TRANSDUCTION	choroidpleus	Ast1	-0.0447967	0.00849019	-2.63193	0.291036
KEGG_TAURINE_AND_HYPOTAURINE_METABOLISM	choroidpleus	Ast1	-0.0108648	0.521513	-0.641015	0.814805
KEGG_TERPENOID_BACKBONE_BIOSYNTHESIS	choroidpleus	Ast1	-0.0063151	0.838633	-0.203643	0.968855
KEGG_TGF_BETA_SIGNALING_PATHWAY	choroidpleus	Ast1	0.00133331	0.91429	0.107629	0.982496
KEGG_THYROID_CANCER	choroidpleus	Ast1	0.00422667	0.809647	0.240881	0.941961
KEGG_TIGHT_JUNCTION	choroidpleus	Ast1	-0.00844457	0.442884	-0.767332	0.73285
KEGG_TOLL_LIKE_RECEPTOR_SIGNALING_PATHWAY	choroidpleus	Ast1	0.0123162	0.180225	1.34006	0.547662
KEGG_TRYPTOPHAN_METABOLISM	choroidpleus	Ast1	0.0210472	0.133115	1.50193	0.517355
KEGG_TYPE_I_DIABETES_MELLITUS	choroidpleus	Ast1	-0.0497779	0.0388224	-2.06606	0.343856
KEGG_TYPE_II_DIABETES_MELLITUS	choroidpleus	Ast1	-0.00875037	0.552895	-0.593428	0.825253
KEGG_TYROSINE_METABOLISM	choroidpleus	Ast1	0.00674198	0.579631	0.553924	0.83035
KEGG_UBIQUITIN_MEDIATED_PROTEOLYSIS	choroidpleus	Ast1	0.0036414	0.720751	0.357455	0.892661
KEGG_VALINE_LEUCINE_AND_ISOLEUCINE_BIOSYNTHESIS	choroidpleus	Ast1	-0.0311413	0.365378	-0.905166	0.703246
KEGG_VALINE_LEUCINE_AND_ISOLEUCINE_DEGRADATION	choroidpleus	Ast1	0.0210008	0.17633	1.35214	0.546732
KEGG_VASCULAR_SMOOTH_MUSCLE_CONTRACTION	choroidpleus	Ast1	-0.0339911	0.0471183	-1.98524	0.347025
KEGG_VASOPRESSIN_REGULATED_WATER_REABSORPTION	choroidpleus	Ast1	-0.0237626	0.189021	-1.31348	0.547662
KEGG_VEGF_SIGNALING_PATHWAY	choroidpleus	Ast1	-0.0340066	0.0814119	-1.74255	0.445371
KEGG_VIBRIO_CHOLERAE_INFECTION	choroidpleus	Ast1	-0.0525454	0.0312527	-2.15384	0.343856
KEGG_VIRAL_MYOCARDITIS	choroidpleus	Ast1	-0.049539	0.00867494	-2.62461	0.291036
KEGG_WNT_SIGNALING_PATHWAY	choroidpleus	Ast1	-0.0224066	0.263853	-1.11733	0.621223
KEGG_ABC_TRANSPORTERS	medulla	Ast1	-0.00801051	0.60256	-0.520723	0.955751
KEGG_ACUTE_MYELOID_LEUKEMIA	medulla	Ast1	-0.017329	0.293662	-1.05012	0.955751
KEGG_ADHERENS_JUNCTION	medulla	Ast1	-0.00402998	0.833844	-0.209774	0.963781
KEGG_ADIPOCYTOKINE_SIGNALING_PATHWAY	medulla	Ast1	-0.00635228	0.647636	-0.457049	0.955751
KEGG_ALANINE_ASPARTATE_AND_GLUTAMATE_METABOLISM	medulla	Ast1	-0.00322977	0.887715	-0.141196	0.967516
KEGG_ALDOSTERONE_REGULATED_SODIUM_REABSORPTION	medulla	Ast1	0.00548601	0.827638	0.217732	0.963781
KEGG_ALLOGRAFT_REJECTION	medulla	Ast1	0.022338	0.125472	1.53221	0.897144
KEGG_ALPHA_LINOLENIC_ACID_METABOLISM	medulla	Ast1	0.045821	0.0914539	1.68778	0.897144
KEGG_ALZHEIMERS_DISEASE	medulla	Ast1	-0.0057792	0.798777	-0.25493	0.963781
KEGG_AMINO_SUGAR_AND_NUCLEOTIDE_SUGAR_METABOLISM	medulla	Ast1	0.00257666	0.844189	0.196538	0.963781
KEGG_AMINOACYL_TRNA_BIOSYNTHESIS	medulla	Ast1	0.003938	0.878597	0.152749	0.966976
KEGG_AMYOTROPHIC_LATERAL_SCLEROSIS_ALS	medulla	Ast1	0.0172591	0.463917	0.732412	0.955751
KEGG_ANTIGEN_PROCESSING_AND_PRESENTATION	medulla	Ast1	0.00138371	0.957143	0.0537388	0.979625
KEGG_APOPTOSIS	medulla	Ast1	-0.00550536	0.670902	-0.42491	0.955751
KEGG_ARACHIDONIC_ACID_METABOLISM	medulla	Ast1	0.0206422	0.0924923	1.68239	0.897144
KEGG_ARGININE_AND_PROLINE_METABOLISM	medulla	Ast1	-0.0203918	0.325659	-0.982895	0.955751
KEGG_ARRHYTHMOGENIC_RIGHT_VENTRICULAR_CARDIOMYOPATHY_ARVC	medulla	Ast1	-0.00301072	0.845513	-0.194846	0.963781
KEGG_ASCORBATE_AND_ALDARATE_METABOLISM	medulla	Ast1	0.0299541	0.426258	0.795611	0.955751
KEGG_ASTHMA	medulla	Ast1	-0.00390925	0.681851	-0.409939	0.955751
KEGG_AUTOIMMUNE_THYROID_DISEASE	medulla	Ast1	0.0281656	0.021763	2.29448	0.897144
KEGG_AXON_GUIDANCE	medulla	Ast1	-0.00367352	0.737572	-0.335071	0.955751
KEGG_B_CELL_RECEPTOR_SIGNALING_PATHWAY	medulla	Ast1	-0.0152297	0.218207	-1.23131	0.955751
KEGG_BASAL_CELL_CARCINOMA	medulla	Ast1	0.0287433	0.0704821	1.8088	0.897144
KEGG_BASAL_TRANSCRIPTION_FACTORS	medulla	Ast1	-0.0253659	0.0520427	-1.94278	0.897144
KEGG_BASE_EXCISION_REPAIR	medulla	Ast1	-0.0118097	0.430948	-0.78757	0.955751
KEGG_BETA_ALANINE_METABOLISM	medulla	Ast1	-0.0283923	0.225102	-1.21307	0.955751
KEGG_BIOSYNTHESIS_OF_UNSATURATED_FATTY_ACIDS	medulla	Ast1	0.00837981	0.829539	0.215293	0.963781
KEGG_BLADDER_CANCER	medulla	Ast1	-0.0312847	0.108052	-1.60701	0.897144
KEGG_BUTANOATE_METABOLISM	medulla	Ast1	-0.00712947	0.552262	-0.594374	0.955751
KEGG_CALCIUM_SIGNALING_PATHWAY	medulla	Ast1	0.00291461	0.851878	0.186723	0.963781
KEGG_CARDIAC_MUSCLE_CONTRACTION	medulla	Ast1	-0.0118751	0.75917	-0.306571	0.955751
KEGG_CELL_ADHESION_MOLECULES_CAMS	medulla	Ast1	-0.00149502	0.921337	-0.0987493	0.976922
KEGG_CELL_CYCLE	medulla	Ast1	-0.0108749	0.188597	-1.31474	0.897144
KEGG_CHEMOKINE_SIGNALING_PATHWAY	medulla	Ast1	-0.012625	0.270556	-1.10178	0.955751
KEGG_CHRONIC_MYELOID_LEUKEMIA	medulla	Ast1	-0.031758	0.00758232	-2.67012	0.705156
KEGG_CIRCADIAN_RHYTHM_MAMMAL	medulla	Ast1	0.0335881	0.389429	0.860652	0.955751
KEGG_CITRATE_CYCLE_TCA_CYCLE	medulla	Ast1	0.00617095	0.745555	0.324506	0.955751
KEGG_COLORECTAL_CANCER	medulla	Ast1	-0.000623636	0.96635	-0.0421869	0.979625
KEGG_COMPLEMENT_AND_COAGULATION_CASCADES	medulla	Ast1	0.00441027	0.74137	0.33004	0.955751
KEGG_CYSTEINE_AND_METHIONINE_METABOLISM	medulla	Ast1	0.0239182	0.177225	1.34935	0.897144
KEGG_CYTOKINE_CYTOKINE_RECEPTOR_INTERACTION	medulla	Ast1	0.00322582	0.728581	0.347014	0.955751
KEGG_CYTOSOLIC_DNA_SENSING_PATHWAY	medulla	Ast1	0.00571409	0.510447	0.658142	0.955751
KEGG_DILATED_CARDIOMYOPATHY	medulla	Ast1	0.0110376	0.484726	0.698722	0.955751
KEGG_DNA_REPLICATION	medulla	Ast1	-0.00978442	0.515102	-0.650913	0.955751
KEGG_DORSO_VENTRAL_AXIS_FORMATION	medulla	Ast1	-0.00595613	0.82703	-0.218512	0.963781
KEGG_DRUG_METABOLISM_CYTOCHROME_P450	medulla	Ast1	-0.00596403	0.731261	-0.343449	0.955751
KEGG_DRUG_METABOLISM_OTHER_ENZYMES	medulla	Ast1	-0.00815224	0.497232	-0.678852	0.955751
KEGG_ECM_RECEPTOR_INTERACTION	medulla	Ast1	0.0266635	0.0828068	1.73463	0.897144
KEGG_ENDOCYTOSIS	medulla	Ast1	-0.0109027	0.383346	-0.871747	0.955751
KEGG_ENDOMETRIAL_CANCER	medulla	Ast1	-0.01434	0.426282	-0.79557	0.955751
KEGG_EPITHELIAL_CELL_SIGNALING_IN_HELICOBACTER_PYLORI_INFECTION	medulla	Ast1	-0.018174	0.0893354	-1.69891	0.897144
KEGG_ERBB_SIGNALING_PATHWAY	medulla	Ast1	-0.0221912	0.181447	-1.33631	0.897144
KEGG_ETHER_LIPID_METABOLISM	medulla	Ast1	-0.015969	0.46914	-0.72388	0.955751
KEGG_FATTY_ACID_METABOLISM	medulla	Ast1	0.0258428	0.134036	1.49838	0.897144
KEGG_FC_EPSILON_RI_SIGNALING_PATHWAY	medulla	Ast1	-0.00422618	0.812988	-0.236573	0.963781
KEGG_FC_GAMMA_R_MEDIATED_PHAGOCYTOSIS	medulla	Ast1	-0.00745224	0.648348	-0.456058	0.955751
KEGG_FOCAL_ADHESION	medulla	Ast1	0.00722705	0.538945	0.614409	0.955751
KEGG_FOLATE_BIOSYNTHESIS	medulla	Ast1	0.0192622	0.634576	0.475297	0.955751
KEGG_FRUCTOSE_AND_MANNOSE_METABOLISM	medulla	Ast1	-0.0315747	0.18067	-1.3387	0.897144
KEGG_GALACTOSE_METABOLISM	medulla	Ast1	-0.00311937	0.854967	-0.182784	0.963781
KEGG_GAP_JUNCTION	medulla	Ast1	0.00722679	0.657241	0.443725	0.955751
KEGG_GLIOMA	medulla	Ast1	-0.0354163	0.0744704	-1.78371	0.897144
KEGG_GLUTATHIONE_METABOLISM	medulla	Ast1	-0.00277177	0.875976	-0.156072	0.966976
KEGG_GLYCEROLIPID_METABOLISM	medulla	Ast1	-0.0144448	0.245661	-1.16095	0.955751
KEGG_GLYCEROPHOSPHOLIPID_METABOLISM	medulla	Ast1	-0.0040135	0.763948	-0.300301	0.955751
KEGG_GLYCINE_SERINE_AND_THREONINE_METABOLISM	medulla	Ast1	0.00998047	0.505974	0.665119	0.955751
KEGG_GLYCOLYSIS_GLUCONEOGENESIS	medulla	Ast1	-0.00944047	0.594023	-0.533015	0.955751
KEGG_GLYCOSAMINOGLYCAN_BIOSYNTHESIS_CHONDROITIN_SULFATE	medulla	Ast1	-0.00735233	0.781044	-0.277959	0.955751
KEGG_GLYCOSAMINOGLYCAN_BIOSYNTHESIS_HEPARAN_SULFATE	medulla	Ast1	0.0222053	0.300483	1.0354	0.955751
KEGG_GLYCOSAMINOGLYCAN_BIOSYNTHESIS_KERATAN_SULFATE	medulla	Ast1	-0.00109952	0.957534	-0.0532483	0.979625
KEGG_GLYCOSAMINOGLYCAN_DEGRADATION	medulla	Ast1	0.000718298	0.976385	0.0296013	0.979625
KEGG_GLYCOSPHINGOLIPID_BIOSYNTHESIS_GANGLIO_SERIES	medulla	Ast1	0.0167468	0.579144	0.554636	0.955751
KEGG_GLYCOSPHINGOLIPID_BIOSYNTHESIS_GLOBO_SERIES	medulla	Ast1	0.00219532	0.94688	0.0666248	0.979625
KEGG_GLYCOSPHINGOLIPID_BIOSYNTHESIS_LACTO_AND_NEOLACTO_SERIES	medulla	Ast1	0.0133859	0.54439	0.606189	0.955751
KEGG_GLYCOSYLPHOSPHATIDYLINOSITOL_GPI_ANCHOR_BIOSYNTHESIS	medulla	Ast1	-0.0108069	0.556132	-0.588596	0.955751
KEGG_GLYOXYLATE_AND_DICARBOXYLATE_METABOLISM	medulla	Ast1	-0.0198341	0.450498	-0.754586	0.955751
KEGG_GNRH_SIGNALING_PATHWAY	medulla	Ast1	0.0119048	0.530246	0.62763	0.955751
KEGG_GRAFT_VERSUS_HOST_DISEASE	medulla	Ast1	0.021036	0.106731	1.61306	0.897144
KEGG_HEDGEHOG_SIGNALING_PATHWAY	medulla	Ast1	0.000492581	0.974598	0.0318422	0.979625
KEGG_HEMATOPOIETIC_CELL_LINEAGE	medulla	Ast1	0.00775577	0.426355	0.795444	0.955751
KEGG_HISTIDINE_METABOLISM	medulla	Ast1	-0.00539545	0.778491	-0.281286	0.955751
KEGG_HOMOLOGOUS_RECOMBINATION	medulla	Ast1	0.0334377	0.108809	1.60357	0.897144
KEGG_HUNTINGTONS_DISEASE	medulla	Ast1	-0.0165845	0.422524	-0.802049	0.955751
KEGG_HYPERTROPHIC_CARDIOMYOPATHY_HCM	medulla	Ast1	-0.00500094	0.714805	-0.36541	0.955751
KEGG_INOSITOL_PHOSPHATE_METABOLISM	medulla	Ast1	-0.00116679	0.93642	-0.0797708	0.979625
KEGG_INSULIN_SIGNALING_PATHWAY	medulla	Ast1	0.000347322	0.979625	0.025539	0.979625
KEGG_INTESTINAL_IMMUNE_NETWORK_FOR_IGA_PRODUCTION	medulla	Ast1	0.00508864	0.597829	0.527525	0.955751
KEGG_JAK_STAT_SIGNALING_PATHWAY	medulla	Ast1	-0.00913922	0.4033	-0.835741	0.955751
KEGG_LEISHMANIA_INFECTION	medulla	Ast1	0.0129868	0.305438	1.02484	0.955751
KEGG_LEUKOCYTE_TRANSENDOTHELIAL_MIGRATION	medulla	Ast1	0.00506907	0.711404	0.369971	0.955751
KEGG_LIMONENE_AND_PINENE_DEGRADATION	medulla	Ast1	-0.0253819	0.511464	-0.656559	0.955751
KEGG_LINOLEIC_ACID_METABOLISM	medulla	Ast1	-0.0129736	0.258129	-1.13082	0.955751
KEGG_LONG_TERM_DEPRESSION	medulla	Ast1	0.00784577	0.692091	0.396019	0.955751
KEGG_LONG_TERM_POTENTIATION	medulla	Ast1	0.00888927	0.716914	0.362586	0.955751
KEGG_LYSINE_DEGRADATION	medulla	Ast1	0.00581	0.763948	0.300301	0.955751
KEGG_LYSOSOME	medulla	Ast1	0.00225116	0.841117	0.200465	0.963781
KEGG_MAPK_SIGNALING_PATHWAY	medulla	Ast1	-0.0128351	0.18666	-1.32052	0.897144
KEGG_MATURITY_ONSET_DIABETES_OF_THE_YOUNG	medulla	Ast1	0.0109023	0.624929	0.488877	0.955751
KEGG_MELANOGENESIS	medulla	Ast1	0.00732005	0.665455	0.432394	0.955751
KEGG_MELANOMA	medulla	Ast1	-0.0248953	0.0853088	-1.72068	0.897144
KEGG_METABOLISM_OF_XENOBIOTICS_BY_CYTOCHROME_P450	medulla	Ast1	0.00673889	0.700653	0.384439	0.955751
KEGG_MISMATCH_REPAIR	medulla	Ast1	-0.00529871	0.770102	-0.292242	0.955751
KEGG_MTOR_SIGNALING_PATHWAY	medulla	Ast1	0.00159669	0.924399	0.0948938	0.976922
KEGG_N_GLYCAN_BIOSYNTHESIS	medulla	Ast1	-0.0092728	0.429327	-0.790344	0.955751
KEGG_NATURAL_KILLER_CELL_MEDIATED_CYTOTOXICITY	medulla	Ast1	0.00409938	0.773563	0.287718	0.955751
KEGG_NEUROACTIVE_LIGAND_RECEPTOR_INTERACTION	medulla	Ast1	-0.00675309	0.429291	-0.790405	0.955751
KEGG_NEUROTROPHIN_SIGNALING_PATHWAY	medulla	Ast1	-0.0155653	0.295621	-1.04587	0.955751
KEGG_NICOTINATE_AND_NICOTINAMIDE_METABOLISM	medulla	Ast1	0.0292189	0.153986	1.42559	0.897144
KEGG_NITROGEN_METABOLISM	medulla	Ast1	-0.0148934	0.562806	-0.578678	0.955751
KEGG_NOD_LIKE_RECEPTOR_SIGNALING_PATHWAY	medulla	Ast1	0.00274026	0.861643	0.174283	0.96514
KEGG_NON_HOMOLOGOUS_END_JOINING	medulla	Ast1	0.0319553	0.366431	0.903179	0.955751
KEGG_NON_SMALL_CELL_LUNG_CANCER	medulla	Ast1	-0.0366691	0.148461	-1.44499	0.897144
KEGG_NOTCH_SIGNALING_PATHWAY	medulla	Ast1	-0.0165114	0.279878	-1.08059	0.955751
KEGG_NUCLEOTIDE_EXCISION_REPAIR	medulla	Ast1	0.0176317	0.269838	1.10343	0.955751
KEGG_O_GLYCAN_BIOSYNTHESIS	medulla	Ast1	-0.00872891	0.655927	-0.445544	0.955751
KEGG_OLFACTORY_TRANSDUCTION	medulla	Ast1	0.0110255	0.450798	0.754086	0.955751
KEGG_ONE_CARBON_POOL_BY_FOLATE	medulla	Ast1	0.0130592	0.761492	0.303522	0.955751
KEGG_OOCYTE_MEIOSIS	medulla	Ast1	0.0139124	0.250216	1.14982	0.955751
KEGG_OTHER_GLYCAN_DEGRADATION	medulla	Ast1	-0.000582728	0.972437	-0.0345526	0.979625
KEGG_OXIDATIVE_PHOSPHORYLATION	medulla	Ast1	-0.01776	0.636885	-0.472059	0.955751
KEGG_P53_SIGNALING_PATHWAY	medulla	Ast1	-0.0031348	0.764265	-0.299885	0.955751
KEGG_PANCREATIC_CANCER	medulla	Ast1	-0.0236259	0.0780415	-1.76216	0.897144
KEGG_PANTOTHENATE_AND_COA_BIOSYNTHESIS	medulla	Ast1	-0.0162184	0.482915	-0.701621	0.955751
KEGG_PARKINSONS_DISEASE	medulla	Ast1	-0.0114061	0.75566	-0.311185	0.955751
KEGG_PATHOGENIC_ESCHERICHIA_COLI_INFECTION	medulla	Ast1	0.0146612	0.498893	0.676232	0.955751
KEGG_PATHWAYS_IN_CANCER	medulla	Ast1	-0.010079	0.314295	-1.00625	0.955751
KEGG_PENTOSE_AND_GLUCURONATE_INTERCONVERSIONS	medulla	Ast1	0.0498273	0.0313405	2.15272	0.897144
KEGG_PENTOSE_PHOSPHATE_PATHWAY	medulla	Ast1	-0.049928	0.00030345	-3.61234	0.0564417
KEGG_PEROXISOME	medulla	Ast1	0.00574101	0.577111	0.557609	0.955751
KEGG_PHENYLALANINE_METABOLISM	medulla	Ast1	-0.0147674	0.555447	-0.589618	0.955751
KEGG_PHOSPHATIDYLINOSITOL_SIGNALING_SYSTEM	medulla	Ast1	0.0185332	0.288216	1.06204	0.955751
KEGG_PORPHYRIN_AND_CHLOROPHYLL_METABOLISM	medulla	Ast1	0.0153232	0.389236	0.861003	0.955751
KEGG_PPAR_SIGNALING_PATHWAY	medulla	Ast1	0.0295784	0.154766	1.4229	0.897144
KEGG_PRIMARY_BILE_ACID_BIOSYNTHESIS	medulla	Ast1	-0.0341375	0.175478	-1.35481	0.897144
KEGG_PRIMARY_IMMUNODEFICIENCY	medulla	Ast1	-0.00754614	0.337113	-0.959885	0.955751
KEGG_PRION_DISEASES	medulla	Ast1	0.00315785	0.891025	0.137007	0.967516
KEGG_PROGESTERONE_MEDIATED_OOCYTE_MATURATION	medulla	Ast1	-0.00089902	0.944654	-0.0694219	0.979625
KEGG_PROPANOATE_METABOLISM	medulla	Ast1	0.0272887	0.347793	0.938879	0.955751
KEGG_PROSTATE_CANCER	medulla	Ast1	-0.0365212	0.0190947	-2.34368	0.897144
KEGG_PROTEASOME	medulla	Ast1	0.0148956	0.403488	0.835408	0.955751
KEGG_PROTEIN_EXPORT	medulla	Ast1	-0.0217297	0.421651	-0.803561	0.955751
KEGG_PROXIMAL_TUBULE_BICARBONATE_RECLAMATION	medulla	Ast1	0.0499273	0.157216	1.4145	0.897144
KEGG_PURINE_METABOLISM	medulla	Ast1	0.0111136	0.162335	1.39726	0.897144
KEGG_PYRIMIDINE_METABOLISM	medulla	Ast1	-0.00341366	0.664377	-0.433879	0.955751
KEGG_PYRUVATE_METABOLISM	medulla	Ast1	0.0326184	0.15291	1.42933	0.897144
KEGG_REGULATION_OF_ACTIN_CYTOSKELETON	medulla	Ast1	0.00505307	0.597552	0.527924	0.955751
KEGG_REGULATION_OF_AUTOPHAGY	medulla	Ast1	0.0207212	0.29872	1.03918	0.955751
KEGG_RENAL_CELL_CARCINOMA	medulla	Ast1	-0.00461306	0.743077	-0.327782	0.955751
KEGG_RENIN_ANGIOTENSIN_SYSTEM	medulla	Ast1	0.00857026	0.650395	0.453213	0.955751
KEGG_RETINOL_METABOLISM	medulla	Ast1	-0.0198349	0.302133	-1.03187	0.955751
KEGG_RIBOFLAVIN_METABOLISM	medulla	Ast1	0.0168834	0.451371	0.753131	0.955751
KEGG_RIBOSOME	medulla	Ast1	0.0178224	0.746034	0.323873	0.955751
KEGG_RIG_I_LIKE_RECEPTOR_SIGNALING_PATHWAY	medulla	Ast1	0.0149857	0.152264	1.43158	0.897144
KEGG_RNA_DEGRADATION	medulla	Ast1	-0.0106364	0.528205	-0.630748	0.955751
KEGG_RNA_POLYMERASE	medulla	Ast1	0.00821937	0.537554	0.616517	0.955751
KEGG_SELENOAMINO_ACID_METABOLISM	medulla	Ast1	0.0233554	0.357936	0.919306	0.955751
KEGG_SMALL_CELL_LUNG_CANCER	medulla	Ast1	-0.0156311	0.192934	-1.30195	0.897144
KEGG_SNARE_INTERACTIONS_IN_VESICULAR_TRANSPORT	medulla	Ast1	-0.00210776	0.894692	-0.13237	0.967516
KEGG_SPHINGOLIPID_METABOLISM	medulla	Ast1	-0.00787949	0.651869	-0.451167	0.955751
KEGG_SPLICEOSOME	medulla	Ast1	-0.00988851	0.567683	-0.571467	0.955751
KEGG_STARCH_AND_SUCROSE_METABOLISM	medulla	Ast1	0.0247229	0.0865781	1.71373	0.897144
KEGG_STEROID_BIOSYNTHESIS	medulla	Ast1	-0.0143274	0.697871	-0.388196	0.955751
KEGG_STEROID_HORMONE_BIOSYNTHESIS	medulla	Ast1	0.00327795	0.696972	0.389411	0.955751
KEGG_SULFUR_METABOLISM	medulla	Ast1	0.0102968	0.720982	0.357146	0.955751
KEGG_SYSTEMIC_LUPUS_ERYTHEMATOSUS	medulla	Ast1	0.0186458	0.114024	1.58036	0.897144
KEGG_T_CELL_RECEPTOR_SIGNALING_PATHWAY	medulla	Ast1	-0.0169951	0.0832782	-1.73197	0.897144
KEGG_TASTE_TRANSDUCTION	medulla	Ast1	-0.0135785	0.441371	-0.769881	0.955751
KEGG_TAURINE_AND_HYPOTAURINE_METABOLISM	medulla	Ast1	0.0064664	0.717774	0.361435	0.955751
KEGG_TERPENOID_BACKBONE_BIOSYNTHESIS	medulla	Ast1	0.019104	0.551114	0.596092	0.955751
KEGG_TGF_BETA_SIGNALING_PATHWAY	medulla	Ast1	0.0153556	0.242594	1.16853	0.955751
KEGG_THYROID_CANCER	medulla	Ast1	0.00208091	0.908364	0.115102	0.972213
KEGG_TIGHT_JUNCTION	medulla	Ast1	-0.011315	0.326059	-0.982082	0.955751
KEGG_TOLL_LIKE_RECEPTOR_SIGNALING_PATHWAY	medulla	Ast1	0.00902751	0.346168	0.942047	0.955751
KEGG_TRYPTOPHAN_METABOLISM	medulla	Ast1	0.0095181	0.507521	0.662702	0.955751
KEGG_TYPE_I_DIABETES_MELLITUS	medulla	Ast1	-0.00546375	0.808681	-0.242128	0.963781
KEGG_TYPE_II_DIABETES_MELLITUS	medulla	Ast1	-0.0142365	0.359901	-0.915554	0.955751
KEGG_TYROSINE_METABOLISM	medulla	Ast1	0.00141892	0.90949	0.113682	0.972213
KEGG_UBIQUITIN_MEDIATED_PROTEOLYSIS	medulla	Ast1	-0.0160264	0.138563	-1.48116	0.897144
KEGG_VALINE_LEUCINE_AND_ISOLEUCINE_BIOSYNTHESIS	medulla	Ast1	0.0545955	0.134309	1.49732	0.897144
KEGG_VALINE_LEUCINE_AND_ISOLEUCINE_DEGRADATION	medulla	Ast1	0.0249526	0.126243	1.52909	0.897144
KEGG_VASCULAR_SMOOTH_MUSCLE_CONTRACTION	medulla	Ast1	0.00830324	0.62036	0.495341	0.955751
KEGG_VASOPRESSIN_REGULATED_WATER_REABSORPTION	medulla	Ast1	0.0265503	0.165042	1.38831	0.897144
KEGG_VEGF_SIGNALING_PATHWAY	medulla	Ast1	-0.00970459	0.607478	-0.513676	0.955751
KEGG_VIBRIO_CHOLERAE_INFECTION	medulla	Ast1	-0.0197771	0.379045	-0.879657	0.955751
KEGG_VIRAL_MYOCARDITIS	medulla	Ast1	0.00277993	0.866551	0.168041	0.96514
KEGG_WNT_SIGNALING_PATHWAY	medulla	Ast1	-0.00411377	0.836182	-0.20678	0.963781
KEGG_ABC_TRANSPORTERS	PFC	Ast1	-0.0095946	0.488271	-0.693062	0.995943
KEGG_ACUTE_MYELOID_LEUKEMIA	PFC	Ast1	-0.0134375	0.363249	-0.909192	0.995943
KEGG_ADHERENS_JUNCTION	PFC	Ast1	-0.00278363	0.876802	-0.155025	0.995943
KEGG_ADIPOCYTOKINE_SIGNALING_PATHWAY	PFC	Ast1	-0.0239445	0.0611226	-1.87261	0.995943
KEGG_ALANINE_ASPARTATE_AND_GLUTAMATE_METABOLISM	PFC	Ast1	0.00996241	0.637672	0.470956	0.995943
KEGG_ALDOSTERONE_REGULATED_SODIUM_REABSORPTION	PFC	Ast1	-0.014152	0.544429	-0.606129	0.995943
KEGG_ALLOGRAFT_REJECTION	PFC	Ast1	-0.00258411	0.843925	-0.196876	0.995943
KEGG_ALPHA_LINOLENIC_ACID_METABOLISM	PFC	Ast1	0.0150995	0.531071	0.626372	0.995943
KEGG_ALZHEIMERS_DISEASE	PFC	Ast1	-0.015047	0.490281	-0.689862	0.995943
KEGG_AMINO_SUGAR_AND_NUCLEOTIDE_SUGAR_METABOLISM	PFC	Ast1	-0.00682725	0.574932	-0.560803	0.995943
KEGG_AMINOACYL_TRNA_BIOSYNTHESIS	PFC	Ast1	0.00491146	0.835413	0.207765	0.995943
KEGG_AMYOTROPHIC_LATERAL_SCLEROSIS_ALS	PFC	Ast1	-0.000415737	0.984795	-0.0190572	0.995943
KEGG_ANTIGEN_PROCESSING_AND_PRESENTATION	PFC	Ast1	-0.0355523	0.155677	-1.41976	0.995943
KEGG_APOPTOSIS	PFC	Ast1	-0.00863706	0.474528	-0.715132	0.995943
KEGG_ARACHIDONIC_ACID_METABOLISM	PFC	Ast1	-0.00113403	0.915843	-0.105671	0.995943
KEGG_ARGININE_AND_PROLINE_METABOLISM	PFC	Ast1	0.000546986	0.977062	0.028752	0.995943
KEGG_ARRHYTHMOGENIC_RIGHT_VENTRICULAR_CARDIOMYOPATHY_ARVC	PFC	Ast1	0.00349873	0.806666	0.244729	0.995943
KEGG_ASCORBATE_AND_ALDARATE_METABOLISM	PFC	Ast1	-0.000169854	0.995943	-0.00508416	0.995943
KEGG_ASTHMA	PFC	Ast1	-0.00161861	0.839401	-0.20266	0.995943
KEGG_AUTOIMMUNE_THYROID_DISEASE	PFC	Ast1	-0.00439521	0.67354	-0.421295	0.995943
KEGG_AXON_GUIDANCE	PFC	Ast1	-0.0097276	0.324749	-0.984746	0.995943
KEGG_B_CELL_RECEPTOR_SIGNALING_PATHWAY	PFC	Ast1	-0.0128301	0.248191	-1.15475	0.995943
KEGG_BASAL_CELL_CARCINOMA	PFC	Ast1	0.0140969	0.314218	1.00641	0.995943
KEGG_BASAL_TRANSCRIPTION_FACTORS	PFC	Ast1	-0.0038579	0.721399	-0.35659	0.995943
KEGG_BASE_EXCISION_REPAIR	PFC	Ast1	0.00757147	0.577234	0.557429	0.995943
KEGG_BETA_ALANINE_METABOLISM	PFC	Ast1	-0.0121436	0.559337	-0.583827	0.995943
KEGG_BIOSYNTHESIS_OF_UNSATURATED_FATTY_ACIDS	PFC	Ast1	-0.022812	0.52099	-0.64182	0.995943
KEGG_BLADDER_CANCER	PFC	Ast1	-0.0247432	0.150089	-1.43922	0.995943
KEGG_BUTANOATE_METABOLISM	PFC	Ast1	-0.00167702	0.868057	-0.166127	0.995943
KEGG_CALCIUM_SIGNALING_PATHWAY	PFC	Ast1	0.00368781	0.799266	0.254298	0.995943
KEGG_CARDIAC_MUSCLE_CONTRACTION	PFC	Ast1	-0.018267	0.620543	-0.495081	0.995943
KEGG_CELL_ADHESION_MOLECULES_CAMS	PFC	Ast1	-0.00877702	0.536704	-0.617805	0.995943
KEGG_CELL_CYCLE	PFC	Ast1	-0.00374887	0.592308	-0.535494	0.995943
KEGG_CHEMOKINE_SIGNALING_PATHWAY	PFC	Ast1	-0.0161571	0.144861	-1.45793	0.995943
KEGG_CHRONIC_MYELOID_LEUKEMIA	PFC	Ast1	-0.0225634	0.0304198	-2.16458	0.995943
KEGG_CIRCADIAN_RHYTHM_MAMMAL	PFC	Ast1	-0.0475282	0.165771	-1.38592	0.995943
KEGG_CITRATE_CYCLE_TCA_CYCLE	PFC	Ast1	0.00443116	0.794818	0.26006	0.995943
KEGG_COLORECTAL_CANCER	PFC	Ast1	0.00136682	0.913816	0.108227	0.995943
KEGG_COMPLEMENT_AND_COAGULATION_CASCADES	PFC	Ast1	0.0132262	0.30374	1.02845	0.995943
KEGG_CYSTEINE_AND_METHIONINE_METABOLISM	PFC	Ast1	0.0119461	0.419537	0.807226	0.995943
KEGG_CYTOKINE_CYTOKINE_RECEPTOR_INTERACTION	PFC	Ast1	-0.00324458	0.701224	-0.383669	0.995943
KEGG_CYTOSOLIC_DNA_SENSING_PATHWAY	PFC	Ast1	0.00421352	0.562321	0.579398	0.995943
KEGG_DILATED_CARDIOMYOPATHY	PFC	Ast1	0.000373772	0.979544	0.02564	0.995943
KEGG_DNA_REPLICATION	PFC	Ast1	0.00143716	0.916781	0.10449	0.995943
KEGG_DORSO_VENTRAL_AXIS_FORMATION	PFC	Ast1	-0.002937	0.901824	-0.123357	0.995943
KEGG_DRUG_METABOLISM_CYTOCHROME_P450	PFC	Ast1	0.018583	0.263131	1.11902	0.995943
KEGG_DRUG_METABOLISM_OTHER_ENZYMES	PFC	Ast1	-0.00715077	0.480084	-0.706168	0.995943
KEGG_ECM_RECEPTOR_INTERACTION	PFC	Ast1	-0.0113758	0.394959	-0.850658	0.995943
KEGG_ENDOCYTOSIS	PFC	Ast1	-0.0177002	0.144067	-1.46081	0.995943
KEGG_ENDOMETRIAL_CANCER	PFC	Ast1	0.00116233	0.941795	0.0730139	0.995943
KEGG_EPITHELIAL_CELL_SIGNALING_IN_HELICOBACTER_PYLORI_INFECTION	PFC	Ast1	-0.021703	0.0314527	-2.1513	0.995943
KEGG_ERBB_SIGNALING_PATHWAY	PFC	Ast1	-0.0169144	0.267624	-1.10855	0.995943
KEGG_ETHER_LIPID_METABOLISM	PFC	Ast1	-0.0104384	0.595881	-0.530334	0.995943
KEGG_FATTY_ACID_METABOLISM	PFC	Ast1	-0.00426306	0.766508	-0.296946	0.995943
KEGG_FC_EPSILON_RI_SIGNALING_PATHWAY	PFC	Ast1	-0.0133785	0.432006	-0.785763	0.995943
KEGG_FC_GAMMA_R_MEDIATED_PHAGOCYTOSIS	PFC	Ast1	-0.0065079	0.671082	-0.424664	0.995943
KEGG_FOCAL_ADHESION	PFC	Ast1	-0.0158885	0.156328	-1.41753	0.995943
KEGG_FOLATE_BIOSYNTHESIS	PFC	Ast1	-0.0161935	0.659981	-0.439939	0.995943
KEGG_FRUCTOSE_AND_MANNOSE_METABOLISM	PFC	Ast1	-0.0175458	0.408358	-0.826786	0.995943
KEGG_GALACTOSE_METABOLISM	PFC	Ast1	-0.0125725	0.386455	-0.866065	0.995943
KEGG_GAP_JUNCTION	PFC	Ast1	0.000991682	0.946479	0.0671291	0.995943
KEGG_GLIOMA	PFC	Ast1	-0.0165015	0.351804	-0.931095	0.995943
KEGG_GLUTATHIONE_METABOLISM	PFC	Ast1	0.00291478	0.859248	0.177332	0.995943
KEGG_GLYCEROLIPID_METABOLISM	PFC	Ast1	-0.0117889	0.283381	-1.07276	0.995943
KEGG_GLYCEROPHOSPHOLIPID_METABOLISM	PFC	Ast1	-0.00377772	0.754698	-0.312451	0.995943
KEGG_GLYCINE_SERINE_AND_THREONINE_METABOLISM	PFC	Ast1	0.015194	0.248819	1.15322	0.995943
KEGG_GLYCOLYSIS_GLUCONEOGENESIS	PFC	Ast1	-0.031869	0.0478982	-1.97827	0.995943
KEGG_GLYCOSAMINOGLYCAN_BIOSYNTHESIS_CHONDROITIN_SULFATE	PFC	Ast1	-0.0260683	0.262061	-1.12153	0.995943
KEGG_GLYCOSAMINOGLYCAN_BIOSYNTHESIS_HEPARAN_SULFATE	PFC	Ast1	-0.0198254	0.296695	-1.04355	0.995943
KEGG_GLYCOSAMINOGLYCAN_BIOSYNTHESIS_KERATAN_SULFATE	PFC	Ast1	0.00378909	0.834729	0.208641	0.995943
KEGG_GLYCOSAMINOGLYCAN_DEGRADATION	PFC	Ast1	-0.0071397	0.735737	-0.337505	0.995943
KEGG_GLYCOSPHINGOLIPID_BIOSYNTHESIS_GANGLIO_SERIES	PFC	Ast1	0.025116	0.356489	0.922075	0.995943
KEGG_GLYCOSPHINGOLIPID_BIOSYNTHESIS_GLOBO_SERIES	PFC	Ast1	0.0371683	0.194143	1.29842	0.995943
KEGG_GLYCOSPHINGOLIPID_BIOSYNTHESIS_LACTO_AND_NEOLACTO_SERIES	PFC	Ast1	0.0168617	0.380136	0.877646	0.995943
KEGG_GLYCOSYLPHOSPHATIDYLINOSITOL_GPI_ANCHOR_BIOSYNTHESIS	PFC	Ast1	0.0124238	0.446958	0.760496	0.995943
KEGG_GLYOXYLATE_AND_DICARBOXYLATE_METABOLISM	PFC	Ast1	0.00529792	0.81518	0.233748	0.995943
KEGG_GNRH_SIGNALING_PATHWAY	PFC	Ast1	-0.000529667	0.97545	-0.0307734	0.995943
KEGG_GRAFT_VERSUS_HOST_DISEASE	PFC	Ast1	-0.00320108	0.78161	-0.277222	0.995943
KEGG_HEDGEHOG_SIGNALING_PATHWAY	PFC	Ast1	-0.0101224	0.470488	-0.721686	0.995943
KEGG_HEMATOPOIETIC_CELL_LINEAGE	PFC	Ast1	-0.00751774	0.384965	-0.868784	0.995943
KEGG_HISTIDINE_METABOLISM	PFC	Ast1	-0.00387921	0.819345	-0.228387	0.995943
KEGG_HOMOLOGOUS_RECOMBINATION	PFC	Ast1	0.0134156	0.471589	0.719896	0.995943
KEGG_HUNTINGTONS_DISEASE	PFC	Ast1	-0.023289	0.247497	-1.15645	0.995943
KEGG_HYPERTROPHIC_CARDIOMYOPATHY_HCM	PFC	Ast1	-0.000141731	0.990962	-0.0113282	0.995943
KEGG_INOSITOL_PHOSPHATE_METABOLISM	PFC	Ast1	-0.0209637	0.0899304	-1.69577	0.995943
KEGG_INSULIN_SIGNALING_PATHWAY	PFC	Ast1	-0.0121328	0.343964	-0.946363	0.995943
KEGG_INTESTINAL_IMMUNE_NETWORK_FOR_IGA_PRODUCTION	PFC	Ast1	-0.000656651	0.936069	-0.080211	0.995943
KEGG_JAK_STAT_SIGNALING_PATHWAY	PFC	Ast1	-0.00691412	0.492824	-0.685825	0.995943
KEGG_LEISHMANIA_INFECTION	PFC	Ast1	-0.00372974	0.739271	-0.332819	0.995943
KEGG_LEUKOCYTE_TRANSENDOTHELIAL_MIGRATION	PFC	Ast1	-0.0139859	0.293763	-1.0499	0.995943
KEGG_LIMONENE_AND_PINENE_DEGRADATION	PFC	Ast1	-0.00311397	0.923313	-0.096261	0.995943
KEGG_LINOLEIC_ACID_METABOLISM	PFC	Ast1	0.00699539	0.476408	0.712092	0.995943
KEGG_LONG_TERM_DEPRESSION	PFC	Ast1	-0.000929682	0.959334	-0.0509888	0.995943
KEGG_LONG_TERM_POTENTIATION	PFC	Ast1	0.00183821	0.934458	0.0822373	0.995943
KEGG_LYSINE_DEGRADATION	PFC	Ast1	0.0161549	0.355158	0.92463	0.995943
KEGG_LYSOSOME	PFC	Ast1	-0.0179315	0.0898168	-1.69636	0.995943
KEGG_MAPK_SIGNALING_PATHWAY	PFC	Ast1	-0.0110972	0.223964	-1.21605	0.995943
KEGG_MATURITY_ONSET_DIABETES_OF_THE_YOUNG	PFC	Ast1	0.0181078	0.342662	0.948919	0.995943
KEGG_MELANOGENESIS	PFC	Ast1	0.000307656	0.984199	0.0198053	0.995943
KEGG_MELANOMA	PFC	Ast1	-0.0184256	0.153877	-1.42597	0.995943
KEGG_METABOLISM_OF_XENOBIOTICS_BY_CYTOCHROME_P450	PFC	Ast1	0.0126434	0.447201	0.760089	0.995943
KEGG_MISMATCH_REPAIR	PFC	Ast1	0.00915795	0.569128	0.569337	0.995943
KEGG_MTOR_SIGNALING_PATHWAY	PFC	Ast1	-0.0123847	0.403879	-0.834713	0.995943
KEGG_N_GLYCAN_BIOSYNTHESIS	PFC	Ast1	-0.00563581	0.574613	-0.561271	0.995943
KEGG_NATURAL_KILLER_CELL_MEDIATED_CYTOTOXICITY	PFC	Ast1	-0.00402961	0.762616	-0.302047	0.995943
KEGG_NEUROACTIVE_LIGAND_RECEPTOR_INTERACTION	PFC	Ast1	-0.00494522	0.514813	-0.651362	0.995943
KEGG_NEUROTROPHIN_SIGNALING_PATHWAY	PFC	Ast1	-0.017854	0.202209	-1.27528	0.995943
KEGG_NICOTINATE_AND_NICOTINAMIDE_METABOLISM	PFC	Ast1	0.00902787	0.611251	0.508289	0.995943
KEGG_NITROGEN_METABOLISM	PFC	Ast1	0.00914556	0.679954	0.412526	0.995943
KEGG_NOD_LIKE_RECEPTOR_SIGNALING_PATHWAY	PFC	Ast1	-0.0109395	0.448625	-0.757709	0.995943
KEGG_NON_HOMOLOGOUS_END_JOINING	PFC	Ast1	0.0153422	0.621201	0.494149	0.995943
KEGG_NON_SMALL_CELL_LUNG_CANCER	PFC	Ast1	-0.0206632	0.374159	-0.88871	0.995943
KEGG_NOTCH_SIGNALING_PATHWAY	PFC	Ast1	-0.00697755	0.584751	-0.546459	0.995943
KEGG_NUCLEOTIDE_EXCISION_REPAIR	PFC	Ast1	0.00356493	0.807326	0.243877	0.995943
KEGG_O_GLYCAN_BIOSYNTHESIS	PFC	Ast1	-0.0201886	0.220557	-1.22505	0.995943
KEGG_OLFACTORY_TRANSDUCTION	PFC	Ast1	0.000910242	0.945759	0.0680329	0.995943
KEGG_ONE_CARBON_POOL_BY_FOLATE	PFC	Ast1	-0.00068089	0.986481	-0.0169449	0.995943
KEGG_OOCYTE_MEIOSIS	PFC	Ast1	0.00618581	0.565508	0.57468	0.995943
KEGG_OTHER_GLYCAN_DEGRADATION	PFC	Ast1	-0.00992015	0.496092	-0.680651	0.995943
KEGG_OXIDATIVE_PHOSPHORYLATION	PFC	Ast1	-0.0296351	0.405377	-0.832057	0.995943
KEGG_P53_SIGNALING_PATHWAY	PFC	Ast1	-0.0145748	0.114964	-1.57627	0.995943
KEGG_PANCREATIC_CANCER	PFC	Ast1	-0.0212526	0.0724776	-1.79611	0.995943
KEGG_PANTOTHENATE_AND_COA_BIOSYNTHESIS	PFC	Ast1	-0.0258342	0.207214	-1.26126	0.995943
KEGG_PARKINSONS_DISEASE	PFC	Ast1	-0.0276032	0.425392	-0.797102	0.995943
KEGG_PATHOGENIC_ESCHERICHIA_COLI_INFECTION	PFC	Ast1	-0.00909383	0.643753	-0.462458	0.995943
KEGG_PATHWAYS_IN_CANCER	PFC	Ast1	-0.00760124	0.420157	-0.806149	0.995943
KEGG_PENTOSE_AND_GLUCURONATE_INTERCONVERSIONS	PFC	Ast1	0.0228938	0.238365	1.17908	0.995943
KEGG_PENTOSE_PHOSPHATE_PATHWAY	PFC	Ast1	-0.0288381	0.0121849	-2.50674	0.995943
KEGG_PEROXISOME	PFC	Ast1	0.013095	0.1313	1.509	0.995943
KEGG_PHENYLALANINE_METABOLISM	PFC	Ast1	0.00477975	0.836955	0.20579	0.995943
KEGG_PHOSPHATIDYLINOSITOL_SIGNALING_SYSTEM	PFC	Ast1	-0.0144434	0.344131	-0.946035	0.995943
KEGG_PORPHYRIN_AND_CHLOROPHYLL_METABOLISM	PFC	Ast1	0.00119398	0.936715	0.0793989	0.995943
KEGG_PPAR_SIGNALING_PATHWAY	PFC	Ast1	-0.000799022	0.966027	-0.042592	0.995943
KEGG_PRIMARY_BILE_ACID_BIOSYNTHESIS	PFC	Ast1	0.0136508	0.523527	0.637917	0.995943
KEGG_PRIMARY_IMMUNODEFICIENCY	PFC	Ast1	0.00056776	0.93112	0.0864356	0.995943
KEGG_PRION_DISEASES	PFC	Ast1	-0.0229448	0.288908	-1.06052	0.995943
KEGG_PROGESTERONE_MEDIATED_OOCYTE_MATURATION	PFC	Ast1	-0.0114418	0.343802	-0.94668	0.995943
KEGG_PROPANOATE_METABOLISM	PFC	Ast1	0.00487176	0.853896	0.18415	0.995943
KEGG_PROSTATE_CANCER	PFC	Ast1	-0.0227377	0.090234	-1.69416	0.995943
KEGG_PROTEASOME	PFC	Ast1	-0.0149302	0.366986	-0.902133	0.995943
KEGG_PROTEIN_EXPORT	PFC	Ast1	0.00553618	0.819778	0.227831	0.995943
KEGG_PROXIMAL_TUBULE_BICARBONATE_RECLAMATION	PFC	Ast1	0.0141339	0.654588	0.447398	0.995943
KEGG_PURINE_METABOLISM	PFC	Ast1	0.00443293	0.541731	0.610197	0.995943
KEGG_PYRIMIDINE_METABOLISM	PFC	Ast1	-0.000387044	0.955223	-0.0561494	0.995943
KEGG_PYRUVATE_METABOLISM	PFC	Ast1	-0.000674317	0.972449	-0.0345372	0.995943
KEGG_REGULATION_OF_ACTIN_CYTOSKELETON	PFC	Ast1	-0.00522032	0.546449	-0.60309	0.995943
KEGG_REGULATION_OF_AUTOPHAGY	PFC	Ast1	0.00178284	0.914742	0.10706	0.995943
KEGG_RENAL_CELL_CARCINOMA	PFC	Ast1	-0.0212216	0.105898	-1.61691	0.995943
KEGG_RENIN_ANGIOTENSIN_SYSTEM	PFC	Ast1	0.00395522	0.80572	0.245951	0.995943
KEGG_RETINOL_METABOLISM	PFC	Ast1	-0.00541482	0.758936	-0.306878	0.995943
KEGG_RIBOFLAVIN_METABOLISM	PFC	Ast1	0.020689	0.301676	1.03285	0.995943
KEGG_RIBOSOME	PFC	Ast1	-0.0351587	0.501562	-0.672033	0.995943
KEGG_RIG_I_LIKE_RECEPTOR_SIGNALING_PATHWAY	PFC	Ast1	-0.00505306	0.562496	-0.579138	0.995943
KEGG_RNA_DEGRADATION	PFC	Ast1	-0.00239075	0.874961	-0.15736	0.995943
KEGG_RNA_POLYMERASE	PFC	Ast1	-0.00884982	0.436111	-0.778778	0.995943
KEGG_SELENOAMINO_ACID_METABOLISM	PFC	Ast1	0.00976921	0.654038	0.448159	0.995943
KEGG_SMALL_CELL_LUNG_CANCER	PFC	Ast1	-0.00518616	0.61103	-0.508604	0.995943
KEGG_SNARE_INTERACTIONS_IN_VESICULAR_TRANSPORT	PFC	Ast1	0.00404177	0.76198	0.302882	0.995943
KEGG_SPHINGOLIPID_METABOLISM	PFC	Ast1	-0.00210371	0.891416	-0.136513	0.995943
KEGG_SPLICEOSOME	PFC	Ast1	-0.00682797	0.677057	-0.416483	0.995943
KEGG_STARCH_AND_SUCROSE_METABOLISM	PFC	Ast1	-0.0157655	0.202285	-1.27507	0.995943
KEGG_STEROID_BIOSYNTHESIS	PFC	Ast1	-0.00481203	0.888174	-0.140615	0.995943
KEGG_STEROID_HORMONE_BIOSYNTHESIS	PFC	Ast1	0.0009991	0.887304	0.141716	0.995943
KEGG_SULFUR_METABOLISM	PFC	Ast1	-0.0044312	0.86566	-0.169174	0.995943
KEGG_SYSTEMIC_LUPUS_ERYTHEMATOSUS	PFC	Ast1	-0.00244725	0.811903	-0.237972	0.995943
KEGG_T_CELL_RECEPTOR_SIGNALING_PATHWAY	PFC	Ast1	-0.0137136	0.109053	-1.60246	0.995943
KEGG_TASTE_TRANSDUCTION	PFC	Ast1	-0.0207918	0.161164	-1.40117	0.995943
KEGG_TAURINE_AND_HYPOTAURINE_METABOLISM	PFC	Ast1	0.000239119	0.987268	0.0159582	0.995943
KEGG_TERPENOID_BACKBONE_BIOSYNTHESIS	PFC	Ast1	-0.000724259	0.980368	-0.0246072	0.995943
KEGG_TGF_BETA_SIGNALING_PATHWAY	PFC	Ast1	0.0148216	0.178832	1.34436	0.995943
KEGG_THYROID_CANCER	PFC	Ast1	-0.00207579	0.900272	-0.125318	0.995943
KEGG_TIGHT_JUNCTION	PFC	Ast1	-0.0114116	0.264204	-1.11651	0.995943
KEGG_TOLL_LIKE_RECEPTOR_SIGNALING_PATHWAY	PFC	Ast1	-0.00876547	0.290022	-1.05807	0.995943
KEGG_TRYPTOPHAN_METABOLISM	PFC	Ast1	0.0132395	0.298954	1.03868	0.995943
KEGG_TYPE_I_DIABETES_MELLITUS	PFC	Ast1	-0.00882288	0.677572	-0.415779	0.995943
KEGG_TYPE_II_DIABETES_MELLITUS	PFC	Ast1	-0.023018	0.0917853	-1.68605	0.995943
KEGG_TYROSINE_METABOLISM	PFC	Ast1	0.000612525	0.957354	0.0534742	0.995943
KEGG_UBIQUITIN_MEDIATED_PROTEOLYSIS	PFC	Ast1	-0.000982298	0.917481	-0.103608	0.995943
KEGG_VALINE_LEUCINE_AND_ISOLEUCINE_BIOSYNTHESIS	PFC	Ast1	-0.00436593	0.888274	-0.140488	0.995943
KEGG_VALINE_LEUCINE_AND_ISOLEUCINE_DEGRADATION	PFC	Ast1	0.00782079	0.574556	0.561355	0.995943
KEGG_VASCULAR_SMOOTH_MUSCLE_CONTRACTION	PFC	Ast1	0.00430173	0.776961	0.283281	0.995943
KEGG_VASOPRESSIN_REGULATED_WATER_REABSORPTION	PFC	Ast1	0.00212042	0.894112	0.133103	0.995943
KEGG_VEGF_SIGNALING_PATHWAY	PFC	Ast1	-0.0154012	0.388943	-0.861537	0.995943
KEGG_VIBRIO_CHOLERAE_INFECTION	PFC	Ast1	-0.0214559	0.321432	-0.99152	0.995943
KEGG_VIRAL_MYOCARDITIS	PFC	Ast1	-0.0205555	0.204451	-1.26897	0.995943
KEGG_WNT_SIGNALING_PATHWAY	PFC	Ast1	-0.00172846	0.926764	-0.0919172	0.995943
KEGG_ABC_TRANSPORTERS	choroidpleus	Ast2	-0.00570511	0.523114	-0.638552	0.750958
KEGG_ACUTE_MYELOID_LEUKEMIA	choroidpleus	Ast2	-0.0187958	0.0476402	-1.98056	0.385265
KEGG_ADHERENS_JUNCTION	choroidpleus	Ast2	-0.038653	0.0105984	-2.55567	0.246185
KEGG_ADIPOCYTOKINE_SIGNALING_PATHWAY	choroidpleus	Ast2	-0.00827216	0.54	-0.612812	0.750958
KEGG_ALANINE_ASPARTATE_AND_GLUTAMATE_METABOLISM	choroidpleus	Ast2	-0.0119702	0.334478	-0.965134	0.66061
KEGG_ALDOSTERONE_REGULATED_SODIUM_REABSORPTION	choroidpleus	Ast2	0.00804385	0.685118	0.405489	0.811669
KEGG_ALLOGRAFT_REJECTION	choroidpleus	Ast2	0.0218139	0.108442	1.60523	0.46021
KEGG_ALPHA_LINOLENIC_ACID_METABOLISM	choroidpleus	Ast2	-0.0101117	0.509303	-0.659923	0.745988
KEGG_ALZHEIMERS_DISEASE	choroidpleus	Ast2	0.0242951	0.290017	1.05808	0.616077
KEGG_AMINO_SUGAR_AND_NUCLEOTIDE_SUGAR_METABOLISM	choroidpleus	Ast2	-0.0164748	0.117142	-1.56688	0.46021
KEGG_AMINOACYL_TRNA_BIOSYNTHESIS	choroidpleus	Ast2	-0.00927772	0.538029	-0.615797	0.750958
KEGG_AMYOTROPHIC_LATERAL_SCLEROSIS_ALS	choroidpleus	Ast2	0.00613765	0.762616	0.302047	0.875597
KEGG_ANTIGEN_PROCESSING_AND_PRESENTATION	choroidpleus	Ast2	-0.0124328	0.557612	-0.586392	0.758149
KEGG_APOPTOSIS	choroidpleus	Ast2	-0.00607991	0.435189	-0.780343	0.714214
KEGG_ARACHIDONIC_ACID_METABOLISM	choroidpleus	Ast2	-0.0071363	0.588883	-0.540456	0.771354
KEGG_ARGININE_AND_PROLINE_METABOLISM	choroidpleus	Ast2	-0.0238479	0.0642422	-1.8505	0.441365
KEGG_ARRHYTHMOGENIC_RIGHT_VENTRICULAR_CARDIOMYOPATHY_ARVC	choroidpleus	Ast2	-0.0169982	0.190125	-1.31021	0.544886
KEGG_ASCORBATE_AND_ALDARATE_METABOLISM	choroidpleus	Ast2	-0.0104335	0.683031	-0.408331	0.811669
KEGG_ASTHMA	choroidpleus	Ast2	0.00339522	0.620757	0.494777	0.785448
KEGG_AUTOIMMUNE_THYROID_DISEASE	choroidpleus	Ast2	0.0195229	0.0881481	1.70525	0.46021
KEGG_AXON_GUIDANCE	choroidpleus	Ast2	-0.00836163	0.185703	-1.3234	0.544886
KEGG_B_CELL_RECEPTOR_SIGNALING_PATHWAY	choroidpleus	Ast2	-0.00483943	0.657614	-0.44321	0.80553
KEGG_BASAL_CELL_CARCINOMA	choroidpleus	Ast2	-0.0104759	0.256767	-1.13407	0.586239
KEGG_BASAL_TRANSCRIPTION_FACTORS	choroidpleus	Ast2	0.0123018	0.215063	1.23976	0.558191
KEGG_BASE_EXCISION_REPAIR	choroidpleus	Ast2	0.0250171	0.0368029	2.08794	0.325969
KEGG_BETA_ALANINE_METABOLISM	choroidpleus	Ast2	0.0099155	0.570966	0.56663	0.764026
KEGG_BIOSYNTHESIS_OF_UNSATURATED_FATTY_ACIDS	choroidpleus	Ast2	-0.0640719	0.000860001	-3.33272	0.0799801
KEGG_BLADDER_CANCER	choroidpleus	Ast2	-0.0291272	0.00290633	-2.97748	0.108115
KEGG_BUTANOATE_METABOLISM	choroidpleus	Ast2	0.0103755	0.222136	1.22087	0.558191
KEGG_CALCIUM_SIGNALING_PATHWAY	choroidpleus	Ast2	0.00318389	0.810103	0.240293	0.890401
KEGG_CARDIAC_MUSCLE_CONTRACTION	choroidpleus	Ast2	0.0646681	0.117617	1.56485	0.46021
KEGG_CELL_ADHESION_MOLECULES_CAMS	choroidpleus	Ast2	-0.0107751	0.429045	-0.790827	0.713642
KEGG_CELL_CYCLE	choroidpleus	Ast2	-0.00807258	0.168834	-1.37596	0.544886
KEGG_CHEMOKINE_SIGNALING_PATHWAY	choroidpleus	Ast2	-0.00985825	0.193965	-1.29894	0.546629
KEGG_CHRONIC_MYELOID_LEUKEMIA	choroidpleus	Ast2	-0.00552592	0.541813	-0.610073	0.750958
KEGG_CIRCADIAN_RHYTHM_MAMMAL	choroidpleus	Ast2	-0.0183094	0.251437	-1.14687	0.586239
KEGG_CITRATE_CYCLE_TCA_CYCLE	choroidpleus	Ast2	0.0191941	0.0442471	2.01174	0.374089
KEGG_COLORECTAL_CANCER	choroidpleus	Ast2	-0.0196109	0.0763791	-1.77209	0.456639
KEGG_COMPLEMENT_AND_COAGULATION_CASCADES	choroidpleus	Ast2	0.0186899	0.116908	1.56789	0.46021
KEGG_CYSTEINE_AND_METHIONINE_METABOLISM	choroidpleus	Ast2	-0.016325	0.3686	-0.899099	0.678807
KEGG_CYTOKINE_CYTOKINE_RECEPTOR_INTERACTION	choroidpleus	Ast2	-0.00436357	0.542413	-0.609169	0.750958
KEGG_CYTOSOLIC_DNA_SENSING_PATHWAY	choroidpleus	Ast2	0.0177879	0.016809	2.39086	0.246185
KEGG_DILATED_CARDIOMYOPATHY	choroidpleus	Ast2	0.000520542	0.967463	0.0407902	0.977979
KEGG_DNA_REPLICATION	choroidpleus	Ast2	0.00379771	0.543496	0.607535	0.750958
KEGG_DORSO_VENTRAL_AXIS_FORMATION	choroidpleus	Ast2	-0.03254	0.143551	-1.46269	0.513471
KEGG_DRUG_METABOLISM_CYTOCHROME_P450	choroidpleus	Ast2	0.0253886	0.0507009	1.954	0.392932
KEGG_DRUG_METABOLISM_OTHER_ENZYMES	choroidpleus	Ast2	-0.00627708	0.486608	-0.695714	0.741878
KEGG_ECM_RECEPTOR_INTERACTION	choroidpleus	Ast2	-0.00931904	0.485895	-0.696852	0.741878
KEGG_ENDOCYTOSIS	choroidpleus	Ast2	-0.00920257	0.225077	-1.21314	0.558191
KEGG_ENDOMETRIAL_CANCER	choroidpleus	Ast2	-0.0447826	0.019369	-2.33835	0.246185
KEGG_EPITHELIAL_CELL_SIGNALING_IN_HELICOBACTER_PYLORI_INFECTION	choroidpleus	Ast2	-0.00555249	0.508234	-0.661589	0.745988
KEGG_ERBB_SIGNALING_PATHWAY	choroidpleus	Ast2	-0.0334581	0.0887016	-1.70229	0.46021
KEGG_ETHER_LIPID_METABOLISM	choroidpleus	Ast2	-0.030184	0.0575964	-1.89876	0.428517
KEGG_FATTY_ACID_METABOLISM	choroidpleus	Ast2	0.00444252	0.65222	0.45068	0.80553
KEGG_FC_EPSILON_RI_SIGNALING_PATHWAY	choroidpleus	Ast2	-0.0198946	0.294789	-1.04767	0.616077
KEGG_FC_GAMMA_R_MEDIATED_PHAGOCYTOSIS	choroidpleus	Ast2	-0.00667018	0.330587	-0.972932	0.66061
KEGG_FOCAL_ADHESION	choroidpleus	Ast2	-0.0246935	0.00826425	-2.64108	0.219593
KEGG_FOLATE_BIOSYNTHESIS	choroidpleus	Ast2	0.0315349	0.284968	1.06923	0.616077
KEGG_FRUCTOSE_AND_MANNOSE_METABOLISM	choroidpleus	Ast2	-0.0204863	0.113158	-1.58416	0.46021
KEGG_GALACTOSE_METABOLISM	choroidpleus	Ast2	0.0167891	0.22467	1.2142	0.558191
KEGG_GAP_JUNCTION	choroidpleus	Ast2	-0.0308033	0.018462	-2.35622	0.246185
KEGG_GLIOMA	choroidpleus	Ast2	-0.0125344	0.405345	-0.832114	0.700777
KEGG_GLUTATHIONE_METABOLISM	choroidpleus	Ast2	0.0127786	0.419302	0.807632	0.709002
KEGG_GLYCEROLIPID_METABOLISM	choroidpleus	Ast2	-0.0094445	0.337409	-0.959298	0.66061
KEGG_GLYCEROPHOSPHOLIPID_METABOLISM	choroidpleus	Ast2	-0.00652805	0.403787	-0.834878	0.700777
KEGG_GLYCINE_SERINE_AND_THREONINE_METABOLISM	choroidpleus	Ast2	-0.0125082	0.141836	-1.46899	0.513471
KEGG_GLYCOLYSIS_GLUCONEOGENESIS	choroidpleus	Ast2	0.00467754	0.776878	0.28339	0.875754
KEGG_GLYCOSAMINOGLYCAN_BIOSYNTHESIS_CHONDROITIN_SULFATE	choroidpleus	Ast2	-0.0116094	0.594206	-0.53275	0.772884
KEGG_GLYCOSAMINOGLYCAN_BIOSYNTHESIS_HEPARAN_SULFATE	choroidpleus	Ast2	-0.00974556	0.437744	-0.776009	0.714214
KEGG_GLYCOSAMINOGLYCAN_BIOSYNTHESIS_KERATAN_SULFATE	choroidpleus	Ast2	-0.0226184	0.102096	-1.63478	0.46021
KEGG_GLYCOSAMINOGLYCAN_DEGRADATION	choroidpleus	Ast2	0.025995	0.188396	1.31534	0.544886
KEGG_GLYCOSPHINGOLIPID_BIOSYNTHESIS_GANGLIO_SERIES	choroidpleus	Ast2	0.0161199	0.523445	0.638044	0.750958
KEGG_GLYCOSPHINGOLIPID_BIOSYNTHESIS_GLOBO_SERIES	choroidpleus	Ast2	-0.0168976	0.583197	-0.548721	0.769324
KEGG_GLYCOSPHINGOLIPID_BIOSYNTHESIS_LACTO_AND_NEOLACTO_SERIES	choroidpleus	Ast2	-0.0228586	0.174983	-1.35636	0.544886
KEGG_GLYCOSYLPHOSPHATIDYLINOSITOL_GPI_ANCHOR_BIOSYNTHESIS	choroidpleus	Ast2	0.0221458	0.0605941	1.87645	0.433481
KEGG_GLYOXYLATE_AND_DICARBOXYLATE_METABOLISM	choroidpleus	Ast2	0.0292858	0.0864741	1.7143	0.46021
KEGG_GNRH_SIGNALING_PATHWAY	choroidpleus	Ast2	-0.0177024	0.264509	-1.1158	0.586239
KEGG_GRAFT_VERSUS_HOST_DISEASE	choroidpleus	Ast2	0.0230389	0.066442	1.83543	0.441365
KEGG_HEDGEHOG_SIGNALING_PATHWAY	choroidpleus	Ast2	-0.00857546	0.386713	-0.865594	0.698336
KEGG_HEMATOPOIETIC_CELL_LINEAGE	choroidpleus	Ast2	-0.00358374	0.62863	-0.483656	0.790035
KEGG_HISTIDINE_METABOLISM	choroidpleus	Ast2	-0.00151712	0.913179	-0.109029	0.958149
KEGG_HOMOLOGOUS_RECOMBINATION	choroidpleus	Ast2	-0.00509078	0.735872	-0.337326	0.855451
KEGG_HUNTINGTONS_DISEASE	choroidpleus	Ast2	0.0221927	0.343419	0.947432	0.66536
KEGG_HYPERTROPHIC_CARDIOMYOPATHY_HCM	choroidpleus	Ast2	0.00583602	0.658283	0.442285	0.80553
KEGG_INOSITOL_PHOSPHATE_METABOLISM	choroidpleus	Ast2	-0.00991859	0.264753	-1.11523	0.586239
KEGG_INSULIN_SIGNALING_PATHWAY	choroidpleus	Ast2	-0.0294195	0.00224373	-3.05592	0.108115
KEGG_INTESTINAL_IMMUNE_NETWORK_FOR_IGA_PRODUCTION	choroidpleus	Ast2	0.00415506	0.509358	0.659838	0.745988
KEGG_JAK_STAT_SIGNALING_PATHWAY	choroidpleus	Ast2	-0.00537166	0.54505	-0.605194	0.750958
KEGG_LEISHMANIA_INFECTION	choroidpleus	Ast2	0.0243264	0.0153144	2.42486	0.246185
KEGG_LEUKOCYTE_TRANSENDOTHELIAL_MIGRATION	choroidpleus	Ast2	-0.0251734	8.46051e-05	-3.93097	0.0157365
KEGG_LIMONENE_AND_PINENE_DEGRADATION	choroidpleus	Ast2	0.00614118	0.803444	0.248892	0.889527
KEGG_LINOLEIC_ACID_METABOLISM	choroidpleus	Ast2	0.00559623	0.381638	0.874883	0.695928
KEGG_LONG_TERM_DEPRESSION	choroidpleus	Ast2	-0.0212936	0.161516	-1.39999	0.544886
KEGG_LONG_TERM_POTENTIATION	choroidpleus	Ast2	-0.0138976	0.42972	-0.789671	0.713642
KEGG_LYSINE_DEGRADATION	choroidpleus	Ast2	0.0174353	0.165613	1.38644	0.544886
KEGG_LYSOSOME	choroidpleus	Ast2	0.00273472	0.674215	0.42037	0.811669
KEGG_MAPK_SIGNALING_PATHWAY	choroidpleus	Ast2	-0.00872703	0.447759	-0.759157	0.715738
KEGG_MATURITY_ONSET_DIABETES_OF_THE_YOUNG	choroidpleus	Ast2	-0.00322397	0.803118	-0.249314	0.889527
KEGG_MELANOGENESIS	choroidpleus	Ast2	-0.0166084	0.207961	-1.25919	0.558191
KEGG_MELANOMA	choroidpleus	Ast2	-0.000256784	0.974075	-0.0324973	0.979341
KEGG_METABOLISM_OF_XENOBIOTICS_BY_CYTOCHROME_P450	choroidpleus	Ast2	0.0283803	0.00631967	2.73072	0.19591
KEGG_MISMATCH_REPAIR	choroidpleus	Ast2	0.0129911	0.233843	1.19052	0.564867
KEGG_MTOR_SIGNALING_PATHWAY	choroidpleus	Ast2	-0.0107641	0.357721	-0.919717	0.66536
KEGG_N_GLYCAN_BIOSYNTHESIS	choroidpleus	Ast2	0.00585238	0.698261	0.38767	0.816833
KEGG_NATURAL_KILLER_CELL_MEDIATED_CYTOTOXICITY	choroidpleus	Ast2	-0.00244436	0.821315	-0.225853	0.890401
KEGG_NEUROACTIVE_LIGAND_RECEPTOR_INTERACTION	choroidpleus	Ast2	0.00139065	0.858883	0.177797	0.918116
KEGG_NEUROTROPHIN_SIGNALING_PATHWAY	choroidpleus	Ast2	-0.0320113	0.0278063	-2.20001	0.272209
KEGG_NICOTINATE_AND_NICOTINAMIDE_METABOLISM	choroidpleus	Ast2	-0.0144317	0.221318	-1.22303	0.558191
KEGG_NITROGEN_METABOLISM	choroidpleus	Ast2	-0.0361637	0.0973664	-1.65776	0.46021
KEGG_NOD_LIKE_RECEPTOR_SIGNALING_PATHWAY	choroidpleus	Ast2	0.00163399	0.925532	0.0934678	0.958149
KEGG_NON_HOMOLOGOUS_END_JOINING	choroidpleus	Ast2	0.0125864	0.401535	0.838884	0.700777
KEGG_NON_SMALL_CELL_LUNG_CANCER	choroidpleus	Ast2	-0.0335743	0.115474	-1.57406	0.46021
KEGG_NOTCH_SIGNALING_PATHWAY	choroidpleus	Ast2	-0.00227939	0.818032	-0.230077	0.890401
KEGG_NUCLEOTIDE_EXCISION_REPAIR	choroidpleus	Ast2	0.00186934	0.856808	0.180439	0.918116
KEGG_O_GLYCAN_BIOSYNTHESIS	choroidpleus	Ast2	-0.0367405	0.0342917	-2.11663	0.318912
KEGG_OLFACTORY_TRANSDUCTION	choroidpleus	Ast2	-0.000821279	0.943831	-0.070455	0.964575
KEGG_ONE_CARBON_POOL_BY_FOLATE	choroidpleus	Ast2	0.0137109	0.611792	0.507517	0.779406
KEGG_OOCYTE_MEIOSIS	choroidpleus	Ast2	-0.0127458	0.153194	-1.42834	0.537624
KEGG_OTHER_GLYCAN_DEGRADATION	choroidpleus	Ast2	-0.0224834	0.0232272	-2.26968	0.254133
KEGG_OXIDATIVE_PHOSPHORYLATION	choroidpleus	Ast2	0.0404427	0.317126	1.00038	0.641146
KEGG_P53_SIGNALING_PATHWAY	choroidpleus	Ast2	-0.00440502	0.471701	-0.719715	0.731136
KEGG_PANCREATIC_CANCER	choroidpleus	Ast2	-0.016577	0.0211772	-2.30481	0.246185
KEGG_PANTOTHENATE_AND_COA_BIOSYNTHESIS	choroidpleus	Ast2	0.0118676	0.461867	0.735776	0.727766
KEGG_PARKINSONS_DISEASE	choroidpleus	Ast2	0.0428257	0.291736	1.05432	0.616077
KEGG_PATHOGENIC_ESCHERICHIA_COLI_INFECTION	choroidpleus	Ast2	-0.0384117	0.0785616	-1.75909	0.456639
KEGG_PATHWAYS_IN_CANCER	choroidpleus	Ast2	-0.012787	0.131102	-1.50977	0.4877
KEGG_PENTOSE_AND_GLUCURONATE_INTERCONVERSIONS	choroidpleus	Ast2	-0.01704	0.257514	-1.13229	0.586239
KEGG_PENTOSE_PHOSPHATE_PATHWAY	choroidpleus	Ast2	-0.00344448	0.776701	-0.283621	0.875754
KEGG_PEROXISOME	choroidpleus	Ast2	0.00502735	0.465614	0.729634	0.727766
KEGG_PHENYLALANINE_METABOLISM	choroidpleus	Ast2	-0.0286594	0.205067	-1.26725	0.558191
KEGG_PHOSPHATIDYLINOSITOL_SIGNALING_SYSTEM	choroidpleus	Ast2	-7.56491e-05	0.993842	-0.00771818	0.993842
KEGG_PORPHYRIN_AND_CHLOROPHYLL_METABOLISM	choroidpleus	Ast2	0.0178002	0.356577	0.921908	0.66536
KEGG_PPAR_SIGNALING_PATHWAY	choroidpleus	Ast2	-0.0270284	0.0146141	-2.4418	0.246185
KEGG_PRIMARY_BILE_ACID_BIOSYNTHESIS	choroidpleus	Ast2	0.0142751	0.415697	0.81391	0.709002
KEGG_PRIMARY_IMMUNODEFICIENCY	choroidpleus	Ast2	-0.000924685	0.870626	-0.162864	0.925351
KEGG_PRION_DISEASES	choroidpleus	Ast2	-0.0393913	0.20052	-1.28007	0.556668
KEGG_PROGESTERONE_MEDIATED_OOCYTE_MATURATION	choroidpleus	Ast2	-0.0185598	0.262018	-1.12164	0.586239
KEGG_PROPANOATE_METABOLISM	choroidpleus	Ast2	0.0014492	0.927241	0.091317	0.958149
KEGG_PROSTATE_CANCER	choroidpleus	Ast2	-0.0254114	0.0921203	-1.68432	0.46021
KEGG_PROTEASOME	choroidpleus	Ast2	-0.0196286	0.0722909	-1.79728	0.456639
KEGG_PROTEIN_EXPORT	choroidpleus	Ast2	0.00738337	0.652823	0.449844	0.80553
KEGG_PROXIMAL_TUBULE_BICARBONATE_RECLAMATION	choroidpleus	Ast2	0.0194238	0.449599	0.756084	0.715738
KEGG_PURINE_METABOLISM	choroidpleus	Ast2	0.00603594	0.450223	0.755044	0.715738
KEGG_PYRIMIDINE_METABOLISM	choroidpleus	Ast2	0.00366539	0.505687	0.665569	0.745988
KEGG_PYRUVATE_METABOLISM	choroidpleus	Ast2	-0.00330321	0.776487	-0.283899	0.875754
KEGG_REGULATION_OF_ACTIN_CYTOSKELETON	choroidpleus	Ast2	-0.018556	0.0211013	-2.30617	0.246185
KEGG_REGULATION_OF_AUTOPHAGY	choroidpleus	Ast2	0.0171599	0.252567	1.14414	0.586239
KEGG_RENAL_CELL_CARCINOMA	choroidpleus	Ast2	-0.0285115	0.00245831	-3.02843	0.108115
KEGG_RENIN_ANGIOTENSIN_SYSTEM	choroidpleus	Ast2	-0.0146054	0.121321	-1.54925	0.460523
KEGG_RETINOL_METABOLISM	choroidpleus	Ast2	0.0196696	0.0958104	1.66551	0.46021
KEGG_RIBOFLAVIN_METABOLISM	choroidpleus	Ast2	-0.00579064	0.598676	-0.526306	0.773289
KEGG_RIBOSOME	choroidpleus	Ast2	0.0312667	0.558422	0.585187	0.758149
KEGG_RIG_I_LIKE_RECEPTOR_SIGNALING_PATHWAY	choroidpleus	Ast2	0.00419689	0.677623	0.415709	0.811669
KEGG_RNA_DEGRADATION	choroidpleus	Ast2	0.000842738	0.935599	0.0808025	0.961444
KEGG_RNA_POLYMERASE	choroidpleus	Ast2	0.0128181	0.347459	0.939529	0.66536
KEGG_SELENOAMINO_ACID_METABOLISM	choroidpleus	Ast2	-0.0220109	0.302824	-1.0304	0.625835
KEGG_SMALL_CELL_LUNG_CANCER	choroidpleus	Ast2	-0.011904	0.230625	-1.19875	0.564425
KEGG_SNARE_INTERACTIONS_IN_VESICULAR_TRANSPORT	choroidpleus	Ast2	-0.00794737	0.394432	-0.851608	0.700777
KEGG_SPHINGOLIPID_METABOLISM	choroidpleus	Ast2	0.00877864	0.493923	0.684082	0.745988
KEGG_SPLICEOSOME	choroidpleus	Ast2	-0.00126121	0.913318	-0.108854	0.958149
KEGG_STARCH_AND_SUCROSE_METABOLISM	choroidpleus	Ast2	-0.0143262	0.352201	-0.930329	0.66536
KEGG_STEROID_BIOSYNTHESIS	choroidpleus	Ast2	-0.0021132	0.921264	-0.0988417	0.958149
KEGG_STEROID_HORMONE_BIOSYNTHESIS	choroidpleus	Ast2	0.0102224	0.114554	1.57805	0.46021
KEGG_SULFUR_METABOLISM	choroidpleus	Ast2	-0.0289256	0.0922258	-1.68377	0.46021
KEGG_SYSTEMIC_LUPUS_ERYTHEMATOSUS	choroidpleus	Ast2	0.00401621	0.751578	0.316559	0.868283
KEGG_T_CELL_RECEPTOR_SIGNALING_PATHWAY	choroidpleus	Ast2	-0.0066714	0.406903	-0.829356	0.700777
KEGG_TASTE_TRANSDUCTION	choroidpleus	Ast2	0.0174354	0.306441	1.02272	0.626352
KEGG_TAURINE_AND_HYPOTAURINE_METABOLISM	choroidpleus	Ast2	0.0238774	0.215228	1.23932	0.558191
KEGG_TERPENOID_BACKBONE_BIOSYNTHESIS	choroidpleus	Ast2	-0.00121435	0.964617	-0.0443611	0.977979
KEGG_TGF_BETA_SIGNALING_PATHWAY	choroidpleus	Ast2	-0.0113514	0.189046	-1.31341	0.544886
KEGG_THYROID_CANCER	choroidpleus	Ast2	-0.0305812	0.0249197	-2.24265	0.257503
KEGG_TIGHT_JUNCTION	choroidpleus	Ast2	-0.0214589	0.0765144	-1.77128	0.456639
KEGG_TOLL_LIKE_RECEPTOR_SIGNALING_PATHWAY	choroidpleus	Ast2	0.00934206	0.272663	1.09695	0.596652
KEGG_TRYPTOPHAN_METABOLISM	choroidpleus	Ast2	0.020708	0.0177989	2.36978	0.246185
KEGG_TYPE_I_DIABETES_MELLITUS	choroidpleus	Ast2	0.0148368	0.184532	1.32693	0.544886
KEGG_TYPE_II_DIABETES_MELLITUS	choroidpleus	Ast2	-0.00987176	0.576723	-0.558177	0.766218
KEGG_TYROSINE_METABOLISM	choroidpleus	Ast2	0.0124135	0.181944	1.33479	0.544886
KEGG_UBIQUITIN_MEDIATED_PROTEOLYSIS	choroidpleus	Ast2	-0.00242042	0.80281	-0.249712	0.889527
KEGG_VALINE_LEUCINE_AND_ISOLEUCINE_BIOSYNTHESIS	choroidpleus	Ast2	0.00890829	0.606281	0.51539	0.777712
KEGG_VALINE_LEUCINE_AND_ISOLEUCINE_DEGRADATION	choroidpleus	Ast2	0.00577058	0.567031	0.572429	0.764026
KEGG_VASCULAR_SMOOTH_MUSCLE_CONTRACTION	choroidpleus	Ast2	-0.0248266	0.118764	-1.55998	0.46021
KEGG_VASOPRESSIN_REGULATED_WATER_REABSORPTION	choroidpleus	Ast2	-0.00376957	0.823381	-0.223198	0.890401
KEGG_VEGF_SIGNALING_PATHWAY	choroidpleus	Ast2	-0.0183743	0.171575	-1.36716	0.544886
KEGG_VIBRIO_CHOLERAE_INFECTION	choroidpleus	Ast2	-0.00522496	0.68379	-0.407297	0.811669
KEGG_VIRAL_MYOCARDITIS	choroidpleus	Ast2	0.00428625	0.691755	0.396474	0.814345
KEGG_WNT_SIGNALING_PATHWAY	choroidpleus	Ast2	-0.0184737	0.190417	-1.30935	0.544886
KEGG_ABC_TRANSPORTERS	medulla	Ast2	-0.00424212	0.628191	-0.484274	0.990648
KEGG_ACUTE_MYELOID_LEUKEMIA	medulla	Ast2	-0.00597502	0.507167	-0.663256	0.990648
KEGG_ADHERENS_JUNCTION	medulla	Ast2	4.89752e-05	0.99719	0.00352239	0.99719
KEGG_ADIPOCYTOKINE_SIGNALING_PATHWAY	medulla	Ast2	-0.0069753	0.601126	-0.522781	0.990648
KEGG_ALANINE_ASPARTATE_AND_GLUTAMATE_METABOLISM	medulla	Ast2	0.00720851	0.551469	0.595561	0.990648
KEGG_ALDOSTERONE_REGULATED_SODIUM_REABSORPTION	medulla	Ast2	0.0124784	0.526162	0.633876	0.990648
KEGG_ALLOGRAFT_REJECTION	medulla	Ast2	0.010632	0.412538	0.819435	0.990648
KEGG_ALPHA_LINOLENIC_ACID_METABOLISM	medulla	Ast2	0.0137925	0.362144	0.911288	0.990648
KEGG_ALZHEIMERS_DISEASE	medulla	Ast2	-0.0156127	0.486728	-0.695522	0.990648
KEGG_AMINO_SUGAR_AND_NUCLEOTIDE_SUGAR_METABOLISM	medulla	Ast2	-0.00447797	0.658575	-0.441881	0.990648
KEGG_AMINOACYL_TRNA_BIOSYNTHESIS	medulla	Ast2	0.00459934	0.755733	0.311089	0.990648
KEGG_AMYOTROPHIC_LATERAL_SCLEROSIS_ALS	medulla	Ast2	-0.0116167	0.566733	-0.57287	0.990648
KEGG_ANTIGEN_PROCESSING_AND_PRESENTATION	medulla	Ast2	-0.0107679	0.609001	-0.511501	0.990648
KEGG_APOPTOSIS	medulla	Ast2	-0.000629692	0.934104	-0.0826821	0.99719
KEGG_ARACHIDONIC_ACID_METABOLISM	medulla	Ast2	-0.00289124	0.824375	-0.221922	0.990648
KEGG_ARGININE_AND_PROLINE_METABOLISM	medulla	Ast2	-0.00437874	0.714724	-0.365519	0.990648
KEGG_ARRHYTHMOGENIC_RIGHT_VENTRICULAR_CARDIOMYOPATHY_ARVC	medulla	Ast2	-0.00429986	0.730623	-0.344297	0.990648
KEGG_ASCORBATE_AND_ALDARATE_METABOLISM	medulla	Ast2	-0.0220348	0.382521	-0.873261	0.990648
KEGG_ASTHMA	medulla	Ast2	0.0037093	0.58182	0.550728	0.990648
KEGG_AUTOIMMUNE_THYROID_DISEASE	medulla	Ast2	0.00574577	0.595397	0.531031	0.990648
KEGG_AXON_GUIDANCE	medulla	Ast2	-0.00315832	0.605774	-0.516116	0.990648
KEGG_B_CELL_RECEPTOR_SIGNALING_PATHWAY	medulla	Ast2	-0.00423666	0.694247	-0.393098	0.990648
KEGG_BASAL_CELL_CARCINOMA	medulla	Ast2	0.000871179	0.922525	0.0972542	0.99719
KEGG_BASAL_TRANSCRIPTION_FACTORS	medulla	Ast2	0.00100369	0.917156	0.104016	0.99719
KEGG_BASE_EXCISION_REPAIR	medulla	Ast2	0.0032343	0.770613	0.291573	0.990648
KEGG_BETA_ALANINE_METABOLISM	medulla	Ast2	-0.0109883	0.525902	-0.634275	0.990648
KEGG_BIOSYNTHESIS_OF_UNSATURATED_FATTY_ACIDS	medulla	Ast2	0.000402885	0.980357	0.0246218	0.99719
KEGG_BLADDER_CANCER	medulla	Ast2	-0.0118358	0.206791	-1.26244	0.990648
KEGG_BUTANOATE_METABOLISM	medulla	Ast2	-0.0114943	0.171092	-1.3687	0.990648
KEGG_CALCIUM_SIGNALING_PATHWAY	medulla	Ast2	0.00296187	0.821578	0.225516	0.990648
KEGG_CARDIAC_MUSCLE_CONTRACTION	medulla	Ast2	-0.0148828	0.69936	-0.386184	0.990648
KEGG_CELL_ADHESION_MOLECULES_CAMS	medulla	Ast2	0.00745147	0.579006	0.554837	0.990648
KEGG_CELL_CYCLE	medulla	Ast2	0.00625738	0.273334	1.09542	0.990648
KEGG_CHEMOKINE_SIGNALING_PATHWAY	medulla	Ast2	0.000112621	0.987696	0.0154217	0.99719
KEGG_CHRONIC_MYELOID_LEUKEMIA	medulla	Ast2	-0.00397715	0.655358	-0.446331	0.990648
KEGG_CIRCADIAN_RHYTHM_MAMMAL	medulla	Ast2	0.0279186	0.0767498	1.76986	0.990648
KEGG_CITRATE_CYCLE_TCA_CYCLE	medulla	Ast2	0.00328935	0.716292	0.363419	0.990648
KEGG_COLORECTAL_CANCER	medulla	Ast2	-0.00045847	0.965491	-0.0432641	0.99719
KEGG_COMPLEMENT_AND_COAGULATION_CASCADES	medulla	Ast2	0.0120555	0.292518	1.05261	0.990648
KEGG_CYSTEINE_AND_METHIONINE_METABOLISM	medulla	Ast2	0.00878366	0.621277	0.494042	0.990648
KEGG_CYTOKINE_CYTOKINE_RECEPTOR_INTERACTION	medulla	Ast2	-0.00192538	0.784495	-0.273466	0.990648
KEGG_CYTOSOLIC_DNA_SENSING_PATHWAY	medulla	Ast2	-0.000123154	0.985869	-0.0177121	0.99719
KEGG_DILATED_CARDIOMYOPATHY	medulla	Ast2	0.0109508	0.393467	0.853347	0.990648
KEGG_DNA_REPLICATION	medulla	Ast2	0.00430211	0.481712	0.703552	0.990648
KEGG_DORSO_VENTRAL_AXIS_FORMATION	medulla	Ast2	0.00852008	0.689093	0.400087	0.990648
KEGG_DRUG_METABOLISM_CYTOCHROME_P450	medulla	Ast2	0.00329183	0.788492	0.268269	0.990648
KEGG_DRUG_METABOLISM_OTHER_ENZYMES	medulla	Ast2	-0.00502166	0.571517	-0.565818	0.990648
KEGG_ECM_RECEPTOR_INTERACTION	medulla	Ast2	0.0184981	0.171014	1.36895	0.990648
KEGG_ENDOCYTOSIS	medulla	Ast2	-0.00166134	0.820385	-0.227049	0.990648
KEGG_ENDOMETRIAL_CANCER	medulla	Ast2	-0.0136487	0.421966	-0.803015	0.990648
KEGG_EPITHELIAL_CELL_SIGNALING_IN_HELICOBACTER_PYLORI_INFECTION	medulla	Ast2	-0.00337155	0.680484	-0.411803	0.990648
KEGG_ERBB_SIGNALING_PATHWAY	medulla	Ast2	-0.00971749	0.594878	-0.531781	0.990648
KEGG_ETHER_LIPID_METABOLISM	medulla	Ast2	0.0145651	0.337721	0.958678	0.990648
KEGG_FATTY_ACID_METABOLISM	medulla	Ast2	-0.00886229	0.362405	-0.910792	0.990648
KEGG_FC_EPSILON_RI_SIGNALING_PATHWAY	medulla	Ast2	-0.00963565	0.601848	-0.521745	0.990648
KEGG_FC_GAMMA_R_MEDIATED_PHAGOCYTOSIS	medulla	Ast2	0.00371519	0.577917	0.55643	0.990648
KEGG_FOCAL_ADHESION	medulla	Ast2	-0.00276236	0.742924	-0.327984	0.990648
KEGG_FOLATE_BIOSYNTHESIS	medulla	Ast2	0.0124019	0.664898	0.43316	0.990648
KEGG_FRUCTOSE_AND_MANNOSE_METABOLISM	medulla	Ast2	0.000596269	0.961635	0.0481014	0.99719
KEGG_GALACTOSE_METABOLISM	medulla	Ast2	-0.00660702	0.622029	-0.492977	0.990648
KEGG_GAP_JUNCTION	medulla	Ast2	-0.00343197	0.778222	-0.281637	0.990648
KEGG_GLIOMA	medulla	Ast2	-0.00914228	0.537158	-0.617116	0.990648
KEGG_GLUTATHIONE_METABOLISM	medulla	Ast2	-0.00717562	0.644235	-0.461786	0.990648
KEGG_GLYCEROLIPID_METABOLISM	medulla	Ast2	0.0055915	0.561102	0.581205	0.990648
KEGG_GLYCEROPHOSPHOLIPID_METABOLISM	medulla	Ast2	0.00364327	0.633001	0.477507	0.990648
KEGG_GLYCINE_SERINE_AND_THREONINE_METABOLISM	medulla	Ast2	0.0148194	0.0753441	1.77836	0.990648
KEGG_GLYCOLYSIS_GLUCONEOGENESIS	medulla	Ast2	-0.0154248	0.353857	-0.927134	0.990648
KEGG_GLYCOSAMINOGLYCAN_BIOSYNTHESIS_CHONDROITIN_SULFATE	medulla	Ast2	-0.00751609	0.727385	-0.348607	0.990648
KEGG_GLYCOSAMINOGLYCAN_BIOSYNTHESIS_HEPARAN_SULFATE	medulla	Ast2	0.00319184	0.794353	0.260662	0.990648
KEGG_GLYCOSAMINOGLYCAN_BIOSYNTHESIS_KERATAN_SULFATE	medulla	Ast2	-0.000715342	0.956703	-0.0542909	0.99719
KEGG_GLYCOSAMINOGLYCAN_DEGRADATION	medulla	Ast2	-0.0103961	0.586618	-0.543744	0.990648
KEGG_GLYCOSPHINGOLIPID_BIOSYNTHESIS_GANGLIO_SERIES	medulla	Ast2	0.0128622	0.604666	0.517702	0.990648
KEGG_GLYCOSPHINGOLIPID_BIOSYNTHESIS_GLOBO_SERIES	medulla	Ast2	0.0390043	0.211097	1.25055	0.990648
KEGG_GLYCOSPHINGOLIPID_BIOSYNTHESIS_LACTO_AND_NEOLACTO_SERIES	medulla	Ast2	0.0124441	0.445617	0.762743	0.990648
KEGG_GLYCOSYLPHOSPHATIDYLINOSITOL_GPI_ANCHOR_BIOSYNTHESIS	medulla	Ast2	0.00177853	0.874646	0.15776	0.99719
KEGG_GLYOXYLATE_AND_DICARBOXYLATE_METABOLISM	medulla	Ast2	0.000666429	0.967237	0.0410737	0.99719
KEGG_GNRH_SIGNALING_PATHWAY	medulla	Ast2	-0.000583753	0.969625	-0.0380791	0.99719
KEGG_GRAFT_VERSUS_HOST_DISEASE	medulla	Ast2	0.00871006	0.460996	0.737208	0.990648
KEGG_HEDGEHOG_SIGNALING_PATHWAY	medulla	Ast2	0.000121642	0.989948	0.0125988	0.99719
KEGG_HEMATOPOIETIC_CELL_LINEAGE	medulla	Ast2	0.0125253	0.0975536	1.65683	0.990648
KEGG_HISTIDINE_METABOLISM	medulla	Ast2	-0.00133815	0.922236	-0.0976176	0.99719
KEGG_HOMOLOGOUS_RECOMBINATION	medulla	Ast2	-0.00234112	0.875165	-0.157101	0.99719
KEGG_HUNTINGTONS_DISEASE	medulla	Ast2	-0.0214319	0.35722	-0.920675	0.990648
KEGG_HYPERTROPHIC_CARDIOMYOPATHY_HCM	medulla	Ast2	0.00446375	0.732289	0.342083	0.990648
KEGG_INOSITOL_PHOSPHATE_METABOLISM	medulla	Ast2	-0.0150596	0.0923376	-1.68319	0.990648
KEGG_INSULIN_SIGNALING_PATHWAY	medulla	Ast2	-0.000797093	0.924352	-0.0949537	0.99719
KEGG_INTESTINAL_IMMUNE_NETWORK_FOR_IGA_PRODUCTION	medulla	Ast2	0.00419688	0.498035	0.677585	0.990648
KEGG_JAK_STAT_SIGNALING_PATHWAY	medulla	Ast2	-0.00505807	0.564935	-0.575528	0.990648
KEGG_LEISHMANIA_INFECTION	medulla	Ast2	0.0128483	0.17238	1.3646	0.990648
KEGG_LEUKOCYTE_TRANSENDOTHELIAL_MIGRATION	medulla	Ast2	-0.00463024	0.441766	-0.769215	0.990648
KEGG_LIMONENE_AND_PINENE_DEGRADATION	medulla	Ast2	-0.0139536	0.567425	-0.571848	0.990648
KEGG_LINOLEIC_ACID_METABOLISM	medulla	Ast2	0.00264693	0.671095	0.424645	0.990648
KEGG_LONG_TERM_DEPRESSION	medulla	Ast2	-0.0230745	0.126084	-1.52973	0.990648
KEGG_LONG_TERM_POTENTIATION	medulla	Ast2	-0.00746798	0.665246	-0.432682	0.990648
KEGG_LYSINE_DEGRADATION	medulla	Ast2	0.00253738	0.833114	0.21071	0.990648
KEGG_LYSOSOME	medulla	Ast2	-0.00293939	0.647534	-0.45719	0.990648
KEGG_MAPK_SIGNALING_PATHWAY	medulla	Ast2	-0.00193262	0.863793	-0.171548	0.99719
KEGG_MATURITY_ONSET_DIABETES_OF_THE_YOUNG	medulla	Ast2	0.00435912	0.732013	0.342448	0.990648
KEGG_MELANOGENESIS	medulla	Ast2	-0.00176533	0.889358	-0.139116	0.99719
KEGG_MELANOMA	medulla	Ast2	-0.0130189	0.097631	-1.65645	0.990648
KEGG_METABOLISM_OF_XENOBIOTICS_BY_CYTOCHROME_P450	medulla	Ast2	-0.00499468	0.598618	-0.526388	0.990648
KEGG_MISMATCH_REPAIR	medulla	Ast2	0.00329897	0.756009	0.310726	0.990648
KEGG_MTOR_SIGNALING_PATHWAY	medulla	Ast2	-0.0102776	0.370862	-0.89486	0.990648
KEGG_N_GLYCAN_BIOSYNTHESIS	medulla	Ast2	0.015735	0.303623	1.0287	0.990648
KEGG_NATURAL_KILLER_CELL_MEDIATED_CYTOTOXICITY	medulla	Ast2	-0.00248807	0.816885	-0.231553	0.990648
KEGG_NEUROACTIVE_LIGAND_RECEPTOR_INTERACTION	medulla	Ast2	-0.00852852	0.281634	-1.07666	0.990648
KEGG_NEUROTROPHIN_SIGNALING_PATHWAY	medulla	Ast2	-0.00354232	0.784363	-0.273638	0.990648
KEGG_NICOTINATE_AND_NICOTINAMIDE_METABOLISM	medulla	Ast2	-0.000597393	0.958316	-0.0522675	0.99719
KEGG_NITROGEN_METABOLISM	medulla	Ast2	-0.0154115	0.449846	-0.755672	0.990648
KEGG_NOD_LIKE_RECEPTOR_SIGNALING_PATHWAY	medulla	Ast2	0.0163683	0.354199	0.926475	0.990648
KEGG_NON_HOMOLOGOUS_END_JOINING	medulla	Ast2	0.0155223	0.291104	1.0557	0.990648
KEGG_NON_SMALL_CELL_LUNG_CANCER	medulla	Ast2	-0.0153945	0.445417	-0.763077	0.990648
KEGG_NOTCH_SIGNALING_PATHWAY	medulla	Ast2	-0.00260016	0.789496	-0.266965	0.990648
KEGG_NUCLEOTIDE_EXCISION_REPAIR	medulla	Ast2	0.00514702	0.615702	0.501951	0.990648
KEGG_O_GLYCAN_BIOSYNTHESIS	medulla	Ast2	0.00429483	0.790557	0.265587	0.990648
KEGG_OLFACTORY_TRANSDUCTION	medulla	Ast2	0.00523208	0.651459	0.451736	0.990648
KEGG_ONE_CARBON_POOL_BY_FOLATE	medulla	Ast2	-0.00121381	0.963689	-0.0455245	0.99719
KEGG_OOCYTE_MEIOSIS	medulla	Ast2	0.0094771	0.27568	1.09008	0.990648
KEGG_OTHER_GLYCAN_DEGRADATION	medulla	Ast2	-0.00933003	0.315995	-1.00272	0.990648
KEGG_OXIDATIVE_PHOSPHORYLATION	medulla	Ast2	-0.0281255	0.478444	-0.708807	0.990648
KEGG_P53_SIGNALING_PATHWAY	medulla	Ast2	-0.00541414	0.365211	-0.905481	0.990648
KEGG_PANCREATIC_CANCER	medulla	Ast2	-0.00541715	0.434941	-0.780765	0.990648
KEGG_PANTOTHENATE_AND_COA_BIOSYNTHESIS	medulla	Ast2	0.00326237	0.836192	0.206766	0.990648
KEGG_PARKINSONS_DISEASE	medulla	Ast2	-0.0281907	0.478099	-0.709363	0.990648
KEGG_PATHOGENIC_ESCHERICHIA_COLI_INFECTION	medulla	Ast2	0.000578369	0.977391	0.0283402	0.99719
KEGG_PATHWAYS_IN_CANCER	medulla	Ast2	-0.00186668	0.815956	-0.23275	0.990648
KEGG_PENTOSE_AND_GLUCURONATE_INTERCONVERSIONS	medulla	Ast2	-0.0061131	0.675729	-0.418299	0.990648
KEGG_PENTOSE_PHOSPHATE_PATHWAY	medulla	Ast2	-0.00894091	0.451307	-0.753238	0.990648
KEGG_PEROXISOME	medulla	Ast2	0.00292008	0.664321	0.433955	0.990648
KEGG_PHENYLALANINE_METABOLISM	medulla	Ast2	0.0100804	0.642972	0.463547	0.990648
KEGG_PHOSPHATIDYLINOSITOL_SIGNALING_SYSTEM	medulla	Ast2	-0.00232097	0.809829	-0.240647	0.990648
KEGG_PORPHYRIN_AND_CHLOROPHYLL_METABOLISM	medulla	Ast2	-0.0112408	0.552757	-0.593634	0.990648
KEGG_PPAR_SIGNALING_PATHWAY	medulla	Ast2	0.00571281	0.570152	0.567828	0.990648
KEGG_PRIMARY_BILE_ACID_BIOSYNTHESIS	medulla	Ast2	0.00166829	0.92235	0.0974743	0.99719
KEGG_PRIMARY_IMMUNODEFICIENCY	medulla	Ast2	-0.00186577	0.739556	-0.332441	0.990648
KEGG_PRION_DISEASES	medulla	Ast2	-0.0144251	0.623635	-0.490705	0.990648
KEGG_PROGESTERONE_MEDIATED_OOCYTE_MATURATION	medulla	Ast2	-0.00348971	0.826928	-0.218643	0.990648
KEGG_PROPANOATE_METABOLISM	medulla	Ast2	-0.0205935	0.19209	-1.30442	0.990648
KEGG_PROSTATE_CANCER	medulla	Ast2	-0.0128176	0.369711	-0.897015	0.990648
KEGG_PROTEASOME	medulla	Ast2	-0.00168535	0.870498	-0.163026	0.99719
KEGG_PROTEIN_EXPORT	medulla	Ast2	0.00566818	0.724756	0.35211	0.990648
KEGG_PROXIMAL_TUBULE_BICARBONATE_RECLAMATION	medulla	Ast2	0.00446636	0.858937	0.177728	0.99719
KEGG_PURINE_METABOLISM	medulla	Ast2	-7.85338e-05	0.991989	-0.0100408	0.99719
KEGG_PYRIMIDINE_METABOLISM	medulla	Ast2	-0.00408752	0.447214	-0.760067	0.990648
KEGG_PYRUVATE_METABOLISM	medulla	Ast2	-0.0176514	0.12644	-1.52829	0.990648
KEGG_REGULATION_OF_ACTIN_CYTOSKELETON	medulla	Ast2	0.00749537	0.313895	1.00708	0.990648
KEGG_REGULATION_OF_AUTOPHAGY	medulla	Ast2	0.00522427	0.719537	0.359078	0.990648
KEGG_RENAL_CELL_CARCINOMA	medulla	Ast2	-0.00654564	0.453006	-0.750413	0.990648
KEGG_RENIN_ANGIOTENSIN_SYSTEM	medulla	Ast2	0.00355066	0.696296	0.390326	0.990648
KEGG_RETINOL_METABOLISM	medulla	Ast2	0.0128872	0.259836	1.12678	0.990648
KEGG_RIBOFLAVIN_METABOLISM	medulla	Ast2	-0.00279291	0.795191	-0.259576	0.990648
KEGG_RIBOSOME	medulla	Ast2	-0.012644	0.810626	-0.239619	0.990648
KEGG_RIG_I_LIKE_RECEPTOR_SIGNALING_PATHWAY	medulla	Ast2	-0.00560793	0.570987	-0.566599	0.990648
KEGG_RNA_DEGRADATION	medulla	Ast2	0.00385717	0.707689	0.374962	0.990648
KEGG_RNA_POLYMERASE	medulla	Ast2	-0.00323892	0.807256	-0.243968	0.990648
KEGG_SELENOAMINO_ACID_METABOLISM	medulla	Ast2	0.00968794	0.641334	0.465835	0.990648
KEGG_SMALL_CELL_LUNG_CANCER	medulla	Ast2	-0.00292346	0.760986	-0.304186	0.990648
KEGG_SNARE_INTERACTIONS_IN_VESICULAR_TRANSPORT	medulla	Ast2	-0.00339386	0.70908	-0.373092	0.990648
KEGG_SPHINGOLIPID_METABOLISM	medulla	Ast2	0.00941734	0.455694	0.745956	0.990648
KEGG_SPLICEOSOME	medulla	Ast2	-0.00257284	0.823313	-0.223286	0.990648
KEGG_STARCH_AND_SUCROSE_METABOLISM	medulla	Ast2	-0.0071255	0.635772	-0.473618	0.990648
KEGG_STEROID_BIOSYNTHESIS	medulla	Ast2	-0.00544809	0.796966	-0.257275	0.990648
KEGG_STEROID_HORMONE_BIOSYNTHESIS	medulla	Ast2	-0.00418308	0.5061	-0.664922	0.990648
KEGG_SULFUR_METABOLISM	medulla	Ast2	-0.00655283	0.6892	-0.399941	0.990648
KEGG_SYSTEMIC_LUPUS_ERYTHEMATOSUS	medulla	Ast2	0.00829165	0.513381	0.653582	0.990648
KEGG_T_CELL_RECEPTOR_SIGNALING_PATHWAY	medulla	Ast2	-0.00728891	0.358935	-0.917396	0.990648
KEGG_TASTE_TRANSDUCTION	medulla	Ast2	-6.73558e-05	0.996751	-0.00407186	0.99719
KEGG_TAURINE_AND_HYPOTAURINE_METABOLISM	medulla	Ast2	0.00613267	0.742	0.329206	0.990648
KEGG_TERPENOID_BACKBONE_BIOSYNTHESIS	medulla	Ast2	-0.00465633	0.863708	-0.171656	0.99719
KEGG_TGF_BETA_SIGNALING_PATHWAY	medulla	Ast2	0.0109994	0.196056	1.29287	0.990648
KEGG_THYROID_CANCER	medulla	Ast2	-0.0109427	0.39355	-0.853197	0.990648
KEGG_TIGHT_JUNCTION	medulla	Ast2	-0.00367222	0.748125	-0.321112	0.990648
KEGG_TOLL_LIKE_RECEPTOR_SIGNALING_PATHWAY	medulla	Ast2	-0.00603421	0.467376	-0.726756	0.990648
KEGG_TRYPTOPHAN_METABOLISM	medulla	Ast2	0.00335538	0.679571	0.413049	0.990648
KEGG_TYPE_I_DIABETES_MELLITUS	medulla	Ast2	-0.00364016	0.735718	-0.33753	0.990648
KEGG_TYPE_II_DIABETES_MELLITUS	medulla	Ast2	-0.00518085	0.766054	-0.297541	0.990648
KEGG_TYROSINE_METABOLISM	medulla	Ast2	0.00311594	0.728922	0.34656	0.990648
KEGG_UBIQUITIN_MEDIATED_PROTEOLYSIS	medulla	Ast2	0.00781531	0.417531	0.810712	0.990648
KEGG_VALINE_LEUCINE_AND_ISOLEUCINE_BIOSYNTHESIS	medulla	Ast2	0.0132088	0.435312	0.780135	0.990648
KEGG_VALINE_LEUCINE_AND_ISOLEUCINE_DEGRADATION	medulla	Ast2	0.00659741	0.504063	0.66811	0.990648
KEGG_VASCULAR_SMOOTH_MUSCLE_CONTRACTION	medulla	Ast2	0.00409755	0.786373	0.271024	0.990648
KEGG_VASOPRESSIN_REGULATED_WATER_REABSORPTION	medulla	Ast2	0.00655084	0.695289	0.391687	0.990648
KEGG_VEGF_SIGNALING_PATHWAY	medulla	Ast2	-0.00854801	0.508163	-0.661701	0.990648
KEGG_VIBRIO_CHOLERAE_INFECTION	medulla	Ast2	-0.00572655	0.648347	-0.456059	0.990648
KEGG_VIRAL_MYOCARDITIS	medulla	Ast2	-0.00716747	0.50263	-0.670357	0.990648
KEGG_WNT_SIGNALING_PATHWAY	medulla	Ast2	-0.0018558	0.890165	-0.138095	0.99719
KEGG_ABC_TRANSPORTERS	PFC	Ast2	-0.00875741	0.321408	-0.991568	0.99206
KEGG_ACUTE_MYELOID_LEUKEMIA	PFC	Ast2	0.000136284	0.987877	0.015195	0.999189
KEGG_ADHERENS_JUNCTION	PFC	Ast2	0.00563425	0.68582	0.404534	0.99206
KEGG_ADIPOCYTOKINE_SIGNALING_PATHWAY	PFC	Ast2	0.00222532	0.866865	0.167642	0.99206
KEGG_ALANINE_ASPARTATE_AND_GLUTAMATE_METABOLISM	PFC	Ast2	-0.00594557	0.62288	-0.491772	0.99206
KEGG_ALDOSTERONE_REGULATED_SODIUM_REABSORPTION	PFC	Ast2	-0.0111119	0.571878	-0.565288	0.99206
KEGG_ALLOGRAFT_REJECTION	PFC	Ast2	-0.0132563	0.3103	-1.01459	0.99206
KEGG_ALPHA_LINOLENIC_ACID_METABOLISM	PFC	Ast2	0.0190801	0.211413	1.24969	0.99206
KEGG_ALZHEIMERS_DISEASE	PFC	Ast2	-0.0273367	0.235875	-1.18536	0.99206
KEGG_AMINO_SUGAR_AND_NUCLEOTIDE_SUGAR_METABOLISM	PFC	Ast2	-0.00121102	0.904763	-0.119646	0.99206
KEGG_AMINOACYL_TRNA_BIOSYNTHESIS	PFC	Ast2	0.0168305	0.26277	1.11987	0.99206
KEGG_AMYOTROPHIC_LATERAL_SCLEROSIS_ALS	PFC	Ast2	0.00336605	0.867207	0.167208	0.99206
KEGG_ANTIGEN_PROCESSING_AND_PRESENTATION	PFC	Ast2	-0.0430349	0.062645	-1.8617	0.965563
KEGG_APOPTOSIS	PFC	Ast2	-0.00862248	0.266627	-1.11086	0.99206
KEGG_ARACHIDONIC_ACID_METABOLISM	PFC	Ast2	-0.014512	0.278274	-1.0842	0.99206
KEGG_ARGININE_AND_PROLINE_METABOLISM	PFC	Ast2	-0.0086222	0.474924	-0.71449	0.99206
KEGG_ARRHYTHMOGENIC_RIGHT_VENTRICULAR_CARDIOMYOPATHY_ARVC	PFC	Ast2	-0.00169877	0.891634	-0.136237	0.99206
KEGG_ASCORBATE_AND_ALDARATE_METABOLISM	PFC	Ast2	0.0093805	0.708311	0.374125	0.99206
KEGG_ASTHMA	PFC	Ast2	-0.00166812	0.803931	-0.248263	0.99206
KEGG_AUTOIMMUNE_THYROID_DISEASE	PFC	Ast2	-0.0109128	0.319199	-0.996106	0.99206
KEGG_AXON_GUIDANCE	PFC	Ast2	0.0111791	0.0729301	1.79327	0.965563
KEGG_B_CELL_RECEPTOR_SIGNALING_PATHWAY	PFC	Ast2	-0.00932663	0.391604	-0.856713	0.99206
KEGG_BASAL_CELL_CARCINOMA	PFC	Ast2	0.0178436	0.0532179	1.93315	0.965563
KEGG_BASAL_TRANSCRIPTION_FACTORS	PFC	Ast2	0.00727457	0.451544	0.752844	0.99206
KEGG_BASE_EXCISION_REPAIR	PFC	Ast2	0.00407381	0.713635	0.366978	0.99206
KEGG_BETA_ALANINE_METABOLISM	PFC	Ast2	-0.00231051	0.893159	-0.134308	0.99206
KEGG_BIOSYNTHESIS_OF_UNSATURATED_FATTY_ACIDS	PFC	Ast2	0.0134913	0.413792	0.817238	0.99206
KEGG_BLADDER_CANCER	PFC	Ast2	-0.0155117	0.0989792	-1.64982	0.975346
KEGG_BUTANOATE_METABOLISM	PFC	Ast2	0.00147963	0.857101	0.180066	0.99206
KEGG_CALCIUM_SIGNALING_PATHWAY	PFC	Ast2	-0.00205472	0.875605	-0.156543	0.99206
KEGG_CARDIAC_MUSCLE_CONTRACTION	PFC	Ast2	-0.0618384	0.131235	-1.50925	0.975346
KEGG_CELL_ADHESION_MOLECULES_CAMS	PFC	Ast2	0.0115107	0.396368	0.848125	0.99206
KEGG_CELL_CYCLE	PFC	Ast2	0.00152624	0.787849	0.269105	0.99206
KEGG_CHEMOKINE_SIGNALING_PATHWAY	PFC	Ast2	-0.00380568	0.603745	-0.519022	0.99206
KEGG_CHRONIC_MYELOID_LEUKEMIA	PFC	Ast2	-0.0129578	0.157314	-1.41416	0.975346
KEGG_CIRCADIAN_RHYTHM_MAMMAL	PFC	Ast2	-0.0157433	0.31199	-1.01105	0.99206
KEGG_CITRATE_CYCLE_TCA_CYCLE	PFC	Ast2	-0.0163792	0.077868	-1.76319	0.965563
KEGG_COLORECTAL_CANCER	PFC	Ast2	0.0164358	0.127175	1.52534	0.975346
KEGG_COMPLEMENT_AND_COAGULATION_CASCADES	PFC	Ast2	-0.00249503	0.822958	-0.223742	0.99206
KEGG_CYSTEINE_AND_METHIONINE_METABOLISM	PFC	Ast2	0.00124465	0.94388	0.0703942	0.99206
KEGG_CYTOKINE_CYTOKINE_RECEPTOR_INTERACTION	PFC	Ast2	0.000166412	0.981112	0.0236754	0.999189
KEGG_CYTOSOLIC_DNA_SENSING_PATHWAY	PFC	Ast2	-0.0046966	0.501053	-0.672833	0.99206
KEGG_DILATED_CARDIOMYOPATHY	PFC	Ast2	-0.00779592	0.540482	-0.612084	0.99206
KEGG_DNA_REPLICATION	PFC	Ast2	-0.000448144	0.941393	-0.0735189	0.99206
KEGG_DORSO_VENTRAL_AXIS_FORMATION	PFC	Ast2	0.0144751	0.498704	0.67653	0.99206
KEGG_DRUG_METABOLISM_CYTOCHROME_P450	PFC	Ast2	0.0102028	0.408853	0.825914	0.99206
KEGG_DRUG_METABOLISM_OTHER_ENZYMES	PFC	Ast2	-0.00152371	0.863092	-0.172439	0.99206
KEGG_ECM_RECEPTOR_INTERACTION	PFC	Ast2	-0.00361368	0.782896	-0.275548	0.99206
KEGG_ENDOCYTOSIS	PFC	Ast2	-0.000865032	0.905833	-0.118297	0.99206
KEGG_ENDOMETRIAL_CANCER	PFC	Ast2	0.0104504	0.53619	0.618585	0.99206
KEGG_EPITHELIAL_CELL_SIGNALING_IN_HELICOBACTER_PYLORI_INFECTION	PFC	Ast2	-0.014918	0.0706175	-1.80793	0.965563
KEGG_ERBB_SIGNALING_PATHWAY	PFC	Ast2	0.00698971	0.701102	0.383833	0.99206
KEGG_ETHER_LIPID_METABOLISM	PFC	Ast2	-0.00236275	0.875229	-0.157021	0.99206
KEGG_FATTY_ACID_METABOLISM	PFC	Ast2	0.00138309	0.886044	0.143312	0.99206
KEGG_FC_EPSILON_RI_SIGNALING_PATHWAY	PFC	Ast2	-0.00606779	0.741352	-0.330064	0.99206
KEGG_FC_GAMMA_R_MEDIATED_PHAGOCYTOSIS	PFC	Ast2	-0.00421023	0.528555	-0.630214	0.99206
KEGG_FOCAL_ADHESION	PFC	Ast2	7.7831e-05	0.992616	0.00925434	0.999189
KEGG_FOLATE_BIOSYNTHESIS	PFC	Ast2	-0.0196854	0.494435	-0.683272	0.99206
KEGG_FRUCTOSE_AND_MANNOSE_METABOLISM	PFC	Ast2	-0.0180693	0.15297	-1.42912	0.975346
KEGG_GALACTOSE_METABOLISM	PFC	Ast2	-0.00525384	0.694705	-0.392479	0.99206
KEGG_GAP_JUNCTION	PFC	Ast2	0.00109336	0.928457	0.089786	0.99206
KEGG_GLIOMA	PFC	Ast2	0.0020956	0.886748	0.14242	0.99206
KEGG_GLUTATHIONE_METABOLISM	PFC	Ast2	-0.0182586	0.251954	-1.14562	0.99206
KEGG_GLYCEROLIPID_METABOLISM	PFC	Ast2	-0.0212864	0.0358011	-2.09918	0.965563
KEGG_GLYCEROPHOSPHOLIPID_METABOLISM	PFC	Ast2	-0.00866511	0.260119	-1.12611	0.99206
KEGG_GLYCINE_SERINE_AND_THREONINE_METABOLISM	PFC	Ast2	0.0388107	8.11885e-06	4.46203	0.00151011
KEGG_GLYCOLYSIS_GLUCONEOGENESIS	PFC	Ast2	-0.0249262	0.145287	-1.45638	0.975346
KEGG_GLYCOSAMINOGLYCAN_BIOSYNTHESIS_CHONDROITIN_SULFATE	PFC	Ast2	-0.0207859	0.344556	-0.945202	0.99206
KEGG_GLYCOSAMINOGLYCAN_BIOSYNTHESIS_HEPARAN_SULFATE	PFC	Ast2	-0.0301036	0.0186503	-2.35245	0.895241
KEGG_GLYCOSAMINOGLYCAN_BIOSYNTHESIS_KERATAN_SULFATE	PFC	Ast2	0.00959316	0.469523	0.723256	0.99206
KEGG_GLYCOSAMINOGLYCAN_DEGRADATION	PFC	Ast2	-0.00253139	0.894323	-0.132837	0.99206
KEGG_GLYCOSPHINGOLIPID_BIOSYNTHESIS_GANGLIO_SERIES	PFC	Ast2	-0.00370665	0.880994	-0.149709	0.99206
KEGG_GLYCOSPHINGOLIPID_BIOSYNTHESIS_GLOBO_SERIES	PFC	Ast2	0.0475262	0.132685	1.5036	0.975346
KEGG_GLYCOSPHINGOLIPID_BIOSYNTHESIS_LACTO_AND_NEOLACTO_SERIES	PFC	Ast2	0.0163796	0.318642	0.997252	0.99206
KEGG_GLYCOSYLPHOSPHATIDYLINOSITOL_GPI_ANCHOR_BIOSYNTHESIS	PFC	Ast2	1.14603e-05	0.999189	0.00101674	0.999189
KEGG_GLYOXYLATE_AND_DICARBOXYLATE_METABOLISM	PFC	Ast2	0.00319327	0.844048	0.196719	0.99206
KEGG_GNRH_SIGNALING_PATHWAY	PFC	Ast2	0.00567116	0.712165	0.368949	0.99206
KEGG_GRAFT_VERSUS_HOST_DISEASE	PFC	Ast2	-0.0163845	0.175445	-1.35492	0.99206
KEGG_HEDGEHOG_SIGNALING_PATHWAY	PFC	Ast2	0.00164304	0.864914	0.170122	0.99206
KEGG_HEMATOPOIETIC_CELL_LINEAGE	PFC	Ast2	-0.00519472	0.478239	-0.709138	0.99206
KEGG_HISTIDINE_METABOLISM	PFC	Ast2	0.00437209	0.750092	0.318518	0.99206
KEGG_HOMOLOGOUS_RECOMBINATION	PFC	Ast2	-0.00626229	0.675217	-0.418998	0.99206
KEGG_HUNTINGTONS_DISEASE	PFC	Ast2	-0.0343761	0.153403	-1.42761	0.975346
KEGG_HYPERTROPHIC_CARDIOMYOPATHY_HCM	PFC	Ast2	-0.00974802	0.459247	-0.740087	0.99206
KEGG_INOSITOL_PHOSPHATE_METABOLISM	PFC	Ast2	-0.00262683	0.760781	-0.304456	0.99206
KEGG_INSULIN_SIGNALING_PATHWAY	PFC	Ast2	0.0029963	0.721558	0.356378	0.99206
KEGG_INTESTINAL_IMMUNE_NETWORK_FOR_IGA_PRODUCTION	PFC	Ast2	0.000889777	0.88518	0.144405	0.99206
KEGG_JAK_STAT_SIGNALING_PATHWAY	PFC	Ast2	0.000953429	0.913014	0.109237	0.99206
KEGG_LEISHMANIA_INFECTION	PFC	Ast2	0.00760747	0.41225	0.81994	0.99206
KEGG_LEUKOCYTE_TRANSENDOTHELIAL_MIGRATION	PFC	Ast2	-0.0124691	0.0401072	-2.05264	0.965563
KEGG_LIMONENE_AND_PINENE_DEGRADATION	PFC	Ast2	0.00287252	0.905872	0.118247	0.99206
KEGG_LINOLEIC_ACID_METABOLISM	PFC	Ast2	0.00686456	0.274375	1.09304	0.99206
KEGG_LONG_TERM_DEPRESSION	PFC	Ast2	-0.00161133	0.912094	-0.110398	0.99206
KEGG_LONG_TERM_POTENTIATION	PFC	Ast2	0.0165162	0.344567	0.945181	0.99206
KEGG_LYSINE_DEGRADATION	PFC	Ast2	0.0250351	0.0514426	1.94777	0.965563
KEGG_LYSOSOME	PFC	Ast2	-0.010083	0.130483	-1.5122	0.975346
KEGG_MAPK_SIGNALING_PATHWAY	PFC	Ast2	0.000961534	0.931943	0.0854009	0.99206
KEGG_MATURITY_ONSET_DIABETES_OF_THE_YOUNG	PFC	Ast2	0.0236754	0.0739296	1.78705	0.965563
KEGG_MELANOGENESIS	PFC	Ast2	0.0065557	0.606974	0.514397	0.99206
KEGG_MELANOMA	PFC	Ast2	0.000218405	0.977441	0.0282767	0.999189
KEGG_METABOLISM_OF_XENOBIOTICS_BY_CYTOCHROME_P450	PFC	Ast2	0.00408556	0.666477	0.430987	0.99206
KEGG_MISMATCH_REPAIR	PFC	Ast2	0.015304	0.151465	1.43438	0.975346
KEGG_MTOR_SIGNALING_PATHWAY	PFC	Ast2	0.00898137	0.433275	0.7836	0.99206
KEGG_N_GLYCAN_BIOSYNTHESIS	PFC	Ast2	0.00424285	0.776532	0.283841	0.99206
KEGG_NATURAL_KILLER_CELL_MEDIATED_CYTOTOXICITY	PFC	Ast2	-0.00277503	0.796271	-0.258176	0.99206
KEGG_NEUROACTIVE_LIGAND_RECEPTOR_INTERACTION	PFC	Ast2	-0.00403841	0.603647	-0.519163	0.99206
KEGG_NEUROTROPHIN_SIGNALING_PATHWAY	PFC	Ast2	-0.00458752	0.723362	-0.353969	0.99206
KEGG_NICOTINATE_AND_NICOTINAMIDE_METABOLISM	PFC	Ast2	0.00150611	0.895174	0.131761	0.99206
KEGG_NITROGEN_METABOLISM	PFC	Ast2	0.00396411	0.84363	0.197252	0.99206
KEGG_NOD_LIKE_RECEPTOR_SIGNALING_PATHWAY	PFC	Ast2	0.0133796	0.445994	0.762111	0.99206
KEGG_NON_HOMOLOGOUS_END_JOINING	PFC	Ast2	0.0177978	0.227127	1.20779	0.99206
KEGG_NON_SMALL_CELL_LUNG_CANCER	PFC	Ast2	-0.00864301	0.66506	-0.432938	0.99206
KEGG_NOTCH_SIGNALING_PATHWAY	PFC	Ast2	-0.00785305	0.423187	-0.800904	0.99206
KEGG_NUCLEOTIDE_EXCISION_REPAIR	PFC	Ast2	0.00205457	0.840658	0.201052	0.99206
KEGG_O_GLYCAN_BIOSYNTHESIS	PFC	Ast2	0.00388238	0.810236	0.240122	0.99206
KEGG_OLFACTORY_TRANSDUCTION	PFC	Ast2	0.00426112	0.71257	0.368407	0.99206
KEGG_ONE_CARBON_POOL_BY_FOLATE	PFC	Ast2	0.0230193	0.396585	0.847736	0.99206
KEGG_OOCYTE_MEIOSIS	PFC	Ast2	0.0111082	0.203542	1.27153	0.99206
KEGG_OTHER_GLYCAN_DEGRADATION	PFC	Ast2	-0.00730193	0.430571	-0.788214	0.99206
KEGG_OXIDATIVE_PHOSPHORYLATION	PFC	Ast2	-0.0624647	0.135062	-1.49443	0.975346
KEGG_P53_SIGNALING_PATHWAY	PFC	Ast2	-0.00864167	0.149668	-1.4407	0.975346
KEGG_PANCREATIC_CANCER	PFC	Ast2	0.00193602	0.779932	0.279408	0.99206
KEGG_PANTOTHENATE_AND_COA_BIOSYNTHESIS	PFC	Ast2	-0.0030419	0.84711	-0.192808	0.99206
KEGG_PARKINSONS_DISEASE	PFC	Ast2	-0.0566751	0.170972	-1.36909	0.99206
KEGG_PATHOGENIC_ESCHERICHIA_COLI_INFECTION	PFC	Ast2	-0.00964075	0.638033	-0.470451	0.99206
KEGG_PATHWAYS_IN_CANCER	PFC	Ast2	0.00856291	0.296035	1.04497	0.99206
KEGG_PENTOSE_AND_GLUCURONATE_INTERCONVERSIONS	PFC	Ast2	0.0184478	0.213574	1.2438	0.99206
KEGG_PENTOSE_PHOSPHATE_PATHWAY	PFC	Ast2	-0.0115698	0.330168	-0.973776	0.99206
KEGG_PEROXISOME	PFC	Ast2	0.00396648	0.556041	0.588732	0.99206
KEGG_PHENYLALANINE_METABOLISM	PFC	Ast2	0.0134023	0.538943	0.614412	0.99206
KEGG_PHOSPHATIDYLINOSITOL_SIGNALING_SYSTEM	PFC	Ast2	-0.00693941	0.474295	-0.715509	0.99206
KEGG_PORPHYRIN_AND_CHLOROPHYLL_METABOLISM	PFC	Ast2	-0.0215428	0.264297	-1.11629	0.99206
KEGG_PPAR_SIGNALING_PATHWAY	PFC	Ast2	0.000473827	0.962259	0.0473195	0.999189
KEGG_PRIMARY_BILE_ACID_BIOSYNTHESIS	PFC	Ast2	0.010566	0.53876	0.61469	0.99206
KEGG_PRIMARY_IMMUNODEFICIENCY	PFC	Ast2	-0.00398053	0.481117	-0.704508	0.99206
KEGG_PRION_DISEASES	PFC	Ast2	-0.0229472	0.439957	-0.772266	0.99206
KEGG_PROGESTERONE_MEDIATED_OOCYTE_MATURATION	PFC	Ast2	0.00647256	0.685921	0.404396	0.99206
KEGG_PROPANOATE_METABOLISM	PFC	Ast2	0.0124934	0.424358	0.798884	0.99206
KEGG_PROSTATE_CANCER	PFC	Ast2	-0.00626302	0.656631	-0.44457	0.99206
KEGG_PROTEASOME	PFC	Ast2	-0.0128743	0.221528	-1.22248	0.99206
KEGG_PROTEIN_EXPORT	PFC	Ast2	-0.0117181	0.468469	-0.724972	0.99206
KEGG_PROXIMAL_TUBULE_BICARBONATE_RECLAMATION	PFC	Ast2	-0.0158478	0.530777	-0.62682	0.99206
KEGG_PURINE_METABOLISM	PFC	Ast2	0.00447442	0.569614	0.568621	0.99206
KEGG_PYRIMIDINE_METABOLISM	PFC	Ast2	0.00294374	0.583853	0.547765	0.99206
KEGG_PYRUVATE_METABOLISM	PFC	Ast2	-0.0105976	0.35401	-0.92684	0.99206
KEGG_REGULATION_OF_ACTIN_CYTOSKELETON	PFC	Ast2	0.00384421	0.601339	0.522476	0.99206
KEGG_REGULATION_OF_AUTOPHAGY	PFC	Ast2	0.00855666	0.557402	0.586705	0.99206
KEGG_RENAL_CELL_CARCINOMA	PFC	Ast2	-0.0104685	0.232676	-1.19349	0.99206
KEGG_RENIN_ANGIOTENSIN_SYSTEM	PFC	Ast2	0.00254011	0.779977	0.279349	0.99206
KEGG_RETINOL_METABOLISM	PFC	Ast2	0.00100454	0.929251	0.0887869	0.99206
KEGG_RIBOFLAVIN_METABOLISM	PFC	Ast2	-0.00138772	0.897333	-0.129031	0.99206
KEGG_RIBOSOME	PFC	Ast2	-0.0540263	0.319509	-0.995466	0.99206
KEGG_RIG_I_LIKE_RECEPTOR_SIGNALING_PATHWAY	PFC	Ast2	0.00506026	0.608995	0.511509	0.99206
KEGG_RNA_DEGRADATION	PFC	Ast2	0.00593755	0.564822	0.575694	0.99206
KEGG_RNA_POLYMERASE	PFC	Ast2	0.00134491	0.919267	0.101357	0.99206
KEGG_SELENOAMINO_ACID_METABOLISM	PFC	Ast2	0.0151786	0.468312	0.725229	0.99206
KEGG_SMALL_CELL_LUNG_CANCER	PFC	Ast2	0.0061388	0.524716	0.636093	0.99206
KEGG_SNARE_INTERACTIONS_IN_VESICULAR_TRANSPORT	PFC	Ast2	-0.0010883	0.90474	-0.119676	0.99206
KEGG_SPHINGOLIPID_METABOLISM	PFC	Ast2	-0.0195329	0.129309	-1.51683	0.975346
KEGG_SPLICEOSOME	PFC	Ast2	-0.00775004	0.505607	-0.665694	0.99206
KEGG_STARCH_AND_SUCROSE_METABOLISM	PFC	Ast2	0.00463721	0.757453	0.308827	0.99206
KEGG_STEROID_BIOSYNTHESIS	PFC	Ast2	0.00327724	0.876909	0.154889	0.99206
KEGG_STEROID_HORMONE_BIOSYNTHESIS	PFC	Ast2	0.00919766	0.145431	1.45586	0.975346
KEGG_SULFUR_METABOLISM	PFC	Ast2	-0.00865937	0.597664	-0.527763	0.99206
KEGG_SYSTEMIC_LUPUS_ERYTHEMATOSUS	PFC	Ast2	-0.00790144	0.533025	-0.623396	0.99206
KEGG_T_CELL_RECEPTOR_SIGNALING_PATHWAY	PFC	Ast2	0.000841652	0.914644	0.107183	0.99206
KEGG_TASTE_TRANSDUCTION	PFC	Ast2	-0.0194516	0.251161	-1.14754	0.99206
KEGG_TAURINE_AND_HYPOTAURINE_METABOLISM	PFC	Ast2	-0.000474767	0.979641	-0.0255189	0.999189
KEGG_TERPENOID_BACKBONE_BIOSYNTHESIS	PFC	Ast2	0.0100705	0.711075	0.370413	0.99206
KEGG_TGF_BETA_SIGNALING_PATHWAY	PFC	Ast2	0.017676	0.0440614	2.01351	0.965563
KEGG_THYROID_CANCER	PFC	Ast2	0.0148639	0.249465	1.15165	0.99206
KEGG_TIGHT_JUNCTION	PFC	Ast2	0.00141284	0.901549	0.123704	0.99206
KEGG_TOLL_LIKE_RECEPTOR_SIGNALING_PATHWAY	PFC	Ast2	-0.00192218	0.816107	-0.232555	0.99206
KEGG_TRYPTOPHAN_METABOLISM	PFC	Ast2	0.0117249	0.156825	1.41583	0.975346
KEGG_TYPE_I_DIABETES_MELLITUS	PFC	Ast2	-0.021904	0.0525809	-1.93835	0.965563
KEGG_TYPE_II_DIABETES_MELLITUS	PFC	Ast2	0.00167169	0.923406	0.0961446	0.99206
KEGG_TYROSINE_METABOLISM	PFC	Ast2	0.00968155	0.285708	1.06758	0.99206
KEGG_UBIQUITIN_MEDIATED_PROTEOLYSIS	PFC	Ast2	0.00993143	0.305774	1.02413	0.99206
KEGG_VALINE_LEUCINE_AND_ISOLEUCINE_BIOSYNTHESIS	PFC	Ast2	-0.00118364	0.944057	-0.0701718	0.99206
KEGG_VALINE_LEUCINE_AND_ISOLEUCINE_DEGRADATION	PFC	Ast2	4.03578e-05	0.996728	0.00410038	0.999189
KEGG_VASCULAR_SMOOTH_MUSCLE_CONTRACTION	PFC	Ast2	-0.000567119	0.970041	-0.0375568	0.999189
KEGG_VASOPRESSIN_REGULATED_WATER_REABSORPTION	PFC	Ast2	-0.00594854	0.721954	-0.355849	0.99206
KEGG_VEGF_SIGNALING_PATHWAY	PFC	Ast2	-0.00229542	0.8577	-0.179302	0.99206
KEGG_VIBRIO_CHOLERAE_INFECTION	PFC	Ast2	-0.0354991	0.00726046	-2.68466	0.675223
KEGG_VIRAL_MYOCARDITIS	PFC	Ast2	-0.0269608	0.0192525	-2.34061	0.895241
KEGG_WNT_SIGNALING_PATHWAY	PFC	Ast2	0.0185777	0.185838	1.32299	0.99206
KEGG_ABC_TRANSPORTERS	choroidpleus	End	-0.01825	0.143371	-1.46335	0.984618
KEGG_ACUTE_MYELOID_LEUKEMIA	choroidpleus	End	0.0120046	0.360431	0.914545	0.984618
KEGG_ADHERENS_JUNCTION	choroidpleus	End	-0.00991449	0.64318	-0.463258	0.984618
KEGG_ADIPOCYTOKINE_SIGNALING_PATHWAY	choroidpleus	End	-0.00188424	0.901456	-0.123822	0.984618
KEGG_ALANINE_ASPARTATE_AND_GLUTAMATE_METABOLISM	choroidpleus	End	-0.00327891	0.759963	-0.30553	0.984618
KEGG_ALDOSTERONE_REGULATED_SODIUM_REABSORPTION	choroidpleus	End	0.00280273	0.837634	0.204921	0.984618
KEGG_ALLOGRAFT_REJECTION	choroidpleus	End	0.00566157	0.930325	0.0874358	0.984618
KEGG_ALPHA_LINOLENIC_ACID_METABOLISM	choroidpleus	End	-0.0311801	0.130173	-1.51342	0.984618
KEGG_ALZHEIMERS_DISEASE	choroidpleus	End	-0.0116427	0.612809	-0.506068	0.984618
KEGG_AMINO_SUGAR_AND_NUCLEOTIDE_SUGAR_METABOLISM	choroidpleus	End	1.776e-05	0.997996	0.00251141	0.997996
KEGG_AMINOACYL_TRNA_BIOSYNTHESIS	choroidpleus	End	0.0119192	0.270116	1.1028	0.984618
KEGG_AMYOTROPHIC_LATERAL_SCLEROSIS_ALS	choroidpleus	End	0.00778566	0.270465	1.10199	0.984618
KEGG_ANTIGEN_PROCESSING_AND_PRESENTATION	choroidpleus	End	0.0380414	0.250046	1.15024	0.984618
KEGG_APOPTOSIS	choroidpleus	End	-0.00239124	0.861796	-0.174088	0.984618
KEGG_ARACHIDONIC_ACID_METABOLISM	choroidpleus	End	-0.00886802	0.388095	-0.863077	0.984618
KEGG_ARGININE_AND_PROLINE_METABOLISM	choroidpleus	End	0.00933456	0.360037	0.915294	0.984618
KEGG_ARRHYTHMOGENIC_RIGHT_VENTRICULAR_CARDIOMYOPATHY_ARVC	choroidpleus	End	-0.0080049	0.574263	-0.561784	0.984618
KEGG_ASCORBATE_AND_ALDARATE_METABOLISM	choroidpleus	End	0.0158862	0.234227	1.18954	0.984618
KEGG_ASTHMA	choroidpleus	End	0.00205895	0.961175	0.0486793	0.989309
KEGG_AUTOIMMUNE_THYROID_DISEASE	choroidpleus	End	0.00394363	0.943563	0.0707923	0.984618
KEGG_AXON_GUIDANCE	choroidpleus	End	0.0135626	0.138109	1.48287	0.984618
KEGG_B_CELL_RECEPTOR_SIGNALING_PATHWAY	choroidpleus	End	0.0149717	0.254977	1.13834	0.984618
KEGG_BASAL_CELL_CARCINOMA	choroidpleus	End	0.00812241	0.303756	1.02841	0.984618
KEGG_BASAL_TRANSCRIPTION_FACTORS	choroidpleus	End	-0.0109528	0.158794	-1.40914	0.984618
KEGG_BASE_EXCISION_REPAIR	choroidpleus	End	-0.00239784	0.812483	-0.237225	0.984618
KEGG_BETA_ALANINE_METABOLISM	choroidpleus	End	-0.0084306	0.45204	-0.752019	0.984618
KEGG_BIOSYNTHESIS_OF_UNSATURATED_FATTY_ACIDS	choroidpleus	End	-0.0159263	0.103351	-1.62882	0.984618
KEGG_BLADDER_CANCER	choroidpleus	End	0.0122409	0.463436	0.733202	0.984618
KEGG_BUTANOATE_METABOLISM	choroidpleus	End	-0.00219551	0.809504	-0.241066	0.984618
KEGG_CALCIUM_SIGNALING_PATHWAY	choroidpleus	End	0.012103	0.107051	1.61159	0.984618
KEGG_CARDIAC_MUSCLE_CONTRACTION	choroidpleus	End	-0.00828404	0.823581	-0.222942	0.984618
KEGG_CELL_ADHESION_MOLECULES_CAMS	choroidpleus	End	-0.0061166	0.708801	-0.373466	0.984618
KEGG_CELL_CYCLE	choroidpleus	End	0.00192597	0.817929	0.230209	0.984618
KEGG_CHEMOKINE_SIGNALING_PATHWAY	choroidpleus	End	0.0148673	0.252444	1.14443	0.984618
KEGG_CHRONIC_MYELOID_LEUKEMIA	choroidpleus	End	0.0142971	0.389394	0.860717	0.984618
KEGG_CIRCADIAN_RHYTHM_MAMMAL	choroidpleus	End	-0.0117682	0.621994	-0.493027	0.984618
KEGG_CITRATE_CYCLE_TCA_CYCLE	choroidpleus	End	0.0126003	0.204809	1.26797	0.984618
KEGG_COLORECTAL_CANCER	choroidpleus	End	0.0195498	0.0619972	1.86632	0.984618
KEGG_COMPLEMENT_AND_COAGULATION_CASCADES	choroidpleus	End	0.0336159	0.107957	1.60744	0.984618
KEGG_CYSTEINE_AND_METHIONINE_METABOLISM	choroidpleus	End	-0.000999004	0.916221	-0.105196	0.984618
KEGG_CYTOKINE_CYTOKINE_RECEPTOR_INTERACTION	choroidpleus	End	0.0126713	0.300446	1.03548	0.984618
KEGG_CYTOSOLIC_DNA_SENSING_PATHWAY	choroidpleus	End	-0.00172106	0.91167	-0.110932	0.984618
KEGG_DILATED_CARDIOMYOPATHY	choroidpleus	End	-0.00599349	0.631926	-0.479018	0.984618
KEGG_DNA_REPLICATION	choroidpleus	End	0.00959294	0.169356	1.37428	0.984618
KEGG_DORSO_VENTRAL_AXIS_FORMATION	choroidpleus	End	0.0141013	0.50469	0.667129	0.984618
KEGG_DRUG_METABOLISM_CYTOCHROME_P450	choroidpleus	End	-0.00420035	0.762696	-0.301943	0.984618
KEGG_DRUG_METABOLISM_OTHER_ENZYMES	choroidpleus	End	-0.00680063	0.4733	-0.717119	0.984618
KEGG_ECM_RECEPTOR_INTERACTION	choroidpleus	End	-0.0100759	0.404971	-0.832777	0.984618
KEGG_ENDOCYTOSIS	choroidpleus	End	0.0020241	0.806902	0.244425	0.984618
KEGG_ENDOMETRIAL_CANCER	choroidpleus	End	0.00642472	0.581622	0.551017	0.984618
KEGG_EPITHELIAL_CELL_SIGNALING_IN_HELICOBACTER_PYLORI_INFECTION	choroidpleus	End	0.0111697	0.463366	0.733316	0.984618
KEGG_ERBB_SIGNALING_PATHWAY	choroidpleus	End	0.0219297	0.110396	1.59642	0.984618
KEGG_ETHER_LIPID_METABOLISM	choroidpleus	End	-0.000191913	0.987796	-0.0152964	0.993135
KEGG_FATTY_ACID_METABOLISM	choroidpleus	End	-0.00489399	0.626446	-0.486735	0.984618
KEGG_FC_EPSILON_RI_SIGNALING_PATHWAY	choroidpleus	End	0.0125759	0.233188	1.19219	0.984618
KEGG_FC_GAMMA_R_MEDIATED_PHAGOCYTOSIS	choroidpleus	End	0.00909782	0.260903	1.12426	0.984618
KEGG_FOCAL_ADHESION	choroidpleus	End	-0.00187101	0.84126	-0.200282	0.984618
KEGG_FOLATE_BIOSYNTHESIS	choroidpleus	End	0.0305646	0.139003	1.47951	0.984618
KEGG_FRUCTOSE_AND_MANNOSE_METABOLISM	choroidpleus	End	-0.00908095	0.267561	-1.1087	0.984618
KEGG_GALACTOSE_METABOLISM	choroidpleus	End	0.00344924	0.693533	0.394065	0.984618
KEGG_GAP_JUNCTION	choroidpleus	End	0.00684799	0.40989	0.824087	0.984618
KEGG_GLIOMA	choroidpleus	End	0.00198108	0.897009	0.129441	0.984618
KEGG_GLUTATHIONE_METABOLISM	choroidpleus	End	-0.00991035	0.57957	-0.554013	0.984618
KEGG_GLYCEROLIPID_METABOLISM	choroidpleus	End	0.00416188	0.617881	0.498856	0.984618
KEGG_GLYCEROPHOSPHOLIPID_METABOLISM	choroidpleus	End	-0.00050481	0.927628	-0.0908294	0.984618
KEGG_GLYCINE_SERINE_AND_THREONINE_METABOLISM	choroidpleus	End	-0.00397651	0.473481	-0.716827	0.984618
KEGG_GLYCOLYSIS_GLUCONEOGENESIS	choroidpleus	End	-0.002933	0.86033	-0.175954	0.984618
KEGG_GLYCOSAMINOGLYCAN_BIOSYNTHESIS_CHONDROITIN_SULFATE	choroidpleus	End	-0.0133043	0.359437	-0.916439	0.984618
KEGG_GLYCOSAMINOGLYCAN_BIOSYNTHESIS_HEPARAN_SULFATE	choroidpleus	End	-0.0094958	0.506328	-0.664566	0.984618
KEGG_GLYCOSAMINOGLYCAN_BIOSYNTHESIS_KERATAN_SULFATE	choroidpleus	End	0.008024	0.595593	0.530749	0.984618
KEGG_GLYCOSAMINOGLYCAN_DEGRADATION	choroidpleus	End	0.0157517	0.341801	0.950612	0.984618
KEGG_GLYCOSPHINGOLIPID_BIOSYNTHESIS_GANGLIO_SERIES	choroidpleus	End	-0.0174899	0.41041	-0.823173	0.984618
KEGG_GLYCOSPHINGOLIPID_BIOSYNTHESIS_GLOBO_SERIES	choroidpleus	End	0.011601	0.237925	1.18019	0.984618
KEGG_GLYCOSPHINGOLIPID_BIOSYNTHESIS_LACTO_AND_NEOLACTO_SERIES	choroidpleus	End	0.00524713	0.579351	0.554332	0.984618
KEGG_GLYCOSYLPHOSPHATIDYLINOSITOL_GPI_ANCHOR_BIOSYNTHESIS	choroidpleus	End	-0.00665322	0.562924	-0.578503	0.984618
KEGG_GLYOXYLATE_AND_DICARBOXYLATE_METABOLISM	choroidpleus	End	0.00237956	0.888575	0.140107	0.984618
KEGG_GNRH_SIGNALING_PATHWAY	choroidpleus	End	0.0130503	0.0937421	1.67598	0.984618
KEGG_GRAFT_VERSUS_HOST_DISEASE	choroidpleus	End	0.00922077	0.877436	0.154221	0.984618
KEGG_HEDGEHOG_SIGNALING_PATHWAY	choroidpleus	End	-0.0177681	0.0930943	-1.6793	0.984618
KEGG_HEMATOPOIETIC_CELL_LINEAGE	choroidpleus	End	-0.00586011	0.671738	-0.423764	0.984618
KEGG_HISTIDINE_METABOLISM	choroidpleus	End	-0.00266127	0.754023	-0.313339	0.984618
KEGG_HOMOLOGOUS_RECOMBINATION	choroidpleus	End	0.00951261	0.528881	0.629716	0.984618
KEGG_HUNTINGTONS_DISEASE	choroidpleus	End	-0.00976076	0.661937	-0.43724	0.984618
KEGG_HYPERTROPHIC_CARDIOMYOPATHY_HCM	choroidpleus	End	-0.00409909	0.776962	-0.283281	0.984618
KEGG_INOSITOL_PHOSPHATE_METABOLISM	choroidpleus	End	0.0295117	0.0579721	1.89591	0.984618
KEGG_INSULIN_SIGNALING_PATHWAY	choroidpleus	End	0.011998	0.216532	1.2358	0.984618
KEGG_INTESTINAL_IMMUNE_NETWORK_FOR_IGA_PRODUCTION	choroidpleus	End	0.0219952	0.362764	0.910112	0.984618
KEGG_JAK_STAT_SIGNALING_PATHWAY	choroidpleus	End	0.0137272	0.285381	1.06831	0.984618
KEGG_LEISHMANIA_INFECTION	choroidpleus	End	0.0125823	0.352258	0.930219	0.984618
KEGG_LEUKOCYTE_TRANSENDOTHELIAL_MIGRATION	choroidpleus	End	0.00966748	0.517006	0.647968	0.984618
KEGG_LIMONENE_AND_PINENE_DEGRADATION	choroidpleus	End	0.00499285	0.726626	0.349617	0.984618
KEGG_LINOLEIC_ACID_METABOLISM	choroidpleus	End	-0.0189916	0.173205	-1.36198	0.984618
KEGG_LONG_TERM_DEPRESSION	choroidpleus	End	0.0101652	0.443268	0.766686	0.984618
KEGG_LONG_TERM_POTENTIATION	choroidpleus	End	0.00358901	0.790275	0.265954	0.984618
KEGG_LYSINE_DEGRADATION	choroidpleus	End	0.00734248	0.417267	0.811172	0.984618
KEGG_LYSOSOME	choroidpleus	End	0.000471597	0.963479	0.0457882	0.989309
KEGG_MAPK_SIGNALING_PATHWAY	choroidpleus	End	0.00641594	0.55303	0.593226	0.984618
KEGG_MATURITY_ONSET_DIABETES_OF_THE_YOUNG	choroidpleus	End	0.0063277	0.740444	0.331266	0.984618
KEGG_MELANOGENESIS	choroidpleus	End	0.00694311	0.33441	0.96527	0.984618
KEGG_MELANOMA	choroidpleus	End	0.0027364	0.812132	0.237677	0.984618
KEGG_METABOLISM_OF_XENOBIOTICS_BY_CYTOCHROME_P450	choroidpleus	End	-0.00349325	0.833349	-0.210408	0.984618
KEGG_MISMATCH_REPAIR	choroidpleus	End	0.00821624	0.439041	0.773813	0.984618
KEGG_MTOR_SIGNALING_PATHWAY	choroidpleus	End	0.00855659	0.52859	0.63016	0.984618
KEGG_N_GLYCAN_BIOSYNTHESIS	choroidpleus	End	0.00373039	0.69491	0.3922	0.984618
KEGG_NATURAL_KILLER_CELL_MEDIATED_CYTOTOXICITY	choroidpleus	End	0.00850494	0.460457	0.738094	0.984618
KEGG_NEUROACTIVE_LIGAND_RECEPTOR_INTERACTION	choroidpleus	End	-0.000612096	0.928888	-0.0892439	0.984618
KEGG_NEUROTROPHIN_SIGNALING_PATHWAY	choroidpleus	End	0.00984004	0.382116	0.874004	0.984618
KEGG_NICOTINATE_AND_NICOTINAMIDE_METABOLISM	choroidpleus	End	0.027041	0.230219	1.1998	0.984618
KEGG_NITROGEN_METABOLISM	choroidpleus	End	-0.00747165	0.553597	-0.592379	0.984618
KEGG_NOD_LIKE_RECEPTOR_SIGNALING_PATHWAY	choroidpleus	End	0.0413923	0.211685	1.24895	0.984618
KEGG_NON_HOMOLOGOUS_END_JOINING	choroidpleus	End	0.0108376	0.50844	0.661268	0.984618
KEGG_NON_SMALL_CELL_LUNG_CANCER	choroidpleus	End	0.0125485	0.407953	0.827502	0.984618
KEGG_NOTCH_SIGNALING_PATHWAY	choroidpleus	End	0.00323383	0.79837	0.255458	0.984618
KEGG_NUCLEOTIDE_EXCISION_REPAIR	choroidpleus	End	-0.0026348	0.697262	-0.389019	0.984618
KEGG_O_GLYCAN_BIOSYNTHESIS	choroidpleus	End	0.00149339	0.947076	0.0663785	0.984618
KEGG_OLFACTORY_TRANSDUCTION	choroidpleus	End	-0.0127516	0.196814	-1.29068	0.984618
KEGG_ONE_CARBON_POOL_BY_FOLATE	choroidpleus	End	0.0242195	0.183372	1.33044	0.984618
KEGG_OOCYTE_MEIOSIS	choroidpleus	End	-0.00306745	0.656458	-0.444808	0.984618
KEGG_OTHER_GLYCAN_DEGRADATION	choroidpleus	End	0.00430672	0.636934	0.471989	0.984618
KEGG_OXIDATIVE_PHOSPHORYLATION	choroidpleus	End	-0.0247673	0.560987	-0.581376	0.984618
KEGG_P53_SIGNALING_PATHWAY	choroidpleus	End	0.00389872	0.731109	0.343651	0.984618
KEGG_PANCREATIC_CANCER	choroidpleus	End	-0.00551452	0.629125	-0.482959	0.984618
KEGG_PANTOTHENATE_AND_COA_BIOSYNTHESIS	choroidpleus	End	-0.000818347	0.946088	-0.0676196	0.984618
KEGG_PARKINSONS_DISEASE	choroidpleus	End	-0.0226138	0.594604	-0.532176	0.984618
KEGG_PATHOGENIC_ESCHERICHIA_COLI_INFECTION	choroidpleus	End	0.000708366	0.973934	0.0326744	0.989309
KEGG_PATHWAYS_IN_CANCER	choroidpleus	End	0.0136913	0.169956	1.37234	0.984618
KEGG_PENTOSE_AND_GLUCURONATE_INTERCONVERSIONS	choroidpleus	End	-0.00592741	0.54921	-0.598944	0.984618
KEGG_PENTOSE_PHOSPHATE_PATHWAY	choroidpleus	End	0.00161699	0.865214	0.16974	0.984618
KEGG_PEROXISOME	choroidpleus	End	-0.000439463	0.946169	-0.067518	0.984618
KEGG_PHENYLALANINE_METABOLISM	choroidpleus	End	-0.00781139	0.447512	-0.75957	0.984618
KEGG_PHOSPHATIDYLINOSITOL_SIGNALING_SYSTEM	choroidpleus	End	0.0243357	0.0749377	1.78085	0.984618
KEGG_PORPHYRIN_AND_CHLOROPHYLL_METABOLISM	choroidpleus	End	0.0116517	0.630691	0.480754	0.984618
KEGG_PPAR_SIGNALING_PATHWAY	choroidpleus	End	-0.00542112	0.526177	-0.633853	0.984618
KEGG_PRIMARY_BILE_ACID_BIOSYNTHESIS	choroidpleus	End	0.0111767	0.277653	1.08561	0.984618
KEGG_PRIMARY_IMMUNODEFICIENCY	choroidpleus	End	0.00628106	0.276607	1.08797	0.984618
KEGG_PRION_DISEASES	choroidpleus	End	0.0170916	0.507529	0.66269	0.984618
KEGG_PROGESTERONE_MEDIATED_OOCYTE_MATURATION	choroidpleus	End	0.00680486	0.586363	0.544114	0.984618
KEGG_PROPANOATE_METABOLISM	choroidpleus	End	0.00386612	0.763004	0.301538	0.984618
KEGG_PROSTATE_CANCER	choroidpleus	End	0.0252328	0.220762	1.2245	0.984618
KEGG_PROTEASOME	choroidpleus	End	-0.00810749	0.728941	-0.346535	0.984618
KEGG_PROTEIN_EXPORT	choroidpleus	End	0.035066	0.0852139	1.7212	0.984618
KEGG_PROXIMAL_TUBULE_BICARBONATE_RECLAMATION	choroidpleus	End	0.0015264	0.947563	0.0657679	0.984618
KEGG_PURINE_METABOLISM	choroidpleus	End	-0.000784828	0.891857	-0.135954	0.984618
KEGG_PYRIMIDINE_METABOLISM	choroidpleus	End	0.00127465	0.86213	0.173664	0.984618
KEGG_PYRUVATE_METABOLISM	choroidpleus	End	-0.00140257	0.894162	-0.13304	0.984618
KEGG_REGULATION_OF_ACTIN_CYTOSKELETON	choroidpleus	End	0.00789365	0.467391	0.726731	0.984618
KEGG_REGULATION_OF_AUTOPHAGY	choroidpleus	End	0.0335475	0.0370187	2.08556	0.984618
KEGG_RENAL_CELL_CARCINOMA	choroidpleus	End	0.0120003	0.254086	1.14048	0.984618
KEGG_RENIN_ANGIOTENSIN_SYSTEM	choroidpleus	End	0.012218	0.0805311	1.74761	0.984618
KEGG_RETINOL_METABOLISM	choroidpleus	End	0.00568813	0.272174	1.09807	0.984618
KEGG_RIBOFLAVIN_METABOLISM	choroidpleus	End	-0.00190496	0.857027	-0.18016	0.984618
KEGG_RIBOSOME	choroidpleus	End	0.0638371	0.55241	0.594153	0.984618
KEGG_RIG_I_LIKE_RECEPTOR_SIGNALING_PATHWAY	choroidpleus	End	-0.000542771	0.978671	-0.026735	0.989309
KEGG_RNA_DEGRADATION	choroidpleus	End	0.00790594	0.491528	0.687881	0.984618
KEGG_RNA_POLYMERASE	choroidpleus	End	-0.00419839	0.67381	-0.420924	0.984618
KEGG_SELENOAMINO_ACID_METABOLISM	choroidpleus	End	0.00384297	0.786367	0.271031	0.984618
KEGG_SMALL_CELL_LUNG_CANCER	choroidpleus	End	-0.004366	0.701162	-0.383752	0.984618
KEGG_SNARE_INTERACTIONS_IN_VESICULAR_TRANSPORT	choroidpleus	End	-0.000892736	0.920647	-0.0996187	0.984618
KEGG_SPHINGOLIPID_METABOLISM	choroidpleus	End	0.00292486	0.827334	0.218122	0.984618
KEGG_SPLICEOSOME	choroidpleus	End	0.00443586	0.736471	0.33653	0.984618
KEGG_STARCH_AND_SUCROSE_METABOLISM	choroidpleus	End	0.000991363	0.91096	0.111828	0.984618
KEGG_STEROID_BIOSYNTHESIS	choroidpleus	End	-0.00523756	0.737346	-0.33537	0.984618
KEGG_STEROID_HORMONE_BIOSYNTHESIS	choroidpleus	End	0.0106494	0.231986	1.19526	0.984618
KEGG_SULFUR_METABOLISM	choroidpleus	End	0.0202729	0.263401	1.11839	0.984618
KEGG_SYSTEMIC_LUPUS_ERYTHEMATOSUS	choroidpleus	End	0.0110998	0.543479	0.607561	0.984618
KEGG_T_CELL_RECEPTOR_SIGNALING_PATHWAY	choroidpleus	End	0.017478	0.0646063	1.84797	0.984618
KEGG_TASTE_TRANSDUCTION	choroidpleus	End	-0.0113125	0.29443	-1.04845	0.984618
KEGG_TAURINE_AND_HYPOTAURINE_METABOLISM	choroidpleus	End	0.00264639	0.872545	0.160427	0.984618
KEGG_TERPENOID_BACKBONE_BIOSYNTHESIS	choroidpleus	End	0.0191047	0.315423	1.00391	0.984618
KEGG_TGF_BETA_SIGNALING_PATHWAY	choroidpleus	End	0.0121864	0.236694	1.18329	0.984618
KEGG_THYROID_CANCER	choroidpleus	End	0.0121721	0.387135	0.864825	0.984618
KEGG_TIGHT_JUNCTION	choroidpleus	End	-0.00272606	0.716006	-0.363802	0.984618
KEGG_TOLL_LIKE_RECEPTOR_SIGNALING_PATHWAY	choroidpleus	End	0.0136964	0.262959	1.11943	0.984618
KEGG_TRYPTOPHAN_METABOLISM	choroidpleus	End	0.00598862	0.383778	0.870957	0.984618
KEGG_TYPE_I_DIABETES_MELLITUS	choroidpleus	End	0.0134667	0.797127	0.257068	0.984618
KEGG_TYPE_II_DIABETES_MELLITUS	choroidpleus	End	0.00206192	0.909258	0.113974	0.984618
KEGG_TYROSINE_METABOLISM	choroidpleus	End	-0.00527831	0.394202	-0.852021	0.984618
KEGG_UBIQUITIN_MEDIATED_PROTEOLYSIS	choroidpleus	End	0.00843376	0.364136	0.907511	0.984618
KEGG_VALINE_LEUCINE_AND_ISOLEUCINE_BIOSYNTHESIS	choroidpleus	End	0.0165694	0.0941626	1.67384	0.984618
KEGG_VALINE_LEUCINE_AND_ISOLEUCINE_DEGRADATION	choroidpleus	End	0.00545056	0.672091	0.42328	0.984618
KEGG_VASCULAR_SMOOTH_MUSCLE_CONTRACTION	choroidpleus	End	0.00744977	0.338029	0.958068	0.984618
KEGG_VASOPRESSIN_REGULATED_WATER_REABSORPTION	choroidpleus	End	-0.00527279	0.652035	-0.450937	0.984618
KEGG_VEGF_SIGNALING_PATHWAY	choroidpleus	End	0.0026878	0.849617	0.189607	0.984618
KEGG_VIBRIO_CHOLERAE_INFECTION	choroidpleus	End	-0.000363963	0.978276	-0.0272305	0.989309
KEGG_VIRAL_MYOCARDITIS	choroidpleus	End	0.0108527	0.734131	0.339635	0.984618
KEGG_WNT_SIGNALING_PATHWAY	choroidpleus	End	-0.00262262	0.822171	-0.224753	0.984618
KEGG_ABC_TRANSPORTERS	medulla	End	0.0101403	0.40546	0.83191	0.999461
KEGG_ACUTE_MYELOID_LEUKEMIA	medulla	End	0.00318981	0.805608	0.246096	0.999461
KEGG_ADHERENS_JUNCTION	medulla	End	-0.0177804	0.411181	-0.821816	0.999461
KEGG_ADIPOCYTOKINE_SIGNALING_PATHWAY	medulla	End	0.00353105	0.81665	0.231855	0.999461
KEGG_ALANINE_ASPARTATE_AND_GLUTAMATE_METABOLISM	medulla	End	-0.00881509	0.417318	-0.811083	0.999461
KEGG_ALDOSTERONE_REGULATED_SODIUM_REABSORPTION	medulla	End	-0.0122823	0.373621	-0.889711	0.999461
KEGG_ALLOGRAFT_REJECTION	medulla	End	-0.00607573	0.925245	-0.0938287	0.999461
KEGG_ALPHA_LINOLENIC_ACID_METABOLISM	medulla	End	-0.00258781	0.896182	-0.130486	0.999461
KEGG_ALZHEIMERS_DISEASE	medulla	End	0.0202742	0.383576	0.871326	0.999461
KEGG_AMINO_SUGAR_AND_NUCLEOTIDE_SUGAR_METABOLISM	medulla	End	0.000112792	0.987275	0.0159497	0.999461
KEGG_AMINOACYL_TRNA_BIOSYNTHESIS	medulla	End	-1.41229e-05	0.998948	-0.00131823	0.999461
KEGG_AMYOTROPHIC_LATERAL_SCLEROSIS_ALS	medulla	End	-0.00050865	0.942055	-0.0726874	0.999461
KEGG_ANTIGEN_PROCESSING_AND_PRESENTATION	medulla	End	0.00795153	0.806279	0.245229	0.999461
KEGG_APOPTOSIS	medulla	End	-0.00849387	0.539778	-0.613149	0.999461
KEGG_ARACHIDONIC_ACID_METABOLISM	medulla	End	0.00544705	0.591987	0.535958	0.999461
KEGG_ARGININE_AND_PROLINE_METABOLISM	medulla	End	-0.00423513	0.673846	-0.420875	0.999461
KEGG_ARRHYTHMOGENIC_RIGHT_VENTRICULAR_CARDIOMYOPATHY_ARVC	medulla	End	-0.00431683	0.76077	-0.30447	0.999461
KEGG_ASCORBATE_AND_ALDARATE_METABOLISM	medulla	End	0.0199695	0.1388	1.48027	0.999461
KEGG_ASTHMA	medulla	End	-0.0147982	0.727428	-0.348549	0.999461
KEGG_AUTOIMMUNE_THYROID_DISEASE	medulla	End	-0.00269294	0.961441	-0.0483449	0.999461
KEGG_AXON_GUIDANCE	medulla	End	-0.00651246	0.464789	-0.730983	0.999461
KEGG_B_CELL_RECEPTOR_SIGNALING_PATHWAY	medulla	End	-0.00328421	0.796944	-0.257304	0.999461
KEGG_BASAL_CELL_CARCINOMA	medulla	End	0.00077541	0.920282	0.100079	0.999461
KEGG_BASAL_TRANSCRIPTION_FACTORS	medulla	End	0.00205072	0.787339	0.269767	0.999461
KEGG_BASE_EXCISION_REPAIR	medulla	End	0.0117607	0.259092	1.12854	0.999461
KEGG_BETA_ALANINE_METABOLISM	medulla	End	-0.00428949	0.699749	-0.385659	0.999461
KEGG_BIOSYNTHESIS_OF_UNSATURATED_FATTY_ACIDS	medulla	End	-0.0150628	0.122594	-1.54398	0.999461
KEGG_BLADDER_CANCER	medulla	End	2.19439e-05	0.998937	0.00133167	0.999461
KEGG_BUTANOATE_METABOLISM	medulla	End	0.00823854	0.373339	0.890237	0.999461
KEGG_CALCIUM_SIGNALING_PATHWAY	medulla	End	-0.00246238	0.727733	-0.348143	0.999461
KEGG_CARDIAC_MUSCLE_CONTRACTION	medulla	End	0.0269827	0.473862	0.71621	0.999461
KEGG_CELL_ADHESION_MOLECULES_CAMS	medulla	End	-0.00173603	0.915313	-0.10634	0.999461
KEGG_CELL_CYCLE	medulla	End	0.00191385	0.819052	0.228765	0.999461
KEGG_CHEMOKINE_SIGNALING_PATHWAY	medulla	End	0.00318891	0.799954	0.253407	0.999461
KEGG_CHRONIC_MYELOID_LEUKEMIA	medulla	End	-0.0134326	0.417706	-0.810408	0.999461
KEGG_CIRCADIAN_RHYTHM_MAMMAL	medulla	End	-0.0409266	0.103108	-1.62997	0.999461
KEGG_CITRATE_CYCLE_TCA_CYCLE	medulla	End	-0.00494661	0.612555	-0.50643	0.999461
KEGG_COLORECTAL_CANCER	medulla	End	-0.000928651	0.92591	-0.0929919	0.999461
KEGG_COMPLEMENT_AND_COAGULATION_CASCADES	medulla	End	0.00128003	0.947867	0.0653855	0.999461
KEGG_CYSTEINE_AND_METHIONINE_METABOLISM	medulla	End	0.00173389	0.855181	0.182512	0.999461
KEGG_CYTOKINE_CYTOKINE_RECEPTOR_INTERACTION	medulla	End	0.00195174	0.869505	0.164287	0.999461
KEGG_CYTOSOLIC_DNA_SENSING_PATHWAY	medulla	End	0.00822714	0.598581	0.526442	0.999461
KEGG_DILATED_CARDIOMYOPATHY	medulla	End	-0.00382782	0.758995	-0.3068	0.999461
KEGG_DNA_REPLICATION	medulla	End	0.00569193	0.407263	0.828719	0.999461
KEGG_DORSO_VENTRAL_AXIS_FORMATION	medulla	End	0.0094455	0.653144	0.449399	0.999461
KEGG_DRUG_METABOLISM_CYTOCHROME_P450	medulla	End	-0.00435222	0.754432	-0.312801	0.999461
KEGG_DRUG_METABOLISM_OTHER_ENZYMES	medulla	End	-0.00868868	0.361869	-0.911809	0.999461
KEGG_ECM_RECEPTOR_INTERACTION	medulla	End	-0.00880515	0.46509	-0.730492	0.999461
KEGG_ENDOCYTOSIS	medulla	End	-0.00511009	0.539986	-0.612833	0.999461
KEGG_ENDOMETRIAL_CANCER	medulla	End	-0.00477372	0.681452	-0.410482	0.999461
KEGG_EPITHELIAL_CELL_SIGNALING_IN_HELICOBACTER_PYLORI_INFECTION	medulla	End	0.00622767	0.679797	0.41274	0.999461
KEGG_ERBB_SIGNALING_PATHWAY	medulla	End	-0.011695	0.37114	-0.894339	0.999461
KEGG_ETHER_LIPID_METABOLISM	medulla	End	0.0101706	0.420794	0.805044	0.999461
KEGG_FATTY_ACID_METABOLISM	medulla	End	0.00706751	0.483578	0.700559	0.999461
KEGG_FC_EPSILON_RI_SIGNALING_PATHWAY	medulla	End	-0.00557941	0.58807	-0.541636	0.999461
KEGG_FC_GAMMA_R_MEDIATED_PHAGOCYTOSIS	medulla	End	-0.000239513	0.976172	-0.0298679	0.999461
KEGG_FOCAL_ADHESION	medulla	End	-0.0102225	0.281851	-1.07617	0.999461
KEGG_FOLATE_BIOSYNTHESIS	medulla	End	0.0444927	0.0356097	2.10136	0.999461
KEGG_FRUCTOSE_AND_MANNOSE_METABOLISM	medulla	End	-0.00481486	0.552753	-0.59364	0.999461
KEGG_GALACTOSE_METABOLISM	medulla	End	-0.00868525	0.325198	-0.983832	0.999461
KEGG_GAP_JUNCTION	medulla	End	-0.00127288	0.877518	-0.154116	0.999461
KEGG_GLIOMA	medulla	End	-0.00310231	0.83948	-0.202559	0.999461
KEGG_GLUTATHIONE_METABOLISM	medulla	End	0.0071672	0.687342	0.402465	0.999461
KEGG_GLYCEROLIPID_METABOLISM	medulla	End	0.00279188	0.737306	0.335423	0.999461
KEGG_GLYCEROPHOSPHOLIPID_METABOLISM	medulla	End	-0.00325291	0.560195	-0.582552	0.999461
KEGG_GLYCINE_SERINE_AND_THREONINE_METABOLISM	medulla	End	-0.0120308	0.0381085	-2.07369	0.999461
KEGG_GLYCOLYSIS_GLUCONEOGENESIS	medulla	End	0.00414603	0.803736	0.248515	0.999461
KEGG_GLYCOSAMINOGLYCAN_BIOSYNTHESIS_CHONDROITIN_SULFATE	medulla	End	-0.0246954	0.0981375	-1.65395	0.999461
KEGG_GLYCOSAMINOGLYCAN_BIOSYNTHESIS_HEPARAN_SULFATE	medulla	End	-0.00738522	0.603918	-0.518775	0.999461
KEGG_GLYCOSAMINOGLYCAN_BIOSYNTHESIS_KERATAN_SULFATE	medulla	End	0.0246987	0.117467	1.56549	0.999461
KEGG_GLYCOSAMINOGLYCAN_DEGRADATION	medulla	End	0.00648613	0.691824	0.396381	0.999461
KEGG_GLYCOSPHINGOLIPID_BIOSYNTHESIS_GANGLIO_SERIES	medulla	End	-0.0219152	0.305347	-1.02503	0.999461
KEGG_GLYCOSPHINGOLIPID_BIOSYNTHESIS_GLOBO_SERIES	medulla	End	0.0148451	0.134702	1.49581	0.999461
KEGG_GLYCOSPHINGOLIPID_BIOSYNTHESIS_LACTO_AND_NEOLACTO_SERIES	medulla	End	0.00317222	0.73663	0.336319	0.999461
KEGG_GLYCOSYLPHOSPHATIDYLINOSITOL_GPI_ANCHOR_BIOSYNTHESIS	medulla	End	-0.000135338	0.990542	-0.0118542	0.999461
KEGG_GLYOXYLATE_AND_DICARBOXYLATE_METABOLISM	medulla	End	-0.00116491	0.945297	-0.068614	0.999461
KEGG_GNRH_SIGNALING_PATHWAY	medulla	End	0.00844177	0.264872	1.11495	0.999461
KEGG_GRAFT_VERSUS_HOST_DISEASE	medulla	End	-0.00632155	0.915765	-0.105769	0.999461
KEGG_HEDGEHOG_SIGNALING_PATHWAY	medulla	End	-0.00787856	0.43672	-0.777745	0.999461
KEGG_HEMATOPOIETIC_CELL_LINEAGE	medulla	End	0.00394977	0.774568	0.286405	0.999461
KEGG_HISTIDINE_METABOLISM	medulla	End	-0.00799572	0.352356	-0.93003	0.999461
KEGG_HOMOLOGOUS_RECOMBINATION	medulla	End	0.0151431	0.322745	0.988833	0.999461
KEGG_HUNTINGTONS_DISEASE	medulla	End	0.0173587	0.441652	0.769407	0.999461
KEGG_HYPERTROPHIC_CARDIOMYOPATHY_HCM	medulla	End	-0.00301165	0.834982	-0.208317	0.999461
KEGG_INOSITOL_PHOSPHATE_METABOLISM	medulla	End	0.00199532	0.888601	0.140075	0.999461
KEGG_INSULIN_SIGNALING_PATHWAY	medulla	End	-0.00643778	0.496	-0.680798	0.999461
KEGG_INTESTINAL_IMMUNE_NETWORK_FOR_IGA_PRODUCTION	medulla	End	-0.0114124	0.630924	-0.480426	0.999461
KEGG_JAK_STAT_SIGNALING_PATHWAY	medulla	End	-0.0022789	0.855588	-0.181993	0.999461
KEGG_LEISHMANIA_INFECTION	medulla	End	0.00176957	0.894332	0.132825	0.999461
KEGG_LEUKOCYTE_TRANSENDOTHELIAL_MIGRATION	medulla	End	0.00354306	0.811275	0.238781	0.999461
KEGG_LIMONENE_AND_PINENE_DEGRADATION	medulla	End	0.0168913	0.245144	1.16223	0.999461
KEGG_LINOLEIC_ACID_METABOLISM	medulla	End	-0.00389305	0.773306	-0.288054	0.999461
KEGG_LONG_TERM_DEPRESSION	medulla	End	8.86274e-06	0.999461	0.00067531	0.999461
KEGG_LONG_TERM_POTENTIATION	medulla	End	0.00956328	0.48283	0.701758	0.999461
KEGG_LYSINE_DEGRADATION	medulla	End	0.00719632	0.42649	0.795213	0.999461
KEGG_LYSOSOME	medulla	End	0.00540397	0.602583	0.52069	0.999461
KEGG_MAPK_SIGNALING_PATHWAY	medulla	End	-0.00635441	0.556768	-0.587649	0.999461
KEGG_MATURITY_ONSET_DIABETES_OF_THE_YOUNG	medulla	End	-0.0136008	0.480235	-0.705924	0.999461
KEGG_MELANOGENESIS	medulla	End	0.00829976	0.25111	1.14766	0.999461
KEGG_MELANOMA	medulla	End	-0.0133229	0.260882	-1.12431	0.999461
KEGG_METABOLISM_OF_XENOBIOTICS_BY_CYTOCHROME_P450	medulla	End	0.0155122	0.36169	0.912149	0.999461
KEGG_MISMATCH_REPAIR	medulla	End	0.00917227	0.388463	0.862408	0.999461
KEGG_MTOR_SIGNALING_PATHWAY	medulla	End	-0.00124735	0.92623	-0.0925894	0.999461
KEGG_N_GLYCAN_BIOSYNTHESIS	medulla	End	0.000456908	0.961576	0.048176	0.999461
KEGG_NATURAL_KILLER_CELL_MEDIATED_CYTOTOXICITY	medulla	End	-0.000698636	0.951342	-0.0610218	0.999461
KEGG_NEUROACTIVE_LIGAND_RECEPTOR_INTERACTION	medulla	End	-0.00534798	0.442379	-0.768183	0.999461
KEGG_NEUROTROPHIN_SIGNALING_PATHWAY	medulla	End	-0.00084725	0.938953	-0.0765858	0.999461
KEGG_NICOTINATE_AND_NICOTINAMIDE_METABOLISM	medulla	End	0.0196136	0.375092	0.886977	0.999461
KEGG_NITROGEN_METABOLISM	medulla	End	-0.0114967	0.364667	-0.906508	0.999461
KEGG_NOD_LIKE_RECEPTOR_SIGNALING_PATHWAY	medulla	End	0.00980086	0.756298	0.310345	0.999461
KEGG_NON_HOMOLOGOUS_END_JOINING	medulla	End	0.0314443	0.06342	1.85624	0.999461
KEGG_NON_SMALL_CELL_LUNG_CANCER	medulla	End	-0.00405002	0.786247	-0.271187	0.999461
KEGG_NOTCH_SIGNALING_PATHWAY	medulla	End	-0.00167889	0.894388	-0.132754	0.999461
KEGG_NUCLEOTIDE_EXCISION_REPAIR	medulla	End	-0.00186685	0.782636	-0.275885	0.999461
KEGG_O_GLYCAN_BIOSYNTHESIS	medulla	End	-0.0118121	0.602408	-0.52094	0.999461
KEGG_OLFACTORY_TRANSDUCTION	medulla	End	0.00632699	0.509184	0.660109	0.999461
KEGG_ONE_CARBON_POOL_BY_FOLATE	medulla	End	0.0105927	0.545885	0.603938	0.999461
KEGG_OOCYTE_MEIOSIS	medulla	End	0.00793782	0.257109	1.13325	0.999461
KEGG_OTHER_GLYCAN_DEGRADATION	medulla	End	-0.000505217	0.955758	-0.0554782	0.999461
KEGG_OXIDATIVE_PHOSPHORYLATION	medulla	End	0.0327948	0.444367	0.764839	0.999461
KEGG_P53_SIGNALING_PATHWAY	medulla	End	-0.0058203	0.60919	-0.51123	0.999461
KEGG_PANCREATIC_CANCER	medulla	End	-0.0123594	0.286466	-1.06591	0.999461
KEGG_PANTOTHENATE_AND_COA_BIOSYNTHESIS	medulla	End	-0.00991665	0.417441	-0.810868	0.999461
KEGG_PARKINSONS_DISEASE	medulla	End	0.0328028	0.44387	0.765674	0.999461
KEGG_PATHOGENIC_ESCHERICHIA_COLI_INFECTION	medulla	End	0.00923597	0.670976	0.424809	0.999461
KEGG_PATHWAYS_IN_CANCER	medulla	End	0.00031193	0.973846	0.0327854	0.999461
KEGG_PENTOSE_AND_GLUCURONATE_INTERCONVERSIONS	medulla	End	0.00277437	0.778773	0.280918	0.999461
KEGG_PENTOSE_PHOSPHATE_PATHWAY	medulla	End	0.00196383	0.836715	0.206097	0.999461
KEGG_PEROXISOME	medulla	End	0.00474175	0.469528	0.723247	0.999461
KEGG_PHENYLALANINE_METABOLISM	medulla	End	-0.0154581	0.143098	-1.46435	0.999461
KEGG_PHOSPHATIDYLINOSITOL_SIGNALING_SYSTEM	medulla	End	0.00306843	0.807963	0.243054	0.999461
KEGG_PORPHYRIN_AND_CHLOROPHYLL_METABOLISM	medulla	End	0.0346011	0.17283	1.36317	0.999461
KEGG_PPAR_SIGNALING_PATHWAY	medulla	End	-0.0133687	0.128682	-1.51932	0.999461
KEGG_PRIMARY_BILE_ACID_BIOSYNTHESIS	medulla	End	0.00823439	0.421539	0.803755	0.999461
KEGG_PRIMARY_IMMUNODEFICIENCY	medulla	End	-0.00242789	0.669766	-0.426469	0.999461
KEGG_PRION_DISEASES	medulla	End	-0.0043021	0.866106	-0.168607	0.999461
KEGG_PROGESTERONE_MEDIATED_OOCYTE_MATURATION	medulla	End	0.00299432	0.809706	0.240805	0.999461
KEGG_PROPANOATE_METABOLISM	medulla	End	0.00312861	0.807073	0.244204	0.999461
KEGG_PROSTATE_CANCER	medulla	End	-0.00241637	0.902281	-0.122781	0.999461
KEGG_PROTEASOME	medulla	End	0.0211491	0.370612	0.895328	0.999461
KEGG_PROTEIN_EXPORT	medulla	End	0.034807	0.0874446	1.70903	0.999461
KEGG_PROXIMAL_TUBULE_BICARBONATE_RECLAMATION	medulla	End	-0.0147043	0.529737	-0.628408	0.999461
KEGG_PURINE_METABOLISM	medulla	End	0.00464982	0.42666	0.794921	0.999461
KEGG_PYRIMIDINE_METABOLISM	medulla	End	0.00489063	0.507603	0.662575	0.999461
KEGG_PYRUVATE_METABOLISM	medulla	End	0.00756274	0.477807	0.709834	0.999461
KEGG_REGULATION_OF_ACTIN_CYTOSKELETON	medulla	End	-0.000610961	0.954912	-0.0565394	0.999461
KEGG_REGULATION_OF_AUTOPHAGY	medulla	End	0.000244354	0.986982	0.0163164	0.999461
KEGG_RENAL_CELL_CARCINOMA	medulla	End	-0.00157201	0.879903	-0.151093	0.999461
KEGG_RENIN_ANGIOTENSIN_SYSTEM	medulla	End	-0.00732798	0.286855	-1.06505	0.999461
KEGG_RETINOL_METABOLISM	medulla	End	0.00178183	0.72849	0.347135	0.999461
KEGG_RIBOFLAVIN_METABOLISM	medulla	End	-0.00187144	0.859514	-0.176993	0.999461
KEGG_RIBOSOME	medulla	End	0.160702	0.151698	1.43356	0.999461
KEGG_RIG_I_LIKE_RECEPTOR_SIGNALING_PATHWAY	medulla	End	0.00772341	0.704821	0.37882	0.999461
KEGG_RNA_DEGRADATION	medulla	End	0.00560359	0.624105	0.490041	0.999461
KEGG_RNA_POLYMERASE	medulla	End	0.00266674	0.789006	0.267601	0.999461
KEGG_SELENOAMINO_ACID_METABOLISM	medulla	End	0.0135564	0.345467	0.943419	0.999461
KEGG_SMALL_CELL_LUNG_CANCER	medulla	End	-0.0034641	0.760544	-0.304767	0.999461
KEGG_SNARE_INTERACTIONS_IN_VESICULAR_TRANSPORT	medulla	End	0.00788001	0.386808	0.86542	0.999461
KEGG_SPHINGOLIPID_METABOLISM	medulla	End	-0.00453291	0.735692	-0.337564	0.999461
KEGG_SPLICEOSOME	medulla	End	0.00387493	0.768656	0.294134	0.999461
KEGG_STARCH_AND_SUCROSE_METABOLISM	medulla	End	-0.0105004	0.245907	-1.16035	0.999461
KEGG_STEROID_BIOSYNTHESIS	medulla	End	-0.019911	0.2136	-1.24373	0.999461
KEGG_STEROID_HORMONE_BIOSYNTHESIS	medulla	End	0.0151969	0.0949848	1.66967	0.999461
KEGG_SULFUR_METABOLISM	medulla	End	0.00603407	0.734583	0.339035	0.999461
KEGG_SYSTEMIC_LUPUS_ERYTHEMATOSUS	medulla	End	-0.00102131	0.954958	-0.0564818	0.999461
KEGG_T_CELL_RECEPTOR_SIGNALING_PATHWAY	medulla	End	-0.00629501	0.491822	-0.687414	0.999461
KEGG_TASTE_TRANSDUCTION	medulla	End	0.0108793	0.312962	1.00903	0.999461
KEGG_TAURINE_AND_HYPOTAURINE_METABOLISM	medulla	End	0.0105612	0.523842	0.637434	0.999461
KEGG_TERPENOID_BACKBONE_BIOSYNTHESIS	medulla	End	-0.00752041	0.686821	-0.403174	0.999461
KEGG_TGF_BETA_SIGNALING_PATHWAY	medulla	End	0.0118472	0.249474	1.15163	0.999461
KEGG_THYROID_CANCER	medulla	End	0.0139456	0.323521	0.987248	0.999461
KEGG_TIGHT_JUNCTION	medulla	End	-0.00979185	0.196635	-1.2912	0.999461
KEGG_TOLL_LIKE_RECEPTOR_SIGNALING_PATHWAY	medulla	End	0.0034876	0.768663	0.294124	0.999461
KEGG_TRYPTOPHAN_METABOLISM	medulla	End	0.00260452	0.703298	0.380872	0.999461
KEGG_TYPE_I_DIABETES_MELLITUS	medulla	End	0.00536137	0.918346	0.102518	0.999461
KEGG_TYPE_II_DIABETES_MELLITUS	medulla	End	-0.000323964	0.985708	-0.0179133	0.999461
KEGG_TYROSINE_METABOLISM	medulla	End	-0.00672505	0.280623	-1.07892	0.999461
KEGG_UBIQUITIN_MEDIATED_PROTEOLYSIS	medulla	End	-0.00803437	0.386513	-0.865959	0.999461
KEGG_VALINE_LEUCINE_AND_ISOLEUCINE_BIOSYNTHESIS	medulla	End	0.00713133	0.464526	0.731414	0.999461
KEGG_VALINE_LEUCINE_AND_ISOLEUCINE_DEGRADATION	medulla	End	0.0105909	0.415109	0.814937	0.999461
KEGG_VASCULAR_SMOOTH_MUSCLE_CONTRACTION	medulla	End	0.00718046	0.355704	0.923583	0.999461
KEGG_VASOPRESSIN_REGULATED_WATER_REABSORPTION	medulla	End	0.00706103	0.546672	0.602754	0.999461
KEGG_VEGF_SIGNALING_PATHWAY	medulla	End	-0.00425319	0.764444	-0.29965	0.999461
KEGG_VIBRIO_CHOLERAE_INFECTION	medulla	End	0.00765041	0.56847	0.570307	0.999461
KEGG_VIRAL_MYOCARDITIS	medulla	End	-9.67022e-05	0.997578	-0.00303504	0.999461
KEGG_WNT_SIGNALING_PATHWAY	medulla	End	-0.0022441	0.847448	-0.192375	0.999461
KEGG_ABC_TRANSPORTERS	PFC	End	0.0140372	0.258116	1.13085	0.744095
KEGG_ACUTE_MYELOID_LEUKEMIA	PFC	End	0.0342123	0.0169234	2.38837	0.410976
KEGG_ADHERENS_JUNCTION	PFC	End	-0.00572893	0.789388	-0.267105	0.981387
KEGG_ADIPOCYTOKINE_SIGNALING_PATHWAY	PFC	End	0.0334789	0.0443946	2.01035	0.485729
KEGG_ALANINE_ASPARTATE_AND_GLUTAMATE_METABOLISM	PFC	End	-0.0131867	0.235384	-1.1866	0.725858
KEGG_ALDOSTERONE_REGULATED_SODIUM_REABSORPTION	PFC	End	-0.0246203	0.0857897	-1.71804	0.638276
KEGG_ALLOGRAFT_REJECTION	PFC	End	-0.00241576	0.970319	-0.0372076	0.989479
KEGG_ALPHA_LINOLENIC_ACID_METABOLISM	PFC	End	-0.00694082	0.729176	-0.346222	0.943995
KEGG_ALZHEIMERS_DISEASE	PFC	End	-0.0238155	0.311606	-1.01186	0.789257
KEGG_AMINO_SUGAR_AND_NUCLEOTIDE_SUGAR_METABOLISM	PFC	End	-0.0147507	0.0498842	-1.96096	0.51547
KEGG_AMINOACYL_TRNA_BIOSYNTHESIS	PFC	End	0.0275681	0.015098	2.43002	0.410976
KEGG_AMYOTROPHIC_LATERAL_SCLEROSIS_ALS	PFC	End	-0.0044907	0.528625	-0.630106	0.887474
KEGG_ANTIGEN_PROCESSING_AND_PRESENTATION	PFC	End	0.00428655	0.895768	0.131009	0.989479
KEGG_APOPTOSIS	PFC	End	0.0105334	0.451328	0.753203	0.823009
KEGG_ARACHIDONIC_ACID_METABOLISM	PFC	End	-0.00808007	0.432565	-0.78481	0.823009
KEGG_ARGININE_AND_PROLINE_METABOLISM	PFC	End	0.000894698	0.929418	0.0885767	0.989479
KEGG_ARRHYTHMOGENIC_RIGHT_VENTRICULAR_CARDIOMYOPATHY_ARVC	PFC	End	-0.0101838	0.479202	-0.707586	0.840864
KEGG_ASCORBATE_AND_ALDARATE_METABOLISM	PFC	End	0.0133703	0.319397	0.995697	0.789257
KEGG_ASTHMA	PFC	End	-0.0153049	0.719111	-0.359647	0.943995
KEGG_AUTOIMMUNE_THYROID_DISEASE	PFC	End	2.78719e-05	0.999602	0.000498936	0.999602
KEGG_AXON_GUIDANCE	PFC	End	0.00136218	0.878703	0.152613	0.989479
KEGG_B_CELL_RECEPTOR_SIGNALING_PATHWAY	PFC	End	0.016597	0.213148	1.24495	0.707957
KEGG_BASAL_CELL_CARCINOMA	PFC	End	0.0115986	0.152225	1.43172	0.669968
KEGG_BASAL_TRANSCRIPTION_FACTORS	PFC	End	0.00117377	0.878732	0.152577	0.989479
KEGG_BASE_EXCISION_REPAIR	PFC	End	0.0197914	0.0718815	1.79987	0.619393
KEGG_BETA_ALANINE_METABOLISM	PFC	End	-0.0170398	0.142917	-1.46501	0.669968
KEGG_BIOSYNTHESIS_OF_UNSATURATED_FATTY_ACIDS	PFC	End	-0.0118123	0.229122	-1.20262	0.723908
KEGG_BLADDER_CANCER	PFC	End	-0.0100413	0.547831	-0.601013	0.887474
KEGG_BUTANOATE_METABOLISM	PFC	End	-0.00546491	0.553478	-0.592556	0.887474
KEGG_CALCIUM_SIGNALING_PATHWAY	PFC	End	-0.00222377	0.754372	-0.31288	0.954512
KEGG_CARDIAC_MUSCLE_CONTRACTION	PFC	End	-0.0328738	0.387467	-0.86422	0.823009
KEGG_CELL_ADHESION_MOLECULES_CAMS	PFC	End	-0.00197298	0.904271	-0.120268	0.989479
KEGG_CELL_CYCLE	PFC	End	0.0109017	0.21217	1.24762	0.707957
KEGG_CHEMOKINE_SIGNALING_PATHWAY	PFC	End	0.0183187	0.166629	1.38312	0.669968
KEGG_CHRONIC_MYELOID_LEUKEMIA	PFC	End	0.014367	0.389149	0.861162	0.823009
KEGG_CIRCADIAN_RHYTHM_MAMMAL	PFC	End	-0.0451469	0.0765915	-1.77081	0.619393
KEGG_CITRATE_CYCLE_TCA_CYCLE	PFC	End	-0.00779163	0.432357	-0.785165	0.823009
KEGG_COLORECTAL_CANCER	PFC	End	0.0158788	0.127129	1.52552	0.669968
KEGG_COMPLEMENT_AND_COAGULATION_CASCADES	PFC	End	0.00323225	0.869569	0.164205	0.989479
KEGG_CYSTEINE_AND_METHIONINE_METABOLISM	PFC	End	-0.00707353	0.464245	-0.731874	0.828965
KEGG_CYTOKINE_CYTOKINE_RECEPTOR_INTERACTION	PFC	End	0.0232676	0.0743679	1.78434	0.619393
KEGG_CYTOSOLIC_DNA_SENSING_PATHWAY	PFC	End	0.0093173	0.553301	0.592821	0.887474
KEGG_DILATED_CARDIOMYOPATHY	PFC	End	-0.0050531	0.687866	-0.401752	0.943995
KEGG_DNA_REPLICATION	PFC	End	0.0155593	0.0330906	2.13098	0.410976
KEGG_DORSO_VENTRAL_AXIS_FORMATION	PFC	End	0.0234611	0.277667	1.08558	0.748494
KEGG_DRUG_METABOLISM_CYTOCHROME_P450	PFC	End	-0.000921646	0.947231	-0.066184	0.989479
KEGG_DRUG_METABOLISM_OTHER_ENZYMES	PFC	End	-0.00938116	0.330318	-0.973473	0.789257
KEGG_ECM_RECEPTOR_INTERACTION	PFC	End	-0.00940527	0.438361	-0.774963	0.823009
KEGG_ENDOCYTOSIS	PFC	End	0.00470251	0.574632	0.561243	0.903548
KEGG_ENDOMETRIAL_CANCER	PFC	End	0.017061	0.159376	1.40717	0.669968
KEGG_EPITHELIAL_CELL_SIGNALING_IN_HELICOBACTER_PYLORI_INFECTION	PFC	End	0.0115543	0.450432	0.754695	0.823009
KEGG_ERBB_SIGNALING_PATHWAY	PFC	End	0.0029912	0.816067	0.232607	0.989479
KEGG_ETHER_LIPID_METABOLISM	PFC	End	-0.00557431	0.661609	-0.437692	0.943911
KEGG_FATTY_ACID_METABOLISM	PFC	End	0.0195545	0.0647982	1.84665	0.619393
KEGG_FC_EPSILON_RI_SIGNALING_PATHWAY	PFC	End	0.00265898	0.796717	0.257598	0.981387
KEGG_FC_GAMMA_R_MEDIATED_PHAGOCYTOSIS	PFC	End	0.00746886	0.362081	0.911406	0.823009
KEGG_FOCAL_ADHESION	PFC	End	-0.00983947	0.304163	-1.02755	0.789257
KEGG_FOLATE_BIOSYNTHESIS	PFC	End	-0.0127607	0.53396	-0.621972	0.887474
KEGG_FRUCTOSE_AND_MANNOSE_METABOLISM	PFC	End	-0.0278357	0.00215563	-3.06791	0.400947
KEGG_GALACTOSE_METABOLISM	PFC	End	-0.014371	0.113539	-1.58248	0.669968
KEGG_GAP_JUNCTION	PFC	End	-0.0129785	0.128993	-1.51808	0.669968
KEGG_GLIOMA	PFC	End	0.00537334	0.727145	0.348925	0.943995
KEGG_GLUTATHIONE_METABOLISM	PFC	End	0.0070039	0.694733	0.39244	0.943995
KEGG_GLYCEROLIPID_METABOLISM	PFC	End	-0.00665429	0.431951	-0.785858	0.823009
KEGG_GLYCEROPHOSPHOLIPID_METABOLISM	PFC	End	-0.00525126	0.35544	-0.924089	0.823009
KEGG_GLYCINE_SERINE_AND_THREONINE_METABOLISM	PFC	End	-0.00217314	0.697566	-0.388609	0.943995
KEGG_GLYCOLYSIS_GLUCONEOGENESIS	PFC	End	-0.017115	0.319011	-0.996492	0.789257
KEGG_GLYCOSAMINOGLYCAN_BIOSYNTHESIS_CHONDROITIN_SULFATE	PFC	End	-0.0327288	0.0341324	-2.1185	0.410976
KEGG_GLYCOSAMINOGLYCAN_BIOSYNTHESIS_HEPARAN_SULFATE	PFC	End	-0.00158055	0.911689	-0.110908	0.989479
KEGG_GLYCOSAMINOGLYCAN_BIOSYNTHESIS_KERATAN_SULFATE	PFC	End	-0.00655701	0.666274	-0.431268	0.943911
KEGG_GLYCOSAMINOGLYCAN_DEGRADATION	PFC	End	0.0130411	0.433039	0.784003	0.823009
KEGG_GLYCOSPHINGOLIPID_BIOSYNTHESIS_GANGLIO_SERIES	PFC	End	0.0166341	0.437158	0.777001	0.823009
KEGG_GLYCOSPHINGOLIPID_BIOSYNTHESIS_GLOBO_SERIES	PFC	End	0.00865784	0.380945	0.876156	0.823009
KEGG_GLYCOSPHINGOLIPID_BIOSYNTHESIS_LACTO_AND_NEOLACTO_SERIES	PFC	End	-0.0017978	0.849847	-0.189313	0.989479
KEGG_GLYCOSYLPHOSPHATIDYLINOSITOL_GPI_ANCHOR_BIOSYNTHESIS	PFC	End	-0.0139665	0.23805	-1.17987	0.725858
KEGG_GLYOXYLATE_AND_DICARBOXYLATE_METABOLISM	PFC	End	-0.00293908	0.86336	-0.172098	0.989479
KEGG_GNRH_SIGNALING_PATHWAY	PFC	End	0.00368373	0.623394	0.491046	0.920249
KEGG_GRAFT_VERSUS_HOST_DISEASE	PFC	End	-0.00381645	0.949227	-0.0636776	0.989479
KEGG_HEDGEHOG_SIGNALING_PATHWAY	PFC	End	0.00265207	0.792927	0.262511	0.981387
KEGG_HEMATOPOIETIC_CELL_LINEAGE	PFC	End	0.0157832	0.269244	1.1048	0.747454
KEGG_HISTIDINE_METABOLISM	PFC	End	-0.000933068	0.913235	-0.108959	0.989479
KEGG_HOMOLOGOUS_RECOMBINATION	PFC	End	0.00644337	0.669872	0.426323	0.943911
KEGG_HUNTINGTONS_DISEASE	PFC	End	-0.0111087	0.620708	-0.494847	0.920249
KEGG_HYPERTROPHIC_CARDIOMYOPATHY_HCM	PFC	End	-0.012258	0.406188	-0.830621	0.823009
KEGG_INOSITOL_PHOSPHATE_METABOLISM	PFC	End	0.0111311	0.443125	0.766927	0.823009
KEGG_INSULIN_SIGNALING_PATHWAY	PFC	End	-0.00164078	0.861499	-0.174466	0.989479
KEGG_INTESTINAL_IMMUNE_NETWORK_FOR_IGA_PRODUCTION	PFC	End	0.00113535	0.961757	0.0479483	0.989479
KEGG_JAK_STAT_SIGNALING_PATHWAY	PFC	End	0.0317742	0.0247887	2.24468	0.410976
KEGG_LEISHMANIA_INFECTION	PFC	End	0.00839112	0.534845	0.620626	0.887474
KEGG_LEUKOCYTE_TRANSENDOTHELIAL_MIGRATION	PFC	End	0.0083663	0.578076	0.556197	0.903548
KEGG_LIMONENE_AND_PINENE_DEGRADATION	PFC	End	0.0112286	0.439544	0.772963	0.823009
KEGG_LINOLEIC_ACID_METABOLISM	PFC	End	-0.0137901	0.319173	-0.996158	0.789257
KEGG_LONG_TERM_DEPRESSION	PFC	End	-0.00445845	0.736769	-0.336136	0.945096
KEGG_LONG_TERM_POTENTIATION	PFC	End	0.00694295	0.610476	0.509395	0.917295
KEGG_LYSINE_DEGRADATION	PFC	End	0.000201167	0.982413	0.0220434	0.989479
KEGG_LYSOSOME	PFC	End	0.00761214	0.467964	0.725796	0.828965
KEGG_MAPK_SIGNALING_PATHWAY	PFC	End	0.0093301	0.39483	0.850891	0.823009
KEGG_MATURITY_ONSET_DIABETES_OF_THE_YOUNG	PFC	End	-0.00849902	0.658941	-0.441376	0.943911
KEGG_MELANOGENESIS	PFC	End	0.0160401	0.0353528	2.10429	0.410976
KEGG_MELANOMA	PFC	End	0.004389	0.705135	0.378397	0.943995
KEGG_METABOLISM_OF_XENOBIOTICS_BY_CYTOCHROME_P450	PFC	End	0.00763746	0.647994	0.456551	0.943911
KEGG_MISMATCH_REPAIR	PFC	End	0.0106167	0.325221	0.983785	0.789257
KEGG_MTOR_SIGNALING_PATHWAY	PFC	End	0.0176105	0.208375	1.25805	0.707957
KEGG_N_GLYCAN_BIOSYNTHESIS	PFC	End	0.0170708	0.0904574	1.69299	0.647118
KEGG_NATURAL_KILLER_CELL_MEDIATED_CYTOTOXICITY	PFC	End	0.00693855	0.550952	0.596333	0.887474
KEGG_NEUROACTIVE_LIGAND_RECEPTOR_INTERACTION	PFC	End	-0.0111854	0.126095	-1.52969	0.669968
KEGG_NEUROTROPHIN_SIGNALING_PATHWAY	PFC	End	0.0176387	0.132174	1.50559	0.669968
KEGG_NICOTINATE_AND_NICOTINAMIDE_METABOLISM	PFC	End	0.0380813	0.103785	1.62678	0.665655
KEGG_NITROGEN_METABOLISM	PFC	End	-0.0177238	0.172313	-1.36481	0.669968
KEGG_NOD_LIKE_RECEPTOR_SIGNALING_PATHWAY	PFC	End	0.0341248	0.296359	1.04427	0.787468
KEGG_NON_HOMOLOGOUS_END_JOINING	PFC	End	0.0239682	0.155524	1.42029	0.669968
KEGG_NON_SMALL_CELL_LUNG_CANCER	PFC	End	0.0178804	0.248049	1.1551	0.732335
KEGG_NOTCH_SIGNALING_PATHWAY	PFC	End	-0.00743051	0.562072	-0.579766	0.893551
KEGG_NUCLEOTIDE_EXCISION_REPAIR	PFC	End	0.0188946	0.0105956	2.55576	0.410976
KEGG_O_GLYCAN_BIOSYNTHESIS	PFC	End	0.027317	0.244528	1.16374	0.732335
KEGG_OLFACTORY_TRANSDUCTION	PFC	End	-0.000405055	0.966109	-0.0424884	0.989479
KEGG_ONE_CARBON_POOL_BY_FOLATE	PFC	End	0.00613032	0.726179	0.350213	0.943995
KEGG_OOCYTE_MEIOSIS	PFC	End	0.0120989	0.0940126	1.6746	0.647643
KEGG_OTHER_GLYCAN_DEGRADATION	PFC	End	-0.00114825	0.901094	-0.124279	0.989479
KEGG_OXIDATIVE_PHOSPHORYLATION	PFC	End	-0.029055	0.498379	-0.677042	0.85832
KEGG_P53_SIGNALING_PATHWAY	PFC	End	0.000350991	0.975375	0.0308683	0.989479
KEGG_PANCREATIC_CANCER	PFC	End	0.0155323	0.188333	1.31553	0.693049
KEGG_PANTOTHENATE_AND_COA_BIOSYNTHESIS	PFC	End	-0.0150086	0.229627	-1.20132	0.723908
KEGG_PARKINSONS_DISEASE	PFC	End	-0.0281551	0.510939	-0.657377	0.871877
KEGG_PATHOGENIC_ESCHERICHIA_COLI_INFECTION	PFC	End	-0.011842	0.590138	-0.538635	0.90703
KEGG_PATHWAYS_IN_CANCER	PFC	End	0.0126414	0.203844	1.27068	0.707957
KEGG_PENTOSE_AND_GLUCURONATE_INTERCONVERSIONS	PFC	End	-0.0247214	0.0178498	-2.36872	0.410976
KEGG_PENTOSE_PHOSPHATE_PATHWAY	PFC	End	0.000525181	0.956369	0.0547112	0.989479
KEGG_PEROXISOME	PFC	End	0.0174083	0.01475	2.43846	0.410976
KEGG_PHENYLALANINE_METABOLISM	PFC	End	0.00549124	0.594934	0.5317	0.90703
KEGG_PHOSPHATIDYLINOSITOL_SIGNALING_SYSTEM	PFC	End	0.00550734	0.665198	0.432748	0.943911
KEGG_PORPHYRIN_AND_CHLOROPHYLL_METABOLISM	PFC	End	0.019411	0.429831	0.789481	0.823009
KEGG_PPAR_SIGNALING_PATHWAY	PFC	End	0.00020683	0.98079	0.0240786	0.989479
KEGG_PRIMARY_BILE_ACID_BIOSYNTHESIS	PFC	End	0.0114197	0.274006	1.09388	0.748494
KEGG_PRIMARY_IMMUNODEFICIENCY	PFC	End	0.000431701	0.940055	0.0752007	0.989479
KEGG_PRION_DISEASES	PFC	End	-0.0139546	0.588613	-0.540848	0.90703
KEGG_PROGESTERONE_MEDIATED_OOCYTE_MATURATION	PFC	End	0.0208929	0.114821	1.57689	0.669968
KEGG_PROPANOATE_METABOLISM	PFC	End	-0.00210625	0.869966	-0.163702	0.989479
KEGG_PROSTATE_CANCER	PFC	End	0.0249076	0.227117	1.20782	0.723908
KEGG_PROTEASOME	PFC	End	-0.0267237	0.265645	-1.11315	0.747454
KEGG_PROTEIN_EXPORT	PFC	End	0.000401833	0.984159	0.0198552	0.989479
KEGG_PROXIMAL_TUBULE_BICARBONATE_RECLAMATION	PFC	End	-0.054371	0.0341039	-2.11884	0.410976
KEGG_PURINE_METABOLISM	PFC	End	0.00515646	0.38228	0.873703	0.823009
KEGG_PYRIMIDINE_METABOLISM	PFC	End	-0.00019987	0.978503	-0.0269453	0.989479
KEGG_PYRUVATE_METABOLISM	PFC	End	-0.00440886	0.678758	-0.414158	0.943995
KEGG_REGULATION_OF_ACTIN_CYTOSKELETON	PFC	End	-0.00352199	0.748061	-0.321197	0.95301
KEGG_REGULATION_OF_AUTOPHAGY	PFC	End	0.0138141	0.366901	0.902294	0.823009
KEGG_RENAL_CELL_CARCINOMA	PFC	End	0.0263293	0.0174387	2.37732	0.410976
KEGG_RENIN_ANGIOTENSIN_SYSTEM	PFC	End	-0.00245285	0.723272	-0.354089	0.943995
KEGG_RETINOL_METABOLISM	PFC	End	-0.00720069	0.172895	-1.36296	0.669968
KEGG_RIBOFLAVIN_METABOLISM	PFC	End	-0.0165693	0.134503	-1.49658	0.669968
KEGG_RIBOSOME	PFC	End	0.0254788	0.81214	0.237666	0.989479
KEGG_RIG_I_LIKE_RECEPTOR_SIGNALING_PATHWAY	PFC	End	0.0238092	0.260033	1.12631	0.744095
KEGG_RNA_DEGRADATION	PFC	End	0.0272581	0.0313563	2.15252	0.410976
KEGG_RNA_POLYMERASE	PFC	End	-0.00348082	0.730835	-0.344015	0.943995
KEGG_SELENOAMINO_ACID_METABOLISM	PFC	End	0.0141061	0.330979	0.972144	0.789257
KEGG_SMALL_CELL_LUNG_CANCER	PFC	End	-0.0015994	0.888915	-0.139678	0.989479
KEGG_SNARE_INTERACTIONS_IN_VESICULAR_TRANSPORT	PFC	End	0.0174077	0.0716579	1.80129	0.619393
KEGG_SPHINGOLIPID_METABOLISM	PFC	End	0.0203565	0.148536	1.44472	0.669968
KEGG_SPLICEOSOME	PFC	End	0.0174455	0.202191	1.27534	0.707957
KEGG_STARCH_AND_SUCROSE_METABOLISM	PFC	End	-0.0202732	0.0342614	-2.11698	0.410976
KEGG_STEROID_BIOSYNTHESIS	PFC	End	-0.0504565	0.00506706	-2.80274	0.410976
KEGG_STEROID_HORMONE_BIOSYNTHESIS	PFC	End	0.0137712	0.130497	1.51214	0.669968
KEGG_SULFUR_METABOLISM	PFC	End	0.0328496	0.08077	1.74624	0.625968
KEGG_SYSTEMIC_LUPUS_ERYTHEMATOSUS	PFC	End	-0.0158309	0.392583	-0.854943	0.823009
KEGG_T_CELL_RECEPTOR_SIGNALING_PATHWAY	PFC	End	0.0130623	0.165367	1.38725	0.669968
KEGG_TASTE_TRANSDUCTION	PFC	End	-0.000924467	0.932068	-0.0852434	0.989479
KEGG_TAURINE_AND_HYPOTAURINE_METABOLISM	PFC	End	-0.0236898	0.164885	-1.38883	0.669968
KEGG_TERPENOID_BACKBONE_BIOSYNTHESIS	PFC	End	-0.0147032	0.437726	-0.776039	0.823009
KEGG_TGF_BETA_SIGNALING_PATHWAY	PFC	End	0.0256573	0.0199583	2.32713	0.410976
KEGG_THYROID_CANCER	PFC	End	0.018896	0.19003	1.31049	0.693049
KEGG_TIGHT_JUNCTION	PFC	End	-0.0059476	0.436095	-0.778804	0.823009
KEGG_TOLL_LIKE_RECEPTOR_SIGNALING_PATHWAY	PFC	End	0.0209945	0.100109	1.64432	0.665011
KEGG_TRYPTOPHAN_METABOLISM	PFC	End	0.00515496	0.459012	0.740475	0.828896
KEGG_TYPE_I_DIABETES_MELLITUS	PFC	End	-0.0026513	0.959661	-0.0505794	0.989479
KEGG_TYPE_II_DIABETES_MELLITUS	PFC	End	-0.00135401	0.940586	-0.0745337	0.989479
KEGG_TYROSINE_METABOLISM	PFC	End	-0.00136407	0.825954	-0.219893	0.989479
KEGG_UBIQUITIN_MEDIATED_PROTEOLYSIS	PFC	End	0.012535	0.188639	1.31462	0.693049
KEGG_VALINE_LEUCINE_AND_ISOLEUCINE_BIOSYNTHESIS	PFC	End	-0.00502471	0.61153	-0.507891	0.917295
KEGG_VALINE_LEUCINE_AND_ISOLEUCINE_DEGRADATION	PFC	End	-0.000975132	0.939914	-0.0753776	0.989479
KEGG_VASCULAR_SMOOTH_MUSCLE_CONTRACTION	PFC	End	-0.00234992	0.76618	-0.297376	0.962902
KEGG_VASOPRESSIN_REGULATED_WATER_REABSORPTION	PFC	End	0.0114723	0.33634	0.961421	0.79189
KEGG_VEGF_SIGNALING_PATHWAY	PFC	End	0.00569104	0.690495	0.398183	0.943995
KEGG_VIBRIO_CHOLERAE_INFECTION	PFC	End	0.00285889	0.832813	0.211095	0.989479
KEGG_VIRAL_MYOCARDITIS	PFC	End	-0.0225555	0.486328	-0.696161	0.845392
KEGG_WNT_SIGNALING_PATHWAY	PFC	End	0.0173341	0.157883	1.41223	0.669968
KEGG_ABC_TRANSPORTERS	choroidpleus	Ep	-0.0344879	0.0125798	-2.49545	0.334263
KEGG_ACUTE_MYELOID_LEUKEMIA	choroidpleus	Ep	-0.0139791	0.23358	-1.19119	0.689616
KEGG_ADHERENS_JUNCTION	choroidpleus	Ep	-0.0430362	0.041004	-2.04349	0.476672
KEGG_ADIPOCYTOKINE_SIGNALING_PATHWAY	choroidpleus	Ep	-0.0252084	0.125875	-1.53057	0.625323
KEGG_ALANINE_ASPARTATE_AND_GLUTAMATE_METABOLISM	choroidpleus	Ep	0.0099609	0.726969	0.34916	0.917869
KEGG_ALDOSTERONE_REGULATED_SODIUM_REABSORPTION	choroidpleus	Ep	0.0197351	0.398276	0.844705	0.781679
KEGG_ALLOGRAFT_REJECTION	choroidpleus	Ep	0.0136446	0.353491	0.927839	0.774158
KEGG_ALPHA_LINOLENIC_ACID_METABOLISM	choroidpleus	Ep	0.024561	0.551479	0.595546	0.848332
KEGG_ALZHEIMERS_DISEASE	choroidpleus	Ep	-0.028891	0.207876	-1.25943	0.667508
KEGG_AMINO_SUGAR_AND_NUCLEOTIDE_SUGAR_METABOLISM	choroidpleus	Ep	0.0070431	0.678195	0.414928	0.91713
KEGG_AMINOACYL_TRNA_BIOSYNTHESIS	choroidpleus	Ep	-0.0654091	0.127754	-1.52302	0.625323
KEGG_AMYOTROPHIC_LATERAL_SCLEROSIS_ALS	choroidpleus	Ep	-0.015878	0.447297	-0.759929	0.789758
KEGG_ANTIGEN_PROCESSING_AND_PRESENTATION	choroidpleus	Ep	0.0253235	0.386689	0.865637	0.781679
KEGG_APOPTOSIS	choroidpleus	Ep	-0.0164425	0.211521	-1.24939	0.667508
KEGG_ARACHIDONIC_ACID_METABOLISM	choroidpleus	Ep	-0.00663397	0.656739	-0.44442	0.91713
KEGG_ARGININE_AND_PROLINE_METABOLISM	choroidpleus	Ep	-0.0201196	0.328974	-0.976182	0.763511
KEGG_ARRHYTHMOGENIC_RIGHT_VENTRICULAR_CARDIOMYOPATHY_ARVC	choroidpleus	Ep	-0.0232719	0.337463	-0.959191	0.763511
KEGG_ASCORBATE_AND_ALDARATE_METABOLISM	choroidpleus	Ep	0.0344007	0.3314	0.971298	0.763511
KEGG_ASTHMA	choroidpleus	Ep	0.0204092	0.0265549	2.218	0.476672
KEGG_AUTOIMMUNE_THYROID_DISEASE	choroidpleus	Ep	0.0101849	0.465783	0.729358	0.789758
KEGG_AXON_GUIDANCE	choroidpleus	Ep	0.0159381	0.299595	1.0373	0.763511
KEGG_B_CELL_RECEPTOR_SIGNALING_PATHWAY	choroidpleus	Ep	-0.00484431	0.665771	-0.431959	0.91713
KEGG_BASAL_CELL_CARCINOMA	choroidpleus	Ep	-0.0107615	0.457508	-0.742957	0.789758
KEGG_BASAL_TRANSCRIPTION_FACTORS	choroidpleus	Ep	-0.00836585	0.710535	-0.371138	0.917869
KEGG_BASE_EXCISION_REPAIR	choroidpleus	Ep	0.0173152	0.122594	1.54398	0.625323
KEGG_BETA_ALANINE_METABOLISM	choroidpleus	Ep	0.012433	0.696003	0.390721	0.917869
KEGG_BIOSYNTHESIS_OF_UNSATURATED_FATTY_ACIDS	choroidpleus	Ep	-0.0069803	0.841059	-0.200539	0.941708
KEGG_BLADDER_CANCER	choroidpleus	Ep	-0.0192519	0.17442	-1.35814	0.631241
KEGG_BUTANOATE_METABOLISM	choroidpleus	Ep	0.00551759	0.771893	0.2899	0.917869
KEGG_CALCIUM_SIGNALING_PATHWAY	choroidpleus	Ep	-0.0226364	0.00984866	-2.5811	0.305308
KEGG_CARDIAC_MUSCLE_CONTRACTION	choroidpleus	Ep	-0.0133647	0.76271	-0.301924	0.917869
KEGG_CELL_ADHESION_MOLECULES_CAMS	choroidpleus	Ep	-0.0110919	0.552747	-0.593649	0.848332
KEGG_CELL_CYCLE	choroidpleus	Ep	-0.0152194	0.211181	-1.25033	0.667508
KEGG_CHEMOKINE_SIGNALING_PATHWAY	choroidpleus	Ep	-0.019294	0.0399469	-2.0543	0.476672
KEGG_CHRONIC_MYELOID_LEUKEMIA	choroidpleus	Ep	-0.00959659	0.49778	-0.677987	0.815789
KEGG_CIRCADIAN_RHYTHM_MAMMAL	choroidpleus	Ep	-0.0571991	0.31292	-1.00911	0.763511
KEGG_CITRATE_CYCLE_TCA_CYCLE	choroidpleus	Ep	0.0129346	0.603161	0.51986	0.885767
KEGG_COLORECTAL_CANCER	choroidpleus	Ep	-0.0243753	0.141821	-1.46904	0.62997
KEGG_COMPLEMENT_AND_COAGULATION_CASCADES	choroidpleus	Ep	0.00873822	0.565555	0.57461	0.848332
KEGG_CYSTEINE_AND_METHIONINE_METABOLISM	choroidpleus	Ep	-0.00715696	0.680451	-0.411848	0.91713
KEGG_CYTOKINE_CYTOKINE_RECEPTOR_INTERACTION	choroidpleus	Ep	-0.0202276	0.0831125	-1.73291	0.625323
KEGG_CYTOSOLIC_DNA_SENSING_PATHWAY	choroidpleus	Ep	0.00372203	0.774107	0.287007	0.917869
KEGG_DILATED_CARDIOMYOPATHY	choroidpleus	Ep	-0.0176044	0.40833	-0.826836	0.781679
KEGG_DNA_REPLICATION	choroidpleus	Ep	0.0252571	0.0384941	2.06955	0.476672
KEGG_DORSO_VENTRAL_AXIS_FORMATION	choroidpleus	Ep	-0.0188191	0.513157	-0.653929	0.815789
KEGG_DRUG_METABOLISM_CYTOCHROME_P450	choroidpleus	Ep	0.0084838	0.734241	0.339489	0.917869
KEGG_DRUG_METABOLISM_OTHER_ENZYMES	choroidpleus	Ep	0.000315552	0.986918	0.016397	0.986918
KEGG_ECM_RECEPTOR_INTERACTION	choroidpleus	Ep	0.00208022	0.900279	0.125309	0.973557
KEGG_ENDOCYTOSIS	choroidpleus	Ep	-0.0307986	0.0687556	-1.82002	0.625323
KEGG_ENDOMETRIAL_CANCER	choroidpleus	Ep	-0.048499	0.0979476	-1.65489	0.625323
KEGG_EPITHELIAL_CELL_SIGNALING_IN_HELICOBACTER_PYLORI_INFECTION	choroidpleus	Ep	0.0195878	0.22498	1.21339	0.674941
KEGG_ERBB_SIGNALING_PATHWAY	choroidpleus	Ep	-0.00880241	0.69617	-0.390495	0.917869
KEGG_ETHER_LIPID_METABOLISM	choroidpleus	Ep	0.00718209	0.802005	0.250753	0.92654
KEGG_FATTY_ACID_METABOLISM	choroidpleus	Ep	-0.0117681	0.447163	-0.760154	0.789758
KEGG_FC_EPSILON_RI_SIGNALING_PATHWAY	choroidpleus	Ep	0.0210277	0.140953	1.47225	0.62997
KEGG_FC_GAMMA_R_MEDIATED_PHAGOCYTOSIS	choroidpleus	Ep	-0.00120991	0.949241	-0.0636594	0.986918
KEGG_FOCAL_ADHESION	choroidpleus	Ep	-0.00044278	0.981073	-0.0237243	0.986918
KEGG_FOLATE_BIOSYNTHESIS	choroidpleus	Ep	-0.00227411	0.957279	-0.0535687	0.986918
KEGG_FRUCTOSE_AND_MANNOSE_METABOLISM	choroidpleus	Ep	-0.0533576	0.00593556	-2.75132	0.298671
KEGG_GALACTOSE_METABOLISM	choroidpleus	Ep	-0.0430727	0.0340618	-2.11934	0.476672
KEGG_GAP_JUNCTION	choroidpleus	Ep	-0.0226909	0.0987914	-1.65074	0.625323
KEGG_GLIOMA	choroidpleus	Ep	-0.0121392	0.500829	-0.673186	0.815789
KEGG_GLUTATHIONE_METABOLISM	choroidpleus	Ep	-0.00761147	0.703026	-0.381239	0.917869
KEGG_GLYCEROLIPID_METABOLISM	choroidpleus	Ep	-0.0162189	0.403423	-0.835524	0.781679
KEGG_GLYCEROPHOSPHOLIPID_METABOLISM	choroidpleus	Ep	-0.0157117	0.373348	-0.890219	0.781679
KEGG_GLYCINE_SERINE_AND_THREONINE_METABOLISM	choroidpleus	Ep	-0.0346519	0.0887229	-1.70217	0.625323
KEGG_GLYCOLYSIS_GLUCONEOGENESIS	choroidpleus	Ep	-0.0422193	0.0590034	-1.88817	0.609702
KEGG_GLYCOSAMINOGLYCAN_BIOSYNTHESIS_CHONDROITIN_SULFATE	choroidpleus	Ep	-0.0127433	0.617209	-0.499811	0.891458
KEGG_GLYCOSAMINOGLYCAN_BIOSYNTHESIS_HEPARAN_SULFATE	choroidpleus	Ep	0.000505365	0.984761	0.0191006	0.986918
KEGG_GLYCOSAMINOGLYCAN_BIOSYNTHESIS_KERATAN_SULFATE	choroidpleus	Ep	0.0195821	0.340706	0.952771	0.763511
KEGG_GLYCOSAMINOGLYCAN_DEGRADATION	choroidpleus	Ep	0.0437829	0.187095	1.31922	0.644438
KEGG_GLYCOSPHINGOLIPID_BIOSYNTHESIS_GANGLIO_SERIES	choroidpleus	Ep	0.0169858	0.77266	0.288897	0.917869
KEGG_GLYCOSPHINGOLIPID_BIOSYNTHESIS_GLOBO_SERIES	choroidpleus	Ep	-0.00855422	0.793707	-0.2615	0.922685
KEGG_GLYCOSPHINGOLIPID_BIOSYNTHESIS_LACTO_AND_NEOLACTO_SERIES	choroidpleus	Ep	-0.00421591	0.846128	-0.194061	0.941708
KEGG_GLYCOSYLPHOSPHATIDYLINOSITOL_GPI_ANCHOR_BIOSYNTHESIS	choroidpleus	Ep	0.0148008	0.653322	0.449152	0.91713
KEGG_GLYOXYLATE_AND_DICARBOXYLATE_METABOLISM	choroidpleus	Ep	-0.015352	0.713232	-0.367519	0.917869
KEGG_GNRH_SIGNALING_PATHWAY	choroidpleus	Ep	-0.00245403	0.833383	-0.210364	0.941708
KEGG_GRAFT_VERSUS_HOST_DISEASE	choroidpleus	Ep	0.0138923	0.337379	0.959357	0.763511
KEGG_HEDGEHOG_SIGNALING_PATHWAY	choroidpleus	Ep	-0.0152403	0.370618	-0.895316	0.781679
KEGG_HEMATOPOIETIC_CELL_LINEAGE	choroidpleus	Ep	-0.00804361	0.452291	-0.751601	0.789758
KEGG_HISTIDINE_METABOLISM	choroidpleus	Ep	0.0134276	0.497579	0.678303	0.815789
KEGG_HOMOLOGOUS_RECOMBINATION	choroidpleus	Ep	0.0773345	0.0395169	2.05876	0.476672
KEGG_HUNTINGTONS_DISEASE	choroidpleus	Ep	-0.0304269	0.109696	-1.59956	0.625323
KEGG_HYPERTROPHIC_CARDIOMYOPATHY_HCM	choroidpleus	Ep	0.00732965	0.78463	0.273291	0.917869
KEGG_INOSITOL_PHOSPHATE_METABOLISM	choroidpleus	Ep	0.00362042	0.850575	0.188385	0.941708
KEGG_INSULIN_SIGNALING_PATHWAY	choroidpleus	Ep	-0.0404334	0.00579681	-2.75906	0.298671
KEGG_INTESTINAL_IMMUNE_NETWORK_FOR_IGA_PRODUCTION	choroidpleus	Ep	0.0134643	0.0874985	1.70874	0.625323
KEGG_JAK_STAT_SIGNALING_PATHWAY	choroidpleus	Ep	0.00293703	0.777025	0.283198	0.917869
KEGG_LEISHMANIA_INFECTION	choroidpleus	Ep	0.0240989	0.124617	1.53568	0.625323
KEGG_LEUKOCYTE_TRANSENDOTHELIAL_MIGRATION	choroidpleus	Ep	-0.0159126	0.337405	-0.959305	0.763511
KEGG_LIMONENE_AND_PINENE_DEGRADATION	choroidpleus	Ep	0.028383	0.460575	0.7379	0.789758
KEGG_LINOLEIC_ACID_METABOLISM	choroidpleus	Ep	0.0174024	0.403348	0.835656	0.781679
KEGG_LONG_TERM_DEPRESSION	choroidpleus	Ep	-0.0150979	0.431459	-0.786697	0.789758
KEGG_LONG_TERM_POTENTIATION	choroidpleus	Ep	-0.0609051	0.00642303	-2.72537	0.298671
KEGG_LYSINE_DEGRADATION	choroidpleus	Ep	0.0060308	0.755765	0.311047	0.917869
KEGG_LYSOSOME	choroidpleus	Ep	-0.0202647	0.113012	-1.5848	0.625323
KEGG_MAPK_SIGNALING_PATHWAY	choroidpleus	Ep	-0.0117911	0.167313	-1.38089	0.631241
KEGG_MATURITY_ONSET_DIABETES_OF_THE_YOUNG	choroidpleus	Ep	-0.0057362	0.754198	-0.313109	0.917869
KEGG_MELANOGENESIS	choroidpleus	Ep	-0.0274528	0.124957	-1.5343	0.625323
KEGG_MELANOMA	choroidpleus	Ep	-0.0160025	0.176166	-1.35266	0.631241
KEGG_METABOLISM_OF_XENOBIOTICS_BY_CYTOCHROME_P450	choroidpleus	Ep	0.0218048	0.204284	1.26944	0.667508
KEGG_MISMATCH_REPAIR	choroidpleus	Ep	0.0242802	0.268399	1.10676	0.756398
KEGG_MTOR_SIGNALING_PATHWAY	choroidpleus	Ep	-0.0201903	0.215325	-1.23905	0.667508
KEGG_N_GLYCAN_BIOSYNTHESIS	choroidpleus	Ep	0.0272735	0.1212	1.54975	0.625323
KEGG_NATURAL_KILLER_CELL_MEDIATED_CYTOTOXICITY	choroidpleus	Ep	-0.00051759	0.968224	-0.0398354	0.986918
KEGG_NEUROACTIVE_LIGAND_RECEPTOR_INTERACTION	choroidpleus	Ep	0.00102556	0.925008	0.0941275	0.986794
KEGG_NEUROTROPHIN_SIGNALING_PATHWAY	choroidpleus	Ep	-0.0015622	0.886924	-0.142198	0.964724
KEGG_NICOTINATE_AND_NICOTINAMIDE_METABOLISM	choroidpleus	Ep	-0.0383183	0.00864035	-2.62597	0.305308
KEGG_NITROGEN_METABOLISM	choroidpleus	Ep	0.0372374	0.212968	1.24544	0.667508
KEGG_NOD_LIKE_RECEPTOR_SIGNALING_PATHWAY	choroidpleus	Ep	0.0175471	0.420257	0.805975	0.781679
KEGG_NON_HOMOLOGOUS_END_JOINING	choroidpleus	Ep	0.0176811	0.666678	0.430712	0.91713
KEGG_NON_SMALL_CELL_LUNG_CANCER	choroidpleus	Ep	0.00889825	0.623348	0.491111	0.891458
KEGG_NOTCH_SIGNALING_PATHWAY	choroidpleus	Ep	-0.0252044	0.221628	-1.22221	0.674941
KEGG_NUCLEOTIDE_EXCISION_REPAIR	choroidpleus	Ep	0.0188816	0.298462	1.03974	0.763511
KEGG_O_GLYCAN_BIOSYNTHESIS	choroidpleus	Ep	-0.0193182	0.485087	-0.698144	0.812849
KEGG_OLFACTORY_TRANSDUCTION	choroidpleus	Ep	0.0140182	0.339904	0.954355	0.763511
KEGG_ONE_CARBON_POOL_BY_FOLATE	choroidpleus	Ep	-0.0658047	0.161303	-1.4007	0.631241
KEGG_OOCYTE_MEIOSIS	choroidpleus	Ep	-0.0451387	0.0323522	-2.14003	0.476672
KEGG_OTHER_GLYCAN_DEGRADATION	choroidpleus	Ep	-0.00920363	0.604798	-0.517513	0.885767
KEGG_OXIDATIVE_PHOSPHORYLATION	choroidpleus	Ep	-0.0138518	0.729379	-0.345951	0.917869
KEGG_P53_SIGNALING_PATHWAY	choroidpleus	Ep	-0.0243244	0.0953479	-1.66784	0.625323
KEGG_PANCREATIC_CANCER	choroidpleus	Ep	-0.0248126	0.172098	-1.36549	0.631241
KEGG_PANTOTHENATE_AND_COA_BIOSYNTHESIS	choroidpleus	Ep	-0.034112	0.417858	-0.810143	0.781679
KEGG_PARKINSONS_DISEASE	choroidpleus	Ep	-0.00836065	0.845162	-0.195295	0.941708
KEGG_PATHOGENIC_ESCHERICHIA_COLI_INFECTION	choroidpleus	Ep	0.0677681	0.241267	1.17183	0.701181
KEGG_PATHWAYS_IN_CANCER	choroidpleus	Ep	-0.000225137	0.976467	-0.0294988	0.986918
KEGG_PENTOSE_AND_GLUCURONATE_INTERCONVERSIONS	choroidpleus	Ep	0.0241523	0.387133	0.864828	0.781679
KEGG_PENTOSE_PHOSPHATE_PATHWAY	choroidpleus	Ep	0.00816482	0.626497	0.486663	0.891458
KEGG_PEROXISOME	choroidpleus	Ep	0.0108706	0.449229	0.7567	0.789758
KEGG_PHENYLALANINE_METABOLISM	choroidpleus	Ep	-0.0328477	0.281958	-1.07593	0.763511
KEGG_PHOSPHATIDYLINOSITOL_SIGNALING_SYSTEM	choroidpleus	Ep	-0.0059609	0.758547	-0.30739	0.917869
KEGG_PORPHYRIN_AND_CHLOROPHYLL_METABOLISM	choroidpleus	Ep	-0.0129488	0.673104	-0.421892	0.91713
KEGG_PPAR_SIGNALING_PATHWAY	choroidpleus	Ep	-0.0331657	0.0252583	-2.23743	0.476672
KEGG_PRIMARY_BILE_ACID_BIOSYNTHESIS	choroidpleus	Ep	0.00105782	0.975501	0.0307096	0.986918
KEGG_PRIMARY_IMMUNODEFICIENCY	choroidpleus	Ep	-0.0086609	0.41108	-0.821995	0.781679
KEGG_PRION_DISEASES	choroidpleus	Ep	0.00182625	0.964568	0.0444218	0.986918
KEGG_PROGESTERONE_MEDIATED_OOCYTE_MATURATION	choroidpleus	Ep	-0.043591	0.0680833	-1.82445	0.625323
KEGG_PROPANOATE_METABOLISM	choroidpleus	Ep	-0.00760799	0.820026	-0.227511	0.941512
KEGG_PROSTATE_CANCER	choroidpleus	Ep	-0.0209546	0.142251	-1.46746	0.62997
KEGG_PROTEASOME	choroidpleus	Ep	0.00131814	0.937343	0.0786093	0.986918
KEGG_PROTEIN_EXPORT	choroidpleus	Ep	-0.0309347	0.356734	-0.921606	0.774158
KEGG_PROXIMAL_TUBULE_BICARBONATE_RECLAMATION	choroidpleus	Ep	0.0333045	0.547456	0.601576	0.848332
KEGG_PURINE_METABOLISM	choroidpleus	Ep	-0.0219	0.0410032	-2.0435	0.476672
KEGG_PYRIMIDINE_METABOLISM	choroidpleus	Ep	-0.00332612	0.781356	-0.277553	0.917869
KEGG_PYRUVATE_METABOLISM	choroidpleus	Ep	-0.0510006	0.0486179	-1.97193	0.531937
KEGG_REGULATION_OF_ACTIN_CYTOSKELETON	choroidpleus	Ep	-0.0108375	0.50971	-0.65929	0.815789
KEGG_REGULATION_OF_AUTOPHAGY	choroidpleus	Ep	-0.0150563	0.541246	-0.610929	0.848332
KEGG_RENAL_CELL_CARCINOMA	choroidpleus	Ep	-0.0178622	0.257144	-1.13317	0.735827
KEGG_RENIN_ANGIOTENSIN_SYSTEM	choroidpleus	Ep	-0.000701227	0.983518	-0.0206591	0.986918
KEGG_RETINOL_METABOLISM	choroidpleus	Ep	0.00471532	0.763863	0.300412	0.917869
KEGG_RIBOFLAVIN_METABOLISM	choroidpleus	Ep	-0.0248985	0.41521	-0.814759	0.781679
KEGG_RIBOSOME	choroidpleus	Ep	-0.0161413	0.781567	-0.277278	0.917869
KEGG_RIG_I_LIKE_RECEPTOR_SIGNALING_PATHWAY	choroidpleus	Ep	0.021322	0.134505	1.49657	0.62997
KEGG_RNA_DEGRADATION	choroidpleus	Ep	-0.0148068	0.434095	-0.782203	0.789758
KEGG_RNA_POLYMERASE	choroidpleus	Ep	0.0274046	0.120021	1.55469	0.625323
KEGG_SELENOAMINO_ACID_METABOLISM	choroidpleus	Ep	-0.0369048	0.330478	-0.973152	0.763511
KEGG_SMALL_CELL_LUNG_CANCER	choroidpleus	Ep	0.0176928	0.328586	0.976966	0.763511
KEGG_SNARE_INTERACTIONS_IN_VESICULAR_TRANSPORT	choroidpleus	Ep	0.00659929	0.881941	0.148509	0.964724
KEGG_SPHINGOLIPID_METABOLISM	choroidpleus	Ep	-0.0181164	0.17905	-1.34368	0.631241
KEGG_SPLICEOSOME	choroidpleus	Ep	-0.00414672	0.777297	-0.282843	0.917869
KEGG_STARCH_AND_SUCROSE_METABOLISM	choroidpleus	Ep	-0.0269436	0.323508	-0.987274	0.763511
KEGG_STEROID_BIOSYNTHESIS	choroidpleus	Ep	0.0436857	0.0876739	1.7078	0.625323
KEGG_STEROID_HORMONE_BIOSYNTHESIS	choroidpleus	Ep	0.00319635	0.828753	0.216301	0.941708
KEGG_SULFUR_METABOLISM	choroidpleus	Ep	-0.0946381	0.0711582	-1.80447	0.625323
KEGG_SYSTEMIC_LUPUS_ERYTHEMATOSUS	choroidpleus	Ep	0.00258141	0.882404	0.147923	0.964724
KEGG_T_CELL_RECEPTOR_SIGNALING_PATHWAY	choroidpleus	Ep	0.0115411	0.393578	0.853146	0.781679
KEGG_TASTE_TRANSDUCTION	choroidpleus	Ep	-0.0237516	0.169403	-1.37412	0.631241
KEGG_TAURINE_AND_HYPOTAURINE_METABOLISM	choroidpleus	Ep	0.0174376	0.509854	0.659066	0.815789
KEGG_TERPENOID_BACKBONE_BIOSYNTHESIS	choroidpleus	Ep	0.0238534	0.357944	0.91929	0.774158
KEGG_TGF_BETA_SIGNALING_PATHWAY	choroidpleus	Ep	-0.0189036	0.17987	-1.34116	0.631241
KEGG_THYROID_CANCER	choroidpleus	Ep	-0.0249503	0.284595	-1.07005	0.763511
KEGG_TIGHT_JUNCTION	choroidpleus	Ep	-0.0479102	0.00116808	-3.24656	0.217264
KEGG_TOLL_LIKE_RECEPTOR_SIGNALING_PATHWAY	choroidpleus	Ep	0.0139803	0.158102	1.41148	0.631241
KEGG_TRYPTOPHAN_METABOLISM	choroidpleus	Ep	0.0109467	0.564413	0.576299	0.848332
KEGG_TYPE_I_DIABETES_MELLITUS	choroidpleus	Ep	0.0245471	0.335589	0.962917	0.763511
KEGG_TYPE_II_DIABETES_MELLITUS	choroidpleus	Ep	-0.0250489	0.11653	-1.56951	0.625323
KEGG_TYROSINE_METABOLISM	choroidpleus	Ep	-0.0103848	0.564125	-0.576726	0.848332
KEGG_UBIQUITIN_MEDIATED_PROTEOLYSIS	choroidpleus	Ep	-0.0221758	0.150508	-1.43774	0.631241
KEGG_VALINE_LEUCINE_AND_ISOLEUCINE_BIOSYNTHESIS	choroidpleus	Ep	-0.0360397	0.331613	-0.970871	0.763511
KEGG_VALINE_LEUCINE_AND_ISOLEUCINE_DEGRADATION	choroidpleus	Ep	-0.00262585	0.912476	-0.109916	0.981043
KEGG_VASCULAR_SMOOTH_MUSCLE_CONTRACTION	choroidpleus	Ep	-0.0086574	0.575831	-0.559484	0.856837
KEGG_VASOPRESSIN_REGULATED_WATER_REABSORPTION	choroidpleus	Ep	-0.0334097	0.148608	-1.44447	0.631241
KEGG_VEGF_SIGNALING_PATHWAY	choroidpleus	Ep	-0.0154921	0.402746	-0.836726	0.781679
KEGG_VIBRIO_CHOLERAE_INFECTION	choroidpleus	Ep	-0.0187233	0.467061	-0.727269	0.789758
KEGG_VIRAL_MYOCARDITIS	choroidpleus	Ep	0.0113747	0.627855	0.484749	0.891458
KEGG_WNT_SIGNALING_PATHWAY	choroidpleus	Ep	0.00131876	0.928435	0.0898136	0.986794
KEGG_ABC_TRANSPORTERS	medulla	Ep	-0.00149057	0.917632	-0.103417	0.990369
KEGG_ACUTE_MYELOID_LEUKEMIA	medulla	Ep	-0.00274304	0.81935	-0.228381	0.990369
KEGG_ADHERENS_JUNCTION	medulla	Ep	-0.0194095	0.385393	-0.868003	0.990369
KEGG_ADIPOCYTOKINE_SIGNALING_PATHWAY	medulla	Ep	0.00529368	0.751551	0.316595	0.990369
KEGG_ALANINE_ASPARTATE_AND_GLUTAMATE_METABOLISM	medulla	Ep	0.00382547	0.896124	0.130559	0.990369
KEGG_ALDOSTERONE_REGULATED_SODIUM_REABSORPTION	medulla	Ep	-0.0211266	0.395302	-0.850041	0.990369
KEGG_ALLOGRAFT_REJECTION	medulla	Ep	-0.000723499	0.962793	-0.0466492	0.990369
KEGG_ALPHA_LINOLENIC_ACID_METABOLISM	medulla	Ep	0.0427795	0.330717	0.972671	0.990369
KEGG_ALZHEIMERS_DISEASE	medulla	Ep	-0.0391942	0.117406	-1.56575	0.990369
KEGG_AMINO_SUGAR_AND_NUCLEOTIDE_SUGAR_METABOLISM	medulla	Ep	-0.0203218	0.268864	-1.10568	0.990369
KEGG_AMINOACYL_TRNA_BIOSYNTHESIS	medulla	Ep	0.0179268	0.657045	0.443997	0.990369
KEGG_AMYOTROPHIC_LATERAL_SCLEROSIS_ALS	medulla	Ep	-0.0138133	0.541868	-0.609991	0.990369
KEGG_ANTIGEN_PROCESSING_AND_PRESENTATION	medulla	Ep	-0.011395	0.707754	-0.374875	0.990369
KEGG_APOPTOSIS	medulla	Ep	0.000715753	0.959633	0.0506136	0.990369
KEGG_ARACHIDONIC_ACID_METABOLISM	medulla	Ep	-0.000417756	0.978777	-0.0266025	0.990369
KEGG_ARGININE_AND_PROLINE_METABOLISM	medulla	Ep	-0.0215735	0.316966	-1.00071	0.990369
KEGG_ARRHYTHMOGENIC_RIGHT_VENTRICULAR_CARDIOMYOPATHY_ARVC	medulla	Ep	-0.0404133	0.122344	-1.54501	0.990369
KEGG_ASCORBATE_AND_ALDARATE_METABOLISM	medulla	Ep	-0.00356483	0.924468	-0.0948075	0.990369
KEGG_ASTHMA	medulla	Ep	0.00380371	0.662138	0.436963	0.990369
KEGG_AUTOIMMUNE_THYROID_DISEASE	medulla	Ep	0.0108313	0.474711	0.714835	0.990369
KEGG_AXON_GUIDANCE	medulla	Ep	-0.00341361	0.820407	-0.227021	0.990369
KEGG_B_CELL_RECEPTOR_SIGNALING_PATHWAY	medulla	Ep	-0.00124877	0.918184	-0.102721	0.990369
KEGG_BASAL_CELL_CARCINOMA	medulla	Ep	0.0187719	0.234936	1.18774	0.990369
KEGG_BASAL_TRANSCRIPTION_FACTORS	medulla	Ep	-0.0156831	0.51637	-0.648952	0.990369
KEGG_BASE_EXCISION_REPAIR	medulla	Ep	0.00410174	0.732417	0.341913	0.990369
KEGG_BETA_ALANINE_METABOLISM	medulla	Ep	-0.0288874	0.402096	-0.837884	0.990369
KEGG_BIOSYNTHESIS_OF_UNSATURATED_FATTY_ACIDS	medulla	Ep	-0.0409778	0.277043	-1.08699	0.990369
KEGG_BLADDER_CANCER	medulla	Ep	-0.0118406	0.437861	-0.77581	0.990369
KEGG_BUTANOATE_METABOLISM	medulla	Ep	-0.0020427	0.921182	-0.0989448	0.990369
KEGG_CALCIUM_SIGNALING_PATHWAY	medulla	Ep	-0.0015411	0.865835	-0.168951	0.990369
KEGG_CARDIAC_MUSCLE_CONTRACTION	medulla	Ep	-0.0703518	0.15562	-1.41996	0.990369
KEGG_CELL_ADHESION_MOLECULES_CAMS	medulla	Ep	-0.0197011	0.322851	-0.988616	0.990369
KEGG_CELL_CYCLE	medulla	Ep	-0.00723071	0.581106	-0.551769	0.990369
KEGG_CHEMOKINE_SIGNALING_PATHWAY	medulla	Ep	-0.00147163	0.873269	-0.159508	0.990369
KEGG_CHRONIC_MYELOID_LEUKEMIA	medulla	Ep	-0.00883207	0.555625	-0.589353	0.990369
KEGG_CIRCADIAN_RHYTHM_MAMMAL	medulla	Ep	0.0287211	0.622342	0.492534	0.990369
KEGG_CITRATE_CYCLE_TCA_CYCLE	medulla	Ep	-0.0185603	0.489923	-0.690431	0.990369
KEGG_COLORECTAL_CANCER	medulla	Ep	0.00681107	0.701635	0.383114	0.990369
KEGG_COMPLEMENT_AND_COAGULATION_CASCADES	medulla	Ep	-0.00922217	0.559612	-0.583418	0.990369
KEGG_CYSTEINE_AND_METHIONINE_METABOLISM	medulla	Ep	-0.0038104	0.839747	-0.202217	0.990369
KEGG_CYTOKINE_CYTOKINE_RECEPTOR_INTERACTION	medulla	Ep	-0.00445754	0.672417	-0.422833	0.990369
KEGG_CYTOSOLIC_DNA_SENSING_PATHWAY	medulla	Ep	-0.00418268	0.756593	-0.309957	0.990369
KEGG_DILATED_CARDIOMYOPATHY	medulla	Ep	-0.0160822	0.46841	-0.725069	0.990369
KEGG_DNA_REPLICATION	medulla	Ep	0.00405562	0.753143	0.314497	0.990369
KEGG_DORSO_VENTRAL_AXIS_FORMATION	medulla	Ep	0.0167723	0.590912	0.537515	0.990369
KEGG_DRUG_METABOLISM_CYTOCHROME_P450	medulla	Ep	0.0146201	0.581839	0.5507	0.990369
KEGG_DRUG_METABOLISM_OTHER_ENZYMES	medulla	Ep	-0.0343196	0.107385	-1.61006	0.990369
KEGG_ECM_RECEPTOR_INTERACTION	medulla	Ep	-0.0259163	0.179482	-1.34235	0.990369
KEGG_ENDOCYTOSIS	medulla	Ep	-0.00790705	0.627823	-0.484794	0.990369
KEGG_ENDOMETRIAL_CANCER	medulla	Ep	-0.0252345	0.386851	-0.865342	0.990369
KEGG_EPITHELIAL_CELL_SIGNALING_IN_HELICOBACTER_PYLORI_INFECTION	medulla	Ep	0.00141698	0.933124	0.0839148	0.990369
KEGG_ERBB_SIGNALING_PATHWAY	medulla	Ep	-7.34039e-05	0.997511	-0.00311918	0.997511
KEGG_ETHER_LIPID_METABOLISM	medulla	Ep	-0.0348174	0.261663	-1.12247	0.990369
KEGG_FATTY_ACID_METABOLISM	medulla	Ep	-0.00118396	0.943614	-0.0707283	0.990369
KEGG_FC_EPSILON_RI_SIGNALING_PATHWAY	medulla	Ep	0.00249723	0.862112	0.173686	0.990369
KEGG_FC_GAMMA_R_MEDIATED_PHAGOCYTOSIS	medulla	Ep	-0.0164913	0.41334	-0.818029	0.990369
KEGG_FOCAL_ADHESION	medulla	Ep	-0.0053091	0.783643	-0.274574	0.990369
KEGG_FOLATE_BIOSYNTHESIS	medulla	Ep	-0.0520886	0.259772	-1.12693	0.990369
KEGG_FRUCTOSE_AND_MANNOSE_METABOLISM	medulla	Ep	-0.0169273	0.343494	-0.947285	0.990369
KEGG_GALACTOSE_METABOLISM	medulla	Ep	-0.0213486	0.32222	-0.989907	0.990369
KEGG_GAP_JUNCTION	medulla	Ep	-0.0147181	0.318487	-0.997572	0.990369
KEGG_GLIOMA	medulla	Ep	-0.00526889	0.782114	-0.276565	0.990369
KEGG_GLUTATHIONE_METABOLISM	medulla	Ep	-0.000910165	0.965553	-0.0431863	0.990369
KEGG_GLYCEROLIPID_METABOLISM	medulla	Ep	0.00120446	0.952712	0.0593009	0.990369
KEGG_GLYCEROPHOSPHOLIPID_METABOLISM	medulla	Ep	-0.00585977	0.751423	-0.316763	0.990369
KEGG_GLYCINE_SERINE_AND_THREONINE_METABOLISM	medulla	Ep	0.0165343	0.421213	0.804318	0.990369
KEGG_GLYCOLYSIS_GLUCONEOGENESIS	medulla	Ep	-0.0211537	0.348472	-0.937557	0.990369
KEGG_GLYCOSAMINOGLYCAN_BIOSYNTHESIS_CHONDROITIN_SULFATE	medulla	Ep	0.00218814	0.93687	0.0792045	0.990369
KEGG_GLYCOSAMINOGLYCAN_BIOSYNTHESIS_HEPARAN_SULFATE	medulla	Ep	-0.00629426	0.826534	-0.219149	0.990369
KEGG_GLYCOSAMINOGLYCAN_BIOSYNTHESIS_KERATAN_SULFATE	medulla	Ep	-0.0266908	0.232958	-1.19277	0.990369
KEGG_GLYCOSAMINOGLYCAN_DEGRADATION	medulla	Ep	-0.0220878	0.510816	-0.657568	0.990369
KEGG_GLYCOSPHINGOLIPID_BIOSYNTHESIS_GANGLIO_SERIES	medulla	Ep	0.102897	0.141824	1.46903	0.990369
KEGG_GLYCOSPHINGOLIPID_BIOSYNTHESIS_GLOBO_SERIES	medulla	Ep	0.0754838	0.0384567	2.06995	0.990369
KEGG_GLYCOSPHINGOLIPID_BIOSYNTHESIS_LACTO_AND_NEOLACTO_SERIES	medulla	Ep	0.0469298	0.0701835	1.81072	0.990369
KEGG_GLYCOSYLPHOSPHATIDYLINOSITOL_GPI_ANCHOR_BIOSYNTHESIS	medulla	Ep	-0.00289986	0.932942	-0.0841438	0.990369
KEGG_GLYOXYLATE_AND_DICARBOXYLATE_METABOLISM	medulla	Ep	-0.0619807	0.172636	-1.36378	0.990369
KEGG_GNRH_SIGNALING_PATHWAY	medulla	Ep	-0.0150368	0.241006	-1.17248	0.990369
KEGG_GRAFT_VERSUS_HOST_DISEASE	medulla	Ep	-0.00228498	0.881181	-0.149472	0.990369
KEGG_HEDGEHOG_SIGNALING_PATHWAY	medulla	Ep	0.0122079	0.492744	0.685951	0.990369
KEGG_HEMATOPOIETIC_CELL_LINEAGE	medulla	Ep	-0.00664665	0.557592	-0.586421	0.990369
KEGG_HISTIDINE_METABOLISM	medulla	Ep	0.024807	0.246081	1.15992	0.990369
KEGG_HOMOLOGOUS_RECOMBINATION	medulla	Ep	0.00344829	0.924449	0.0948305	0.990369
KEGG_HUNTINGTONS_DISEASE	medulla	Ep	-0.0313188	0.128615	-1.51959	0.990369
KEGG_HYPERTROPHIC_CARDIOMYOPATHY_HCM	medulla	Ep	-0.0154964	0.579019	-0.554818	0.990369
KEGG_INOSITOL_PHOSPHATE_METABOLISM	medulla	Ep	-0.0193011	0.357202	-0.92071	0.990369
KEGG_INSULIN_SIGNALING_PATHWAY	medulla	Ep	-0.00354863	0.784241	-0.273796	0.990369
KEGG_INTESTINAL_IMMUNE_NETWORK_FOR_IGA_PRODUCTION	medulla	Ep	0.00308614	0.713358	0.36735	0.990369
KEGG_JAK_STAT_SIGNALING_PATHWAY	medulla	Ep	-0.000372668	0.973572	-0.0331288	0.990369
KEGG_LEISHMANIA_INFECTION	medulla	Ep	-0.0201461	0.21209	-1.24784	0.990369
KEGG_LEUKOCYTE_TRANSENDOTHELIAL_MIGRATION	medulla	Ep	-0.0319552	0.0821962	-1.73808	0.990369
KEGG_LIMONENE_AND_PINENE_DEGRADATION	medulla	Ep	-0.0109204	0.793011	-0.262402	0.990369
KEGG_LINOLEIC_ACID_METABOLISM	medulla	Ep	0.00406343	0.849965	0.189163	0.990369
KEGG_LONG_TERM_DEPRESSION	medulla	Ep	-0.0191168	0.359348	-0.916608	0.990369
KEGG_LONG_TERM_POTENTIATION	medulla	Ep	-0.00633137	0.784334	-0.273675	0.990369
KEGG_LYSINE_DEGRADATION	medulla	Ep	-0.003357	0.871208	-0.162125	0.990369
KEGG_LYSOSOME	medulla	Ep	-0.0147213	0.262358	-1.12084	0.990369
KEGG_MAPK_SIGNALING_PATHWAY	medulla	Ep	-0.00245604	0.774165	-0.286931	0.990369
KEGG_MATURITY_ONSET_DIABETES_OF_THE_YOUNG	medulla	Ep	0.00260239	0.895804	0.130964	0.990369
KEGG_MELANOGENESIS	medulla	Ep	-0.00601868	0.738196	-0.334243	0.990369
KEGG_MELANOMA	medulla	Ep	-0.00521886	0.681216	-0.410804	0.990369
KEGG_METABOLISM_OF_XENOBIOTICS_BY_CYTOCHROME_P450	medulla	Ep	0.00579819	0.741052	0.33046	0.990369
KEGG_MISMATCH_REPAIR	medulla	Ep	0.000790806	0.973296	0.0334749	0.990369
KEGG_MTOR_SIGNALING_PATHWAY	medulla	Ep	-0.00840552	0.617563	-0.499307	0.990369
KEGG_N_GLYCAN_BIOSYNTHESIS	medulla	Ep	-0.018523	0.301291	-1.03367	0.990369
KEGG_NATURAL_KILLER_CELL_MEDIATED_CYTOTOXICITY	medulla	Ep	-0.00242781	0.858734	-0.177986	0.990369
KEGG_NEUROACTIVE_LIGAND_RECEPTOR_INTERACTION	medulla	Ep	-0.00411968	0.718989	-0.35981	0.990369
KEGG_NEUROTROPHIN_SIGNALING_PATHWAY	medulla	Ep	-0.00777993	0.50847	-0.661222	0.990369
KEGG_NICOTINATE_AND_NICOTINAMIDE_METABOLISM	medulla	Ep	0.00265828	0.860753	0.175416	0.990369
KEGG_NITROGEN_METABOLISM	medulla	Ep	-0.0255549	0.39055	-0.858621	0.990369
KEGG_NOD_LIKE_RECEPTOR_SIGNALING_PATHWAY	medulla	Ep	0.0158148	0.47913	0.707702	0.990369
KEGG_NON_HOMOLOGOUS_END_JOINING	medulla	Ep	0.0319499	0.464862	0.730864	0.990369
KEGG_NON_SMALL_CELL_LUNG_CANCER	medulla	Ep	-0.0157889	0.423152	-0.800964	0.990369
KEGG_NOTCH_SIGNALING_PATHWAY	medulla	Ep	0.0104041	0.628305	0.484114	0.990369
KEGG_NUCLEOTIDE_EXCISION_REPAIR	medulla	Ep	-0.00310229	0.86799	-0.166212	0.990369
KEGG_O_GLYCAN_BIOSYNTHESIS	medulla	Ep	0.0457526	0.127611	1.52359	0.990369
KEGG_OLFACTORY_TRANSDUCTION	medulla	Ep	0.010064	0.526474	0.633397	0.990369
KEGG_ONE_CARBON_POOL_BY_FOLATE	medulla	Ep	-0.0287666	0.550696	-0.596718	0.990369
KEGG_OOCYTE_MEIOSIS	medulla	Ep	0.00614923	0.756865	0.3096	0.990369
KEGG_OTHER_GLYCAN_DEGRADATION	medulla	Ep	0.000472172	0.97972	0.0254198	0.990369
KEGG_OXIDATIVE_PHOSPHORYLATION	medulla	Ep	-0.0620485	0.158204	-1.41114	0.990369
KEGG_P53_SIGNALING_PATHWAY	medulla	Ep	-0.00719225	0.644152	-0.461902	0.990369
KEGG_PANCREATIC_CANCER	medulla	Ep	0.00839785	0.650203	0.45348	0.990369
KEGG_PANTOTHENATE_AND_COA_BIOSYNTHESIS	medulla	Ep	-0.0540782	0.220505	-1.22519	0.990369
KEGG_PARKINSONS_DISEASE	medulla	Ep	-0.0609912	0.198498	-1.28584	0.990369
KEGG_PATHOGENIC_ESCHERICHIA_COLI_INFECTION	medulla	Ep	-0.0195067	0.729824	-0.345359	0.990369
KEGG_PATHWAYS_IN_CANCER	medulla	Ep	-0.000982566	0.905141	-0.11917	0.990369
KEGG_PENTOSE_AND_GLUCURONATE_INTERCONVERSIONS	medulla	Ep	-0.0214927	0.467268	-0.726931	0.990369
[truncated: 6,383 more rows]
