# Supplementary material for: Single-nucleus transcriptome analysis of human brain immune response in patients with severe COVID-19
Source: Genome Med. 2021 Jul 19;13:118. doi: 10.1186/s13073-021-00933-8 (PMC8287557; doi:10.1186/s13073-021-00933-8)
Supplement: Supplementary file 8 — Additional file 8: Table S7. Transcription regulatory modules estimated by SCENIC. [file 13073_2021_933_MOESM8_ESM.xlsx]

## Sheet: Table S7
Table S7
Transcription regulatory modules estimated by SCENIC
Row Explanation
Each row represents a transcription factor and a regulated gene
Column Explanations
TF - name of a transcription factor
Gene - gene regulated by the transcription factor
TF	Gene
ALX4(+)	PAQR5
ALX4(+)	MID1
ALX4(+)	EYA1
ALX4(+)	PAX3
ALX4(+)	SLC6A20
ALX4(+)	SLC22A3
ALX4(+)	ADAMTS15
ALX4(+)	CDH11
ALX4(+)	C8orf34-AS1
ALX4(+)	GAS1
ALX4(+)	PRDM6
ALX4(+)	ADAM12
ALX4(+)	TMOD1
ALX4(+)	ADAMTSL3
ALX4(+)	GATA6
ALX4(+)	COL13A1
ALX4(+)	BOC
ALX4(+)	GPR88
ALX4(+)	SAMD11
ALX4(+)	GPC5-AS1
ALX4(+)	WNT5A
ALX4(+)	ALX4
ALX4(+)	TSPAN18
ALX4(+)	METTL24
ALX4(+)	SLC22A2
ALX4(+)	PKDCC
ALX4(+)	LINC01336
ALX4(+)	TP53I11
ALX4(+)	TLE2
ALX4(+)	TRAF1
ARID5B(+)	GPNMB
ARID5B(+)	FBXO32
ARID5B(+)	LIF
ARID5B(+)	ACTN2
ARID5B(+)	ERRFI1
ARID5B(+)	SLC16A10
ARID5B(+)	CUX2
ARID5B(+)	MYOCD
ARID5B(+)	VCL
ARID5B(+)	UGDH
ARID5B(+)	ZFAND2A
ARID5B(+)	COL14A1
ARID5B(+)	RCAN1
ARID5B(+)	GPAT3
ARID5B(+)	CBLB
ARID5B(+)	EGR3
ARID5B(+)	RARB
ARID5B(+)	HDAC9
ARID5B(+)	PGM5
ARID5B(+)	GCH1
ARID5B(+)	MAFF
ARID5B(+)	RASSF3
ARID5B(+)	FHL2
ARID5B(+)	SHANK2
ARID5B(+)	IL13RA1
ARID5B(+)	GPR155
ARID5B(+)	KCNK1
ARID5B(+)	SLC7A8
ARID5B(+)	IRS1
ARID5B(+)	ARSG
ARID5B(+)	CTNNB1
ARID5B(+)	GRB10
ARID5B(+)	RRAS2
ARID5B(+)	SLC20A1
ARID5B(+)	DRAM1
ARID5B(+)	HRK
ARID5B(+)	SMAD3
ARID5B(+)	SLC25A4
ARID5B(+)	ABCC5
ARID5B(+)	PLK5
ARID5B(+)	RBMS1
ARID5B(+)	SKP1
ARID5B(+)	CCDC148
ARID5B(+)	CDC42EP3
ARID5B(+)	SLC39A14
ARID5B(+)	NFIL3
ARID5B(+)	SCX
ARID5B(+)	PKM
ARID5B(+)	ATP1A1
ARID5B(+)	COX5A
ARID5B(+)	PTPN1
ARID5B(+)	EXT1
ARID5B(+)	CRY1
ARID5B(+)	ATG16L1
ARID5B(+)	TSC22D1
ARID5B(+)	RFX3
ARID5B(+)	RASGRF2
ARID5B(+)	SMDT1
ARID5B(+)	GABARAPL1
ARID5B(+)	ATP1B1
ARID5B(+)	MB21D2
ARID5B(+)	CD276
ARID5B(+)	GNG8
ARID5B(+)	TEAD1
ARID5B(+)	FAM214A
ARID5B(+)	TBPL1
ARID5B(+)	LINC01503
ARID5B(+)	APLP2
ARID5B(+)	ZNF106
ARID5B(+)	PRPS1
ARID5B(+)	IRS2
ARID5B(+)	IKBIP
ARID5B(+)	NFKBIB
ARID5B(+)	GLRX5
ARID5B(+)	DDIT3
ARID5B(+)	TCP1
ARID5B(+)	KLF11
ARID5B(+)	SUMO3
ARID5B(+)	ARID5B
ARID5B(+)	MLF2
ARID5B(+)	GOT1
ARID5B(+)	SYDE2
ARID5B(+)	DDX3Y
ARID5B(+)	MYLIP
ARID5B(+)	NDUFS8
ARID5B(+)	SMARCA1
ARID5B(+)	MYH9
ARID5B(+)	NFE2L1
ARID5B(+)	SOCS5
ARID5B(+)	DIAPH1
ARID5B(+)	PDHB
ARX(+)	ZNF385D
ARX(+)	NXPH1
ARX(+)	FGF13
ARX(+)	DLX6-AS1
ARX(+)	TAC1
ARX(+)	GAD2
ARX(+)	MYO16
ARX(+)	BTBD11
ARX(+)	TRPC4
ARX(+)	GRIN3A
ARX(+)	PLCXD3
ARX(+)	GAD1
ARX(+)	CA8
ARX(+)	ANK1
ARX(+)	PTCHD4
ARX(+)	ALK
ARX(+)	PLCH1
ARX(+)	ERBB4
ARX(+)	VWC2
ARX(+)	GPR149
ARX(+)	WIF1
ARX(+)	SOX6
ARX(+)	TP63
ARX(+)	ELAVL2
ARX(+)	KCNAB1
ARX(+)	SHISA6
ARX(+)	HGF
ARX(+)	ADCY8
ARX(+)	MYO5B
ARX(+)	RAB3C
ARX(+)	KIF26B
ARX(+)	SLIT2
ARX(+)	RUNX2
ARX(+)	ST8SIA4
ARX(+)	ADAMTS17
ARX(+)	RAB3B
ARX(+)	LYPD6
ARX(+)	MYO3B
ARX(+)	DPP10
ARX(+)	NHS
ARX(+)	KCNS3
ARX(+)	TOX3
ARX(+)	NRIP3
ARX(+)	LHX6
ARX(+)	LINC00298
ARX(+)	PLCE1
ARX(+)	HAPLN1
ARX(+)	NPPC
ARX(+)	TOX2
ARX(+)	UBASH3B
ARX(+)	SLC27A6
ARX(+)	ANO4
ARX(+)	CACNG4
ARX(+)	LYPD1
ARX(+)	GNG4
ARX(+)	SIAH3
ARX(+)	NTN4
ARX(+)	PTPRM
ARX(+)	MAF
ARX(+)	CCNJL
ARX(+)	CACNA2D2
ARX(+)	ADCYAP1R1
ARX(+)	NPAS1
ARX(+)	SOX1
ARX(+)	KLHL5
ARX(+)	FGF18
ARX(+)	TRIM67
ARX(+)	ZNF536
ARX(+)	POU3F4
ARX(+)	LINC00327
ARX(+)	VAV2
ARX(+)	PIF1
ARX(+)	RPS6KA2
ARX(+)	PRRT4
ARX(+)	TCEA3
ARX(+)	VAX1
ARX(+)	SCRT1
ASCL1(+)	LHFPL3
ASCL1(+)	LINC01194
ASCL1(+)	MIR3681HG
ASCL1(+)	BEST3
ASCL1(+)	PCDH15
ASCL1(+)	MEGF11
ASCL1(+)	SMOC1
ASCL1(+)	PTPRZ1
ASCL1(+)	LUZP2
ASCL1(+)	TNR
ASCL1(+)	ALK
ASCL1(+)	KCNIP1
ASCL1(+)	MYT1
ASCL1(+)	STK32A
ASCL1(+)	SLC15A5
ASCL1(+)	NOS1
ASCL1(+)	COL11A1
ASCL1(+)	PLPP4
ASCL1(+)	SOX4
ASCL1(+)	BCAN
ASCL1(+)	GALR1
ASCL1(+)	DSCAM
ASCL1(+)	LRRC4C
ASCL1(+)	GSG1L
ASCL1(+)	SULF2
ASCL1(+)	XYLT1
ASCL1(+)	VIPR2
ASCL1(+)	NTN1
ASCL1(+)	CACNG4
ASCL1(+)	SPSB4
ASCL1(+)	AMZ1
ASCL1(+)	HAP1
ASCL1(+)	AFAP1L2
ASCL1(+)	RUFY4
ASCL1(+)	HS3ST1
ASCL1(+)	ASCL1
ASCL1(+)	SPRY4
ASCL1(+)	C1QL2
ASCL1(+)	MAP3K1
ASCL1(+)	ADGRG1
ASCL1(+)	WSCD1
ASCL1(+)	KIF19
ASCL1(+)	CCDC50
ASCL1(+)	BMP7
ASCL1(+)	GPR37L1
ASCL1(+)	MACC1
ASCL1(+)	WFDC1
ASCL1(+)	KAT2B
ASCL1(+)	DLL3
ASCL1(+)	C8orf86
ASCL1(+)	SOX21
ASCL1(+)	BTBD17
ASCL1(+)	VSX1
ASCL1(+)	SAPCD2
ASCL1(+)	CD101
ASCL1(+)	ENHO
ASCL1(+)	EPN2-AS1
ASCL1(+)	NOVA1
ASCL1(+)	LINC00092
ATF3(+)	SELE
ATF3(+)	SERPINE1
ATF3(+)	POSTN
ATF3(+)	TAGLN
ATF3(+)	COL8A1
ATF3(+)	FHL5
ATF3(+)	ACTA2
ATF3(+)	IGFBP5
ATF3(+)	TLL1
ATF3(+)	COL4A1
ATF3(+)	PLOD2
ATF3(+)	ITGA8
ATF3(+)	LINC01094
ATF3(+)	CD83
ATF3(+)	CFH
ATF3(+)	TAC1
ATF3(+)	NAMPT
ATF3(+)	GEM
ATF3(+)	TIMP3
ATF3(+)	SLC11A1
ATF3(+)	HK2
ATF3(+)	COL6A3
ATF3(+)	ADAMTS1
ATF3(+)	SRGN
ATF3(+)	TNFAIP3
ATF3(+)	CLEC2B
ATF3(+)	ADAM28
ATF3(+)	PDE3A
ATF3(+)	PHLDA2
ATF3(+)	CYR61
ATF3(+)	GPRC5A
ATF3(+)	BAG3
ATF3(+)	HSPH1
ATF3(+)	SLC7A11
ATF3(+)	GFAP
ATF3(+)	LINC00607
ATF3(+)	HSPA1A
ATF3(+)	TFPI
ATF3(+)	AKAP12
ATF3(+)	TFRC
ATF3(+)	ERRFI1
ATF3(+)	CALCRL
ATF3(+)	LMCD1
ATF3(+)	PPP1R15A
ATF3(+)	TGM2
ATF3(+)	SLCO2A1
ATF3(+)	RND3
ATF3(+)	BCAS2
ATF3(+)	KCNT2
ATF3(+)	FOS
ATF3(+)	OLR1
ATF3(+)	VGLL3
ATF3(+)	SERPINH1
ATF3(+)	HSPA5
ATF3(+)	GADD45B
ATF3(+)	NR4A3
ATF3(+)	HSPB8
ATF3(+)	PLEK
ATF3(+)	TPO
ATF3(+)	TGFBR2
ATF3(+)	TGFBR3
ATF3(+)	ARHGAP6
ATF3(+)	ABCA9
ATF3(+)	ADM
ATF3(+)	DES
ATF3(+)	HSPB1
ATF3(+)	HIST1H2BJ
ATF3(+)	DUSP5
ATF3(+)	MYOCD
ATF3(+)	HMGCS1
ATF3(+)	PPP1R3C
ATF3(+)	RRAD
ATF3(+)	RGS2
ATF3(+)	JUNB
ATF3(+)	ARC
ATF3(+)	MCTP1
ATF3(+)	HEYL
ATF3(+)	S100A8
ATF3(+)	FMO2
ATF3(+)	EBF3
ATF3(+)	MSN
ATF3(+)	PIK3R5
ATF3(+)	ARHGAP29
ATF3(+)	STOM
ATF3(+)	PAWR
ATF3(+)	OPALIN
ATF3(+)	ITGA5
ATF3(+)	DNAJA4
ATF3(+)	CNN1
ATF3(+)	ATF3
ATF3(+)	LYN
ATF3(+)	MCAM
ATF3(+)	LINC01146
ATF3(+)	NR4A1
ATF3(+)	HSPD1
ATF3(+)	DNAJB1
ATF3(+)	BBOX1
ATF3(+)	CASQ2
ATF3(+)	HSPE1-MOB4
ATF3(+)	PDLIM3
ATF3(+)	NEDD9
ATF3(+)	IGF2BP2
ATF3(+)	ID4
ATF3(+)	FOSB
ATF3(+)	LMOD1
ATF3(+)	CLEC1A
ATF3(+)	SLC2A5
ATF3(+)	RGS16
ATF3(+)	THBS2
ATF3(+)	NPR3
ATF3(+)	TAGAP
ATF3(+)	ACKR3
ATF3(+)	ETS2
ATF3(+)	PLSCR4
ATF3(+)	PRDM6
ATF3(+)	KLF5
ATF3(+)	CDK18
ATF3(+)	CBLB
ATF3(+)	SLC38A2
ATF3(+)	TSPAN12
ATF3(+)	SLA
ATF3(+)	P4HA1
ATF3(+)	BCL6
ATF3(+)	TXNRD1
ATF3(+)	ARL4D
ATF3(+)	RHBDF2
ATF3(+)	VEGFA
ATF3(+)	TNFRSF1B
ATF3(+)	ABCA1
ATF3(+)	ZNF331
ATF3(+)	HHIP
ATF3(+)	LTBP1
ATF3(+)	GATA6
ATF3(+)	ABTB2
ATF3(+)	PLCE1
ATF3(+)	UGCG
ATF3(+)	CRYAB
ATF3(+)	PTP4A1
ATF3(+)	SPRY1
ATF3(+)	ATP8B1
ATF3(+)	ACSL1
ATF3(+)	HIST1H2BG
ATF3(+)	APLNR
ATF3(+)	TC2N
ATF3(+)	ITGA2
ATF3(+)	CCDC68
ATF3(+)	HSPA8
ATF3(+)	HSP90AA1
ATF3(+)	FTL
ATF3(+)	ZFP36L1
ATF3(+)	LDHA
ATF3(+)	INSIG1
ATF3(+)	RASSF3
ATF3(+)	ANO4
ATF3(+)	NUDT4
ATF3(+)	MYO1E
ATF3(+)	PCDH8
ATF3(+)	NR4A2
ATF3(+)	JUN
ATF3(+)	FLNA
ATF3(+)	HSP90B1
ATF3(+)	FGF1
ATF3(+)	MSMO1
ATF3(+)	ESR1
ATF3(+)	LBH
ATF3(+)	ITPRIP
ATF3(+)	GPC4
ATF3(+)	HERPUD1
ATF3(+)	BMX
ATF3(+)	DYNLL1
ATF3(+)	KLF4
ATF3(+)	FOSL2
ATF3(+)	KCNJ8
ATF3(+)	SCD
ATF3(+)	ELOVL5
ATF3(+)	RHOB
ATF3(+)	TUBA4A
ATF3(+)	MIR155HG
ATF3(+)	BAMBI
ATF3(+)	UBB
ATF3(+)	NUAK2
ATF3(+)	H3F3B
ATF3(+)	PPP1R14A
ATF3(+)	FLNC
ATF3(+)	DLL4
ATF3(+)	ACAN
ATF3(+)	LDB3
ATF3(+)	B3GNT5
ATF3(+)	FAM198B
ATF3(+)	HPSE
ATF3(+)	CLIC4
ATF3(+)	MN1
ATF3(+)	RREB1
ATF3(+)	UBC
ATF3(+)	PROSER2
ATF3(+)	SELP
ATF3(+)	TNFRSF10B
ATF3(+)	PLN
ATF3(+)	TUBA1A
ATF3(+)	KLF6
ATF3(+)	SLC39A8
ATF3(+)	TIPARP
ATF3(+)	IVNS1ABP
ATF3(+)	GREM1
ATF3(+)	SPSB1
ATF3(+)	RPL24
ATF3(+)	LIX1
ATF3(+)	TNFSF8
ATF3(+)	KLRG2
ATF3(+)	CALD1
ATF3(+)	ERO1A
ATF3(+)	PLEKHH1
ATF3(+)	NFKBID
ATF3(+)	CRHBP
ATF3(+)	CYCS
ATF3(+)	HEY1
ATF3(+)	CNN3
ATF3(+)	CTNNB1
ATF3(+)	RBP4
ATF3(+)	GRB10
ATF3(+)	PIRT
ATF3(+)	SORBS1
ATF3(+)	LOXHD1
ATF3(+)	EFHD1
ATF3(+)	HSD11B1
ATF3(+)	C3AR1
ATF3(+)	ALDH3A1
ATF3(+)	SLC20A1
ATF3(+)	ARSI
ATF3(+)	WEE1
ATF3(+)	HRK
ATF3(+)	NDRG1
ATF3(+)	PFKFB2
ATF3(+)	GPA33
ATF3(+)	LILRB4
ATF3(+)	HPN-AS1
ATF3(+)	GADD45A
ATF3(+)	IER5
ATF3(+)	PMEPA1
ATF3(+)	KCNK12
ATF3(+)	NUAK1
ATF3(+)	PLS3
ATF3(+)	ARG2
ATF3(+)	LRRC1
ATF3(+)	TP53TG5
ATF3(+)	CKB
ATF3(+)	MIR7-3HG
ATF3(+)	SQSTM1
ATF3(+)	SNAI1
ATF3(+)	NFIL3
ATF3(+)	DUSP10
ATF3(+)	ARID5A
ATF3(+)	CFTR
ATF3(+)	ATOH8
ATF3(+)	BMP2
ATF3(+)	EHF
ATF3(+)	MYRF
ATF3(+)	PPP1R3B
ATF3(+)	CACYBP
ATF3(+)	HMGCR
ATF3(+)	CEBPB
ATF3(+)	SBSPON
ATF3(+)	FGFR1
ATF3(+)	SEMA3B
ATF3(+)	PTGER4
ATF3(+)	RNF122
ATF3(+)	FBLIM1
ATF3(+)	ARRDC4
ATF3(+)	LINC01354
ATF3(+)	LITAF
ATF3(+)	HIST1H2BD
ATF3(+)	PRRX2
ATF3(+)	OLFML2A
ATF3(+)	PELI2
ATF3(+)	KSR1
ATF3(+)	ZNF536
ATF3(+)	HSP90AB1
ATF3(+)	GABARAPL2
ATF3(+)	DNAJA1
ATF3(+)	ARHGAP26-AS1
ATF3(+)	LDLR
ATF3(+)	FHL1
ATF3(+)	NCF4
ATF3(+)	ERBB3
ATF3(+)	HIST1H4H
ATF3(+)	ST3GAL6-AS1
ATF3(+)	LFNG
ATF3(+)	SMDT1
ATF3(+)	GABARAPL1
ATF3(+)	RALGAPA2
ATF3(+)	RNF6
ATF3(+)	CENPL
ATF3(+)	LGMN
ATF3(+)	PFKFB3
ATF3(+)	MRGPRF
ATF3(+)	COMMD6
ATF3(+)	REL
ATF3(+)	CCDC88C
ATF3(+)	RAB7B
ATF3(+)	CA7
ATF3(+)	FIS1
ATF3(+)	STMN4
ATF3(+)	GNG8
ATF3(+)	RAG1
ATF3(+)	TOB1
ATF3(+)	WNT9A
ATF3(+)	SCEL
ATF3(+)	TMEM140
ATF3(+)	LMF1-AS1
ATF3(+)	ELL2
ATF3(+)	CD59
ATF3(+)	VDR
ATF3(+)	SLC1A5
ATF3(+)	GLRX
ATF3(+)	ETV3
ATF3(+)	IRAK2
ATF3(+)	RIPK2
ATF3(+)	RHOU
ATF3(+)	FAM214A
ATF3(+)	DNAJB6
ATF3(+)	PHLDB1
ATF3(+)	RASGRF2-AS1
ATF3(+)	SLC45A3
ATF3(+)	EIF2AK3
ATF3(+)	HSPE1
ATF3(+)	TPM4
ATF3(+)	MIDN
ATF3(+)	ALOXE3
ATF3(+)	HIST1H4E
ATF3(+)	ARL5B
ATF3(+)	BLVRB
ATF3(+)	MGAT1
ATF3(+)	MXD1
ATF3(+)	GNA13
ATF3(+)	SLC25A33
ATF3(+)	DDIT3
ATF3(+)	AMIGO2
ATF3(+)	ADAMTS8
ATF3(+)	DERL3
ATF3(+)	KLF11
ATF3(+)	HTATIP2
ATF3(+)	ATP10D
ATF3(+)	SWAP70
ATF3(+)	IFFO2
ATF3(+)	LINC00472
ATF3(+)	CD82
ATF3(+)	PLPP2
ATF3(+)	CDKN2C
ATF3(+)	ZNF593
ATF3(+)	PSTPIP1
ATF3(+)	FAM69C
ATF3(+)	CSRP1
ATF3(+)	EFCAB6-AS1
ATF3(+)	COL16A1
ATF3(+)	CLDN4
ATF3(+)	ZSWIM4
ATF3(+)	PIM1
ATF3(+)	NAALADL1
ATF3(+)	MYH9
ATF3(+)	SOCS5
ATF3(+)	ELOVL1
ATF3(+)	SPDYE2
ATF3(+)	H3F3A
ATF3(+)	TRAF1
ATF3(+)	AMPD3
ATF5(+)	HBB
ATF5(+)	HLA-B
ATF5(+)	PTPRC
ATF5(+)	SPP1
ATF5(+)	GADD45B
ATF5(+)	TP63
ATF5(+)	P2RY12
ATF5(+)	C1QC
ATF5(+)	RGS2
ATF5(+)	RPS27A
ATF5(+)	SYK
ATF5(+)	KMO
ATF5(+)	LY86
ATF5(+)	PIK3AP1
ATF5(+)	WDFY4
ATF5(+)	LRMP
ATF5(+)	FGD2
ATF5(+)	LAPTM5
ATF5(+)	CD53
ATF5(+)	CLEC5A
ATF5(+)	DYNLRB2
ATF5(+)	ACVRL1
ATF5(+)	FAU
ATF5(+)	FCGR1A
ATF5(+)	CD84
ATF5(+)	LINC01500
ATF5(+)	KLHL14
ATF5(+)	LCP1
ATF5(+)	TYROBP
ATF5(+)	RPE65
ATF5(+)	IL21R
ATF5(+)	MIR155HG
ATF5(+)	NCF1
ATF5(+)	FCGR1B
ATF5(+)	ITGAM
ATF5(+)	VAV1
ATF5(+)	HLA-DMB
ATF5(+)	ALOX5AP
ATF5(+)	RASGRP3
ATF5(+)	MMRN2
ATF5(+)	SPC25
ATF5(+)	UCP2
ATF5(+)	EBI3
ATF5(+)	SIGLEC10
ATF5(+)	RLBP1
ATF5(+)	ETV6
ATF5(+)	CDC42EP3
ATF5(+)	IL7
ATF5(+)	PSMB8
ATF5(+)	SELPLG
ATF5(+)	PRAM1
ATF5(+)	SELL
ATF5(+)	PLP2
ATF5(+)	MOSPD1
ATF5(+)	BTK
ATF5(+)	CD274
ATF5(+)	TPTE2
ATF5(+)	HESX1
ATF5(+)	HHLA2
ATF5(+)	ARHGAP11A
ATF5(+)	CASP8
ATF5(+)	PTPN6
ATF5(+)	CAPG
BACH1(+)	ARHGAP6
BACH1(+)	INHBA
BACH1(+)	CTSC
BACH1(+)	BACH1
BACH1(+)	EPHA1-AS1
BACH1(+)	PRRG4
BACH1(+)	MTSS1
BACH1(+)	VDR
BACH1(+)	PIM1
BCL6(+)	TNC
BCL6(+)	STEAP4
BCL6(+)	SLC1A2
BCL6(+)	LINC01094
BCL6(+)	BEST3
BCL6(+)	EBF1
BCL6(+)	IGF1
BCL6(+)	TSHZ2
BCL6(+)	LAMA2
BCL6(+)	ADGRV1
BCL6(+)	RFX4
BCL6(+)	GFAP
BCL6(+)	BMPR1B
BCL6(+)	ALDH1A1
BCL6(+)	TGFB2
BCL6(+)	LMCD1
BCL6(+)	GLI3
BCL6(+)	ANGPT1
BCL6(+)	HES1
BCL6(+)	SEMA5A
BCL6(+)	EYA2
BCL6(+)	SLC1A3
BCL6(+)	TBX15
BCL6(+)	STON2
BCL6(+)	ARHGAP6
BCL6(+)	HGF
BCL6(+)	HIF3A
BCL6(+)	SVIL
BCL6(+)	ADCY8
BCL6(+)	GJA1
BCL6(+)	ETS1
BCL6(+)	RBMS3
BCL6(+)	EGLN3
BCL6(+)	BARX2
BCL6(+)	VIT
BCL6(+)	PRRX1
BCL6(+)	CASC17
BCL6(+)	SLC16A9
BCL6(+)	FOXO1
BCL6(+)	PRDM6
BCL6(+)	GALNT15
BCL6(+)	CBLB
BCL6(+)	ZBTB7C
BCL6(+)	SDC2
BCL6(+)	BCL6
BCL6(+)	DDR2
BCL6(+)	ABCA1
BCL6(+)	AHCYL1
BCL6(+)	ZFHX3
BCL6(+)	PITPNC1
BCL6(+)	SAMD4A
BCL6(+)	PLCE1
BCL6(+)	APLNR
BCL6(+)	PLPP3
BCL6(+)	INHBA
BCL6(+)	ZFP36L1
BCL6(+)	SYTL4
BCL6(+)	UTRN
BCL6(+)	CNTNAP3
BCL6(+)	ITPKB
BCL6(+)	DPYSL3
BCL6(+)	AR
BCL6(+)	EDNRB
BCL6(+)	PAX6
BCL6(+)	CLU
BCL6(+)	DTNA
BCL6(+)	RASL12
BCL6(+)	FOSL2
BCL6(+)	PTN
BCL6(+)	GLUL
BCL6(+)	PTCHD1
BCL6(+)	CLDN10
BCL6(+)	MYLK
BCL6(+)	ZFHX4
BCL6(+)	FIGN
BCL6(+)	TIPARP
BCL6(+)	ADAMTS5
BCL6(+)	SALL3
BCL6(+)	SMAD9
BCL6(+)	SORBS1
BCL6(+)	HOXB3
BCL6(+)	LGR4
BCL6(+)	STON1-GTF2A1L
BCL6(+)	AMOT
BCL6(+)	TLE1
BCL6(+)	RASSF8
BCL6(+)	TCF7L2
BCL6(+)	C1RL
BCL6(+)	AMER2
BCL6(+)	SBSPON
BCL6(+)	SOX2
BCL6(+)	GLUD1
BCL6(+)	FYN
BCL6(+)	NEBL
BCL6(+)	SOX11
BCL6(+)	HIPK3
BCL6(+)	NPAS3
BCL6(+)	YOD1
BCL6(+)	HEY2
BCL6(+)	CADM1
BCL6(+)	POU3F2
BCL6(+)	LIMK2
BCL6(+)	NFIB
BCL6(+)	SLC9A9
BCL6(+)	DAAM1
BCL6(+)	ARHGEF6
BCL6(+)	SPRY2
BCL6(+)	CYBRD1
BCL6(+)	TANC1
BCL6(+)	C9orf84
BCL6(+)	NEK6
BCL6(+)	ZIC4
BCL6(+)	ADCY3
BHLHE40(+)	MT2A
BHLHE40(+)	IGFBP7
BHLHE40(+)	S100A10
BHLHE40(+)	IER3
BHLHE40(+)	TIMP3
BHLHE40(+)	LUCAT1
BHLHE40(+)	RPL41
BHLHE40(+)	SLC16A6
BHLHE40(+)	HMOX1
BHLHE40(+)	CA12
BHLHE40(+)	CYR61
BHLHE40(+)	FBXO32
BHLHE40(+)	HILPDA
BHLHE40(+)	TFCP2L1
BHLHE40(+)	SNTB1
BHLHE40(+)	LINC00880
BHLHE40(+)	CCK
BHLHE40(+)	NRGN
BHLHE40(+)	TAGLN2
BHLHE40(+)	ERRFI1
BHLHE40(+)	PALMD
BHLHE40(+)	SLC2A1
BHLHE40(+)	FOS
BHLHE40(+)	HES1
BHLHE40(+)	MRPS6
BHLHE40(+)	ZFP36
BHLHE40(+)	RPS12
BHLHE40(+)	GADD45B
BHLHE40(+)	NR4A3
BHLHE40(+)	HSPB8
BHLHE40(+)	TPM2
BHLHE40(+)	EGR1
BHLHE40(+)	ADM
BHLHE40(+)	MYL12A
BHLHE40(+)	EZR
BHLHE40(+)	RPL3
BHLHE40(+)	JUNB
BHLHE40(+)	RPS27A
BHLHE40(+)	CHCHD10
BHLHE40(+)	VSNL1
BHLHE40(+)	HYAL2
BHLHE40(+)	NFKBIA
BHLHE40(+)	DDIT4
BHLHE40(+)	GAPDH
BHLHE40(+)	VCL
BHLHE40(+)	DUSP1
BHLHE40(+)	CABP1
BHLHE40(+)	TOMM7
BHLHE40(+)	CD63
BHLHE40(+)	ITIH5
BHLHE40(+)	NR4A1
BHLHE40(+)	THY1
BHLHE40(+)	SLCO4A1
BHLHE40(+)	ANXA2
BHLHE40(+)	UGDH
BHLHE40(+)	MAP3K8
BHLHE40(+)	RPL6
BHLHE40(+)	TUBA1B
BHLHE40(+)	GADD45G
BHLHE40(+)	RPL19
BHLHE40(+)	BAIAP2L1
BHLHE40(+)	NEDD9
BHLHE40(+)	CIB1
BHLHE40(+)	COX5B
BHLHE40(+)	MDM2
BHLHE40(+)	SDC4
BHLHE40(+)	ENTPD1
BHLHE40(+)	RPS14
BHLHE40(+)	PFN1
BHLHE40(+)	CDKN1A
BHLHE40(+)	ACTG1
BHLHE40(+)	TNFRSF12A
BHLHE40(+)	YBX3
BHLHE40(+)	NDUFA1
BHLHE40(+)	RPL32
BHLHE40(+)	FXYD1
BHLHE40(+)	P4HA1
BHLHE40(+)	UBL5
BHLHE40(+)	NXN
BHLHE40(+)	HIF1A
BHLHE40(+)	SRP14
BHLHE40(+)	VEGFA
BHLHE40(+)	SOCS3
BHLHE40(+)	APOLD1
BHLHE40(+)	COX4I1
BHLHE40(+)	SLC16A1
BHLHE40(+)	EEF1A2
BHLHE40(+)	UGCG
BHLHE40(+)	SPRY1
BHLHE40(+)	RPL34
BHLHE40(+)	CHCHD2
BHLHE40(+)	CALM1
BHLHE40(+)	S100A13
BHLHE40(+)	RPS27
BHLHE40(+)	HSPA8
BHLHE40(+)	TESC
BHLHE40(+)	ZFP36L2
BHLHE40(+)	SLC7A1
BHLHE40(+)	UQCR10
BHLHE40(+)	MAFF
BHLHE40(+)	HINT1
BHLHE40(+)	LDHA
BHLHE40(+)	CXCR4
BHLHE40(+)	LY6E
BHLHE40(+)	MYO1E
BHLHE40(+)	SLC15A4
BHLHE40(+)	ARRDC3
BHLHE40(+)	JUN
BHLHE40(+)	RPLP2
BHLHE40(+)	HSP90B1
BHLHE40(+)	UQCRQ
BHLHE40(+)	MYL12B
BHLHE40(+)	BHLHE40
BHLHE40(+)	KIF9
BHLHE40(+)	AGPAT5
BHLHE40(+)	DUSP6
BHLHE40(+)	LBH
BHLHE40(+)	ITPRIP
BHLHE40(+)	CSRP2
BHLHE40(+)	RPL21
BHLHE40(+)	DYNLL1
BHLHE40(+)	UQCR11
BHLHE40(+)	STMN1
BHLHE40(+)	CDKN1C
BHLHE40(+)	TUBA4A
BHLHE40(+)	EMP2
BHLHE40(+)	FHL2
BHLHE40(+)	RPL7
BHLHE40(+)	NDUFC1
BHLHE40(+)	GNG5
BHLHE40(+)	ACTB
BHLHE40(+)	H3F3B
BHLHE40(+)	SPA17
BHLHE40(+)	CCDC85B
BHLHE40(+)	GALNT18
BHLHE40(+)	DLL4
BHLHE40(+)	ITPR1
BHLHE40(+)	GPR146
BHLHE40(+)	PVT1
BHLHE40(+)	ALPK3
BHLHE40(+)	ISCU
BHLHE40(+)	EPHB6
BHLHE40(+)	RPL23A
BHLHE40(+)	MAP1B
BHLHE40(+)	ROMO1
BHLHE40(+)	RPS25
BHLHE40(+)	NDRG4
BHLHE40(+)	RPS16
BHLHE40(+)	C12orf57
BHLHE40(+)	PLS1
BHLHE40(+)	RPL27
BHLHE40(+)	PFKP
BHLHE40(+)	UBA52
BHLHE40(+)	TMEM173
BHLHE40(+)	PTMA
BHLHE40(+)	SEZ6L2
BHLHE40(+)	KLF6
BHLHE40(+)	IVNS1ABP
BHLHE40(+)	COX6B1
BHLHE40(+)	ERO1A
BHLHE40(+)	TPM1
BHLHE40(+)	FAM84B
BHLHE40(+)	PTPN14
BHLHE40(+)	CRIP2
BHLHE40(+)	PTPN3
BHLHE40(+)	SCN1B
BHLHE40(+)	ARSG
BHLHE40(+)	RPS3A
BHLHE40(+)	DYSF
BHLHE40(+)	PLXNA2
BHLHE40(+)	CNN3
BHLHE40(+)	TMA7
BHLHE40(+)	CTNNB1
BHLHE40(+)	RPL23
BHLHE40(+)	CAMK2G
BHLHE40(+)	COX17
BHLHE40(+)	SLC20A1
BHLHE40(+)	UQCRH
BHLHE40(+)	WDR38
BHLHE40(+)	NDRG1
BHLHE40(+)	YWHAB
BHLHE40(+)	SLC25A4
BHLHE40(+)	PGAM1
BHLHE40(+)	PRDX1
BHLHE40(+)	SEC61G
BHLHE40(+)	SLC9A3R1
BHLHE40(+)	AURKAIP1
BHLHE40(+)	ABCC5
BHLHE40(+)	RPL38
BHLHE40(+)	TUBA1C
BHLHE40(+)	LAPTM4B
BHLHE40(+)	NDUFAF3
BHLHE40(+)	EIF1B
BHLHE40(+)	CD9
BHLHE40(+)	NACA
BHLHE40(+)	RPRML
BHLHE40(+)	LAPTM4A
BHLHE40(+)	SLC9A2
BHLHE40(+)	HIC1
BHLHE40(+)	POU3F1
BHLHE40(+)	SNX25
BHLHE40(+)	SERTAD1
BHLHE40(+)	CKMT2
BHLHE40(+)	CKB
BHLHE40(+)	MIR7-3HG
BHLHE40(+)	SQSTM1
BHLHE40(+)	DAD1
BHLHE40(+)	CDC42EP3
BHLHE40(+)	SLC39A14
BHLHE40(+)	NDUFB7
BHLHE40(+)	TRMT112
BHLHE40(+)	ARMC9
BHLHE40(+)	ST3GAL1
BHLHE40(+)	FNDC3B
BHLHE40(+)	RPRM
BHLHE40(+)	ARID5A
BHLHE40(+)	PRELID1
BHLHE40(+)	DDT
BHLHE40(+)	SOCS2
BHLHE40(+)	RIIAD1
BHLHE40(+)	RAN
BHLHE40(+)	CEBPB
BHLHE40(+)	ATP1A1
BHLHE40(+)	TXNDC17
BHLHE40(+)	CFL1
BHLHE40(+)	COX5A
BHLHE40(+)	PTPN1
BHLHE40(+)	FGFR1
BHLHE40(+)	NOP10
BHLHE40(+)	PITPNM2
BHLHE40(+)	LINC01354
BHLHE40(+)	IFT22
BHLHE40(+)	PRRX2
BHLHE40(+)	IER2
BHLHE40(+)	SLC6A6
BHLHE40(+)	ATG16L1
BHLHE40(+)	BTF3
BHLHE40(+)	AP2S1
BHLHE40(+)	TRIB1
BHLHE40(+)	TSC22D1
BHLHE40(+)	LSR
BHLHE40(+)	KCNA2
BHLHE40(+)	DYNLT1
BHLHE40(+)	ARHGAP26-AS1
BHLHE40(+)	CYSTM1
BHLHE40(+)	KLF10
BHLHE40(+)	HIST1H4H
BHLHE40(+)	RGS3
BHLHE40(+)	RPL27A
BHLHE40(+)	ELK3
BHLHE40(+)	BCAP31
BHLHE40(+)	SHROOM2
BHLHE40(+)	GABARAPL1
BHLHE40(+)	RPL37A
BHLHE40(+)	RPS27L
BHLHE40(+)	RNF7
BHLHE40(+)	NDUFB4
BHLHE40(+)	TRAF3IP2
BHLHE40(+)	FADS2
BHLHE40(+)	ARPC5L
BHLHE40(+)	SNU13
BHLHE40(+)	FKBP2
BHLHE40(+)	COL6A1
BHLHE40(+)	SEMA3F
BHLHE40(+)	USP3
BHLHE40(+)	SPHK1
BHLHE40(+)	FZD6
BHLHE40(+)	DCTN3
BHLHE40(+)	TSPO
BHLHE40(+)	AP1S2
BHLHE40(+)	TGIF1
BHLHE40(+)	TOB1
BHLHE40(+)	PRKAG2-AS1
BHLHE40(+)	MCL1
BHLHE40(+)	VDAC1
BHLHE40(+)	WDR1
BHLHE40(+)	POMP
BHLHE40(+)	KCNJ4
BHLHE40(+)	WDR3
BHLHE40(+)	TNFRSF1A
BHLHE40(+)	NDUFA13
BHLHE40(+)	JTB
BHLHE40(+)	ANAPC11
BHLHE40(+)	OSTM1
BHLHE40(+)	SSC4D
BHLHE40(+)	MRPL51
BHLHE40(+)	ZNF295-AS1
BHLHE40(+)	IER5L
BHLHE40(+)	TEAD1
BHLHE40(+)	CTBP2
BHLHE40(+)	ARF5
BHLHE40(+)	ZNHIT1
BHLHE40(+)	ANGPTL2
BHLHE40(+)	TRAPPC1
BHLHE40(+)	MRPS21
BHLHE40(+)	NAT8L
BHLHE40(+)	LINC01503
BHLHE40(+)	POLR2I
BHLHE40(+)	TAF10
BHLHE40(+)	IRS2
BHLHE40(+)	KCTD11
BHLHE40(+)	MIDN
BHLHE40(+)	ADSSL1
BHLHE40(+)	GLRX5
BHLHE40(+)	ARL5B
BHLHE40(+)	UBE2M
BHLHE40(+)	SPRY2
BHLHE40(+)	DDIT3
BHLHE40(+)	NDUFA8
BHLHE40(+)	CASC8
BHLHE40(+)	SNRPD2
BHLHE40(+)	SGMS1-AS1
BHLHE40(+)	RCN1
BHLHE40(+)	MLF2
BHLHE40(+)	GOT1
BHLHE40(+)	EIF4G2
BHLHE40(+)	SPR
BHLHE40(+)	BRK1
BHLHE40(+)	ZNF593
BHLHE40(+)	RPS17
BHLHE40(+)	SET
BHLHE40(+)	CHMP2A
BHLHE40(+)	UFC1
BHLHE40(+)	TPRG1L
BHLHE40(+)	NUDT14
BHLHE40(+)	STK24
BHLHE40(+)	LETM2
BHLHE40(+)	ENO1
BHLHE40(+)	PIM1
BHLHE40(+)	MYH9
BHLHE40(+)	NFE2L1
BHLHE40(+)	SOCS5
BHLHE40(+)	AP2M1
BHLHE40(+)	CAPNS1
BHLHE40(+)	CALR
BHLHE40(+)	DAB2IP
BHLHE40(+)	SRSF9
BHLHE40(+)	B9D2
BHLHE40(+)	MPC2
BHLHE40(+)	HMGA1
BHLHE40(+)	ERCC1
BHLHE40(+)	PET100
BHLHE40(+)	DNAJC22
BHLHE41(+)	SERPINF1
BHLHE41(+)	WFIKKN2
BHLHE41(+)	CHGA
BHLHE41(+)	CST3
BHLHE41(+)	CD83
BHLHE41(+)	HILPDA
BHLHE41(+)	CCDC26
BHLHE41(+)	ARHGAP24
BHLHE41(+)	P2RY12
BHLHE41(+)	CX3CR1
BHLHE41(+)	PNOC
BHLHE41(+)	IRF8
BHLHE41(+)	CPS1
BHLHE41(+)	GAPDH
BHLHE41(+)	ITGAX
BHLHE41(+)	KMO
BHLHE41(+)	RGS16
BHLHE41(+)	TMEM156
BHLHE41(+)	TAGAP
BHLHE41(+)	CDK18
BHLHE41(+)	C14orf180
BHLHE41(+)	PALD1
BHLHE41(+)	FAM177B
BHLHE41(+)	ST6GAL1
BHLHE41(+)	TGFBR1
BHLHE41(+)	ARHGAP25
BHLHE41(+)	MAML3
BHLHE41(+)	LINC01268
BHLHE41(+)	FAM149A
BHLHE41(+)	STMN1
BHLHE41(+)	BMP2K
BHLHE41(+)	TNFAIP2
BHLHE41(+)	EIF4EBP1
BHLHE41(+)	HLX-AS1
BHLHE41(+)	KCNMB1
BHLHE41(+)	TRPM1
BHLHE41(+)	LOXHD1
BHLHE41(+)	HOTAIRM1
BHLHE41(+)	RASSF8
BHLHE41(+)	BEX4
BHLHE41(+)	TAL1
BHLHE41(+)	SELPLG
BHLHE41(+)	RASSF2
BHLHE41(+)	TMIGD3
BHLHE41(+)	ADARB2-AS1
BHLHE41(+)	SORL1
BHLHE41(+)	GABARAPL2
BHLHE41(+)	TMEM217
BHLHE41(+)	ARHGAP26-AS1
BHLHE41(+)	SYNDIG1
BHLHE41(+)	ARHGAP22
BHLHE41(+)	GPR132
BHLHE41(+)	BHLHE41
BHLHE41(+)	SSPN
BHLHE41(+)	PIK3R6
BHLHE41(+)	ZNF295-AS1
BHLHE41(+)	CDKN2AIP
BHLHE41(+)	PDE6B
BHLHE41(+)	LINC01221
BHLHE41(+)	IKBKE
BHLHE41(+)	ELMO1-AS1
BHLHE41(+)	GAL3ST4
BHLHE41(+)	C9orf84
BHLHE41(+)	PRKCD
BHLHE41(+)	C7orf31
BHLHE41(+)	LAMTOR1
BHLHE41(+)	SLC25A29
BHLHE41(+)	NKD2
BHLHE41(+)	AMPD3
BHLHE41(+)	ZFYVE21
CEBPA(+)	APBB1IP
CEBPA(+)	ARHGAP24
CEBPA(+)	OLR1
CEBPA(+)	APOC1
CEBPA(+)	SCIN
CEBPA(+)	C3
CEBPA(+)	P2RY12
CEBPA(+)	CX3CR1
CEBPA(+)	GRID2
CEBPA(+)	HLA-DRA
CEBPA(+)	TPRG1
CEBPA(+)	C1QC
CEBPA(+)	DLEU7-AS1
CEBPA(+)	IRF8
CEBPA(+)	CSF1R
CEBPA(+)	LINC01146
CEBPA(+)	ARHGAP25
CEBPA(+)	CPVL
CEBPA(+)	CLEC5A
CEBPA(+)	CMKLR1
CEBPA(+)	ZFP36L2
CEBPA(+)	ACVRL1
CEBPA(+)	FTL
CEBPA(+)	LRRC2
CEBPA(+)	CXCR4
CEBPA(+)	CPM
CEBPA(+)	HLA-DRB5
CEBPA(+)	SIGLEC1
CEBPA(+)	PGM2L1
CEBPA(+)	BOC
CEBPA(+)	GLDN
CEBPA(+)	MMP2
CEBPA(+)	RGS10
CEBPA(+)	FAIM2
CEBPA(+)	TRAF3IP3
CEBPA(+)	GNB4
CEBPA(+)	RGS18
CEBPA(+)	HPSE
CEBPA(+)	KCNMB1
CEBPA(+)	GPR34
CEBPA(+)	DMTN
CEBPA(+)	C3AR1
CEBPA(+)	MRC2
CEBPA(+)	ITGB2
CEBPA(+)	PARVG
CEBPA(+)	TREM2
CEBPA(+)	RPRM
CEBPA(+)	SELPLG
CEBPA(+)	ASB2
CEBPA(+)	MACC1
CEBPA(+)	IL6R
CEBPA(+)	SORL1
CEBPA(+)	CCDC148-AS1
CEBPA(+)	KIF20B
CEBPA(+)	CNTN4-AS2
CEBPA(+)	FMNL3
CEBPA(+)	BMF
CEBPA(+)	CDKL1
CEBPA(+)	IGSF6
CEBPA(+)	IRF5
CEBPA(+)	FMNL1
CEBPA(+)	SOCS6
CEBPA(+)	ABR
CEBPA(+)	DOK3
CEBPA(+)	CTSH
CEBPA(+)	PRKCD
CEBPA(+)	LOXL3
CEBPA(+)	CHRM1
CEBPA(+)	LMNB1
CEBPA(+)	PTAFR
CEBPA(+)	DYRK4
CEBPA(+)	CDK6
CEBPB(+)	TIMP1
CEBPB(+)	MGP
CEBPB(+)	CHI3L1
CEBPB(+)	HBA2
CEBPB(+)	MT2A
CEBPB(+)	C11orf96
CEBPB(+)	CEMIP
CEBPB(+)	FABP5
CEBPB(+)	SLPI
CEBPB(+)	TAGLN
CEBPB(+)	THBS1
CEBPB(+)	NDUFA4L2
CEBPB(+)	SAA1
CEBPB(+)	SERPINF1
CEBPB(+)	RARRES1
CEBPB(+)	RBP1
CEBPB(+)	STC1
CEBPB(+)	STEAP4
CEBPB(+)	APOD
CEBPB(+)	SFRP1
CEBPB(+)	PRLR
CEBPB(+)	IGFBP6
CEBPB(+)	IGFBP7
CEBPB(+)	CYP1B1
CEBPB(+)	FN1
CEBPB(+)	MECOM
CEBPB(+)	IGFBP5
CEBPB(+)	DCN
CEBPB(+)	GPX3
CEBPB(+)	GNG11
CEBPB(+)	SERF2
CEBPB(+)	TMSB10
CEBPB(+)	VEGFC
CEBPB(+)	ID1
CEBPB(+)	CTGF
CEBPB(+)	PAPPA
CEBPB(+)	CD83
CEBPB(+)	IGFBP4
CEBPB(+)	CFH
CEBPB(+)	MYL9
CEBPB(+)	S100A10
CEBPB(+)	FBLN1
CEBPB(+)	APBB1IP
CEBPB(+)	IER3
CEBPB(+)	HS3ST2
CEBPB(+)	TIMP3
CEBPB(+)	ADAMTS1
CEBPB(+)	MYH11
CEBPB(+)	RPL41
CEBPB(+)	SOX18
CEBPB(+)	EEF1A1
CEBPB(+)	HSPA6
CEBPB(+)	EMP1
CEBPB(+)	ID3
CEBPB(+)	APOE
CEBPB(+)	SFRP2
CEBPB(+)	PHLDA2
CEBPB(+)	PRELP
CEBPB(+)	KCNJ13
CEBPB(+)	RDH10
CEBPB(+)	CHRNA7
CEBPB(+)	CYR61
CEBPB(+)	GPRC5A
CEBPB(+)	FGF10
CEBPB(+)	MEDAG
CEBPB(+)	CCK
CEBPB(+)	NRGN
CEBPB(+)	AQP1
CEBPB(+)	IGFBP2
CEBPB(+)	NID1
CEBPB(+)	GJA4
CEBPB(+)	TAGLN2
CEBPB(+)	CEBPD
CEBPB(+)	EPAS1
CEBPB(+)	UAP1
CEBPB(+)	PDLIM1
CEBPB(+)	PRG4
CEBPB(+)	PPP1R1B
CEBPB(+)	LMCD1
CEBPB(+)	TGM2
CEBPB(+)	GSTM3
CEBPB(+)	NGF
CEBPB(+)	NOTCH3
CEBPB(+)	BCAS2
CEBPB(+)	FOS
CEBPB(+)	HES1
CEBPB(+)	BGN
CEBPB(+)	DUSP2
CEBPB(+)	APOC1
CEBPB(+)	ZFP36
CEBPB(+)	LTBP2
CEBPB(+)	TGFBI
CEBPB(+)	PTH1R
CEBPB(+)	GADD45B
CEBPB(+)	NR4A3
CEBPB(+)	HSPB8
CEBPB(+)	COL15A1
CEBPB(+)	ICAM1
CEBPB(+)	SLC6A12
CEBPB(+)	C1QB
CEBPB(+)	KLF2
CEBPB(+)	HAMP
CEBPB(+)	VSIG4
CEBPB(+)	IKZF1
CEBPB(+)	TPM2
CEBPB(+)	EGR1
CEBPB(+)	KCTD12
CEBPB(+)	SPARC
CEBPB(+)	ADM
CEBPB(+)	TUBB4B
CEBPB(+)	HLA-DRA
CEBPB(+)	HSPB1
CEBPB(+)	SLC4A2
CEBPB(+)	MYL12A
CEBPB(+)	EZR
CEBPB(+)	BEX3
CEBPB(+)	WDR86
CEBPB(+)	RPS8
CEBPB(+)	BEX1
CEBPB(+)	RPL3
CEBPB(+)	HLA-DRB1
CEBPB(+)	PTP4A3
CEBPB(+)	ENG
CEBPB(+)	C1QC
CEBPB(+)	LRRC32
CEBPB(+)	RGS2
CEBPB(+)	JUNB
CEBPB(+)	RPS27A
CEBPB(+)	ATP1B3
CEBPB(+)	JAG1
CEBPB(+)	SGMS2
CEBPB(+)	HOPX
CEBPB(+)	CCDC80
CEBPB(+)	S100A8
CEBPB(+)	CHCHD10
CEBPB(+)	YWHAH
CEBPB(+)	CD14
CEBPB(+)	TBX2
CEBPB(+)	SLC6A20
CEBPB(+)	NFKBIA
CEBPB(+)	DDIT4
CEBPB(+)	GAPDH
CEBPB(+)	HSPA1B
CEBPB(+)	VCL
CEBPB(+)	CNN1
CEBPB(+)	KRT18
CEBPB(+)	CD63
CEBPB(+)	KRT17
CEBPB(+)	CXCL12
CEBPB(+)	FGL2
CEBPB(+)	ATF3
CEBPB(+)	ISYNA1
CEBPB(+)	MCAM
CEBPB(+)	NR4A1
CEBPB(+)	CLIC1
CEBPB(+)	ANXA2
CEBPB(+)	FRZB
CEBPB(+)	TXNIP
CEBPB(+)	RPL6
CEBPB(+)	MSX1
CEBPB(+)	CLDN2
CEBPB(+)	MYL6
CEBPB(+)	PLTP
CEBPB(+)	CALM3
CEBPB(+)	TUBA1B
CEBPB(+)	GADD45G
CEBPB(+)	NR2F2
CEBPB(+)	C1QA
CEBPB(+)	MTRNR2L8
CEBPB(+)	RPL19
CEBPB(+)	DUSP23
CEBPB(+)	BAIAP2L1
CEBPB(+)	ADAMTS15
CEBPB(+)	PDLIM3
CEBPB(+)	SCNN1A
CEBPB(+)	ESAM
CEBPB(+)	FOSB
CEBPB(+)	LMOD1
CEBPB(+)	SLC2A5
CEBPB(+)	COX5B
CEBPB(+)	RGS16
CEBPB(+)	TBX3
CEBPB(+)	RPS19
CEBPB(+)	ACKR3
CEBPB(+)	MAN1A1
CEBPB(+)	C1QTNF1
CEBPB(+)	PDGFRB
CEBPB(+)	PIK3AP1
CEBPB(+)	RHOC
CEBPB(+)	OLFM1
CEBPB(+)	CH25H
CEBPB(+)	COL14A1
CEBPB(+)	GAS1
CEBPB(+)	ID2
CEBPB(+)	PFN1
CEBPB(+)	GJB2
CEBPB(+)	CDKN1A
CEBPB(+)	ACTG1
CEBPB(+)	TNFRSF12A
CEBPB(+)	YBX3
CEBPB(+)	THBD
CEBPB(+)	PGF
CEBPB(+)	C14orf180
CEBPB(+)	FXYD7
CEBPB(+)	MFAP4
CEBPB(+)	FGD2
CEBPB(+)	FXYD1
CEBPB(+)	GGT5
CEBPB(+)	SLC17A7
CEBPB(+)	KDR
CEBPB(+)	AEBP1
CEBPB(+)	NPTX1
CEBPB(+)	UBL5
CEBPB(+)	BCL6
CEBPB(+)	HIF1A
CEBPB(+)	GNG3
CEBPB(+)	GALNT11
CEBPB(+)	FAM177B
CEBPB(+)	ARL4D
CEBPB(+)	RHBDF2
CEBPB(+)	TNFRSF1B
CEBPB(+)	SOCS3
CEBPB(+)	LAPTM5
CEBPB(+)	ST6GAL1
CEBPB(+)	ZFHX3
CEBPB(+)	TMSB4X
CEBPB(+)	APOLD1
CEBPB(+)	DHRS3
CEBPB(+)	BTG2
CEBPB(+)	S1PR1
CEBPB(+)	DSP
CEBPB(+)	FMOD
CEBPB(+)	CRABP1
CEBPB(+)	EEF1A2
CEBPB(+)	LY6H
CEBPB(+)	CRYAB
CEBPB(+)	MUM1L1
CEBPB(+)	B4GALT1
CEBPB(+)	SPRY1
CEBPB(+)	SERPING1
CEBPB(+)	FXYD5
CEBPB(+)	ACSL1
CEBPB(+)	SH3BGRL3
CEBPB(+)	RPL34
CEBPB(+)	RAB3A
CEBPB(+)	TINAGL1
CEBPB(+)	SCN3B
CEBPB(+)	PTGIS
CEBPB(+)	TAGLN3
CEBPB(+)	PHYHIP
CEBPB(+)	C1R
CEBPB(+)	CALM1
CEBPB(+)	ARHGAP18
CEBPB(+)	S100A13
CEBPB(+)	TWIST2
CEBPB(+)	RPS2
CEBPB(+)	AIF1
CEBPB(+)	CTSB
CEBPB(+)	RPL13A
CEBPB(+)	NRN1
CEBPB(+)	HSPA8
CEBPB(+)	ZFP36L2
CEBPB(+)	ACVRL1
CEBPB(+)	BEX2
CEBPB(+)	FTL
CEBPB(+)	ZFP36L1
CEBPB(+)	MAFF
CEBPB(+)	TMEM59L
CEBPB(+)	HPCA
CEBPB(+)	CTXN1
CEBPB(+)	ITGA10
CEBPB(+)	CXCR4
CEBPB(+)	INSIG1
CEBPB(+)	LY6E
CEBPB(+)	CLDN3
CEBPB(+)	NUDT4
CEBPB(+)	NPTX2
CEBPB(+)	PCDH8
CEBPB(+)	NR4A2
CEBPB(+)	NRP2
CEBPB(+)	SNCB
CEBPB(+)	CSPG4
CEBPB(+)	JUN
CEBPB(+)	RPL29
CEBPB(+)	HLA-DRB5
CEBPB(+)	FBLN5
CEBPB(+)	HPCAL1
CEBPB(+)	FLNA
CEBPB(+)	IL15
CEBPB(+)	PGM1
CEBPB(+)	S100A9
CEBPB(+)	ISLR
CEBPB(+)	MYL12B
CEBPB(+)	FGF1
CEBPB(+)	BHLHE40
CEBPB(+)	FSTL1
CEBPB(+)	FOXC1
CEBPB(+)	CD55
CEBPB(+)	PEG10
CEBPB(+)	DUSP6
CEBPB(+)	LBH
CEBPB(+)	MXRA7
CEBPB(+)	C9orf16
CEBPB(+)	RIN3
CEBPB(+)	CLU
CEBPB(+)	FOXD2
CEBPB(+)	FBLN2
CEBPB(+)	RAB13
CEBPB(+)	NUPR1
CEBPB(+)	ENPP1
CEBPB(+)	LINC00473
CEBPB(+)	SIRPB2
CEBPB(+)	HERPUD1
CEBPB(+)	FOXC2
CEBPB(+)	PIK3R3
CEBPB(+)	KCNMB2
CEBPB(+)	CAV1
CEBPB(+)	PDGFRA
CEBPB(+)	FSTL3
CEBPB(+)	ORAI1
CEBPB(+)	CSRP2
CEBPB(+)	TMEM88
CEBPB(+)	IRX3
CEBPB(+)	RPL21
CEBPB(+)	DYNLL1
CEBPB(+)	KLF4
CEBPB(+)	CDC42EP5
CEBPB(+)	STMN1
CEBPB(+)	FOSL2
CEBPB(+)	CDKN1C
CEBPB(+)	IL21R
CEBPB(+)	NFATC1
CEBPB(+)	STMN3
CEBPB(+)	KCNJ8
CEBPB(+)	ELOVL5
CEBPB(+)	CYP26B1
CEBPB(+)	PTN
CEBPB(+)	DAP
CEBPB(+)	RHOB
CEBPB(+)	PRSS23
CEBPB(+)	OMD
CEBPB(+)	BMP4
CEBPB(+)	MMP2
CEBPB(+)	TUBA4A
CEBPB(+)	GLUL
CEBPB(+)	TCEAL2
CEBPB(+)	FHL2
CEBPB(+)	UBB
CEBPB(+)	RASD1
CEBPB(+)	RPS9
CEBPB(+)	NDUFC1
CEBPB(+)	MFGE8
CEBPB(+)	AXL
CEBPB(+)	RPL35
CEBPB(+)	GNG5
CEBPB(+)	TSPAN7
CEBPB(+)	COL1A1
CEBPB(+)	ACTB
CEBPB(+)	FAIM2
CEBPB(+)	SYN1
CEBPB(+)	SERTM1
CEBPB(+)	TRAF3IP3
CEBPB(+)	FTH1
CEBPB(+)	CCDC85B
CEBPB(+)	SULT4A1
CEBPB(+)	CAMK2N1
CEBPB(+)	WFDC2
CEBPB(+)	COTL1
CEBPB(+)	FCGRT
CEBPB(+)	EPHB6
CEBPB(+)	RPL23A
CEBPB(+)	B3GNT5
CEBPB(+)	PLK2
CEBPB(+)	EIF4EBP1
CEBPB(+)	RPS16
CEBPB(+)	KCNK1
CEBPB(+)	RGS18
CEBPB(+)	HPSE
CEBPB(+)	SLC12A5
CEBPB(+)	RAB20
CEBPB(+)	UBE2QL1
CEBPB(+)	RREB1
CEBPB(+)	BCAM
CEBPB(+)	SAMD11
CEBPB(+)	UBC
CEBPB(+)	FOXD1
CEBPB(+)	NFKBIZ
CEBPB(+)	EVA1B
CEBPB(+)	ARL4C
CEBPB(+)	TCEAL6
CEBPB(+)	OLFML3
CEBPB(+)	ITPKA
CEBPB(+)	NOV
CEBPB(+)	FAS
CEBPB(+)	PTMA
CEBPB(+)	RPS11
CEBPB(+)	VAV1
CEBPB(+)	BACH1
CEBPB(+)	SEZ6L2
CEBPB(+)	COL18A1
CEBPB(+)	EMP3
CEBPB(+)	KLF6
CEBPB(+)	ALX4
CEBPB(+)	TIPARP
CEBPB(+)	AQP9
CEBPB(+)	HPCAL4
CEBPB(+)	PLEKHA7
CEBPB(+)	TMEM47
CEBPB(+)	MAF
CEBPB(+)	EMILIN2
CEBPB(+)	PDP1
CEBPB(+)	FNDC5
CEBPB(+)	RAB6B
CEBPB(+)	RPL24
CEBPB(+)	SOD1
CEBPB(+)	C2CD2
CEBPB(+)	CALD1
CEBPB(+)	ENO2
CEBPB(+)	TPM1
CEBPB(+)	GPR34
CEBPB(+)	BAIAP3
CEBPB(+)	NAP1L2
CEBPB(+)	TTC9B
CEBPB(+)	DMTN
CEBPB(+)	NFKBID
CEBPB(+)	NABP1
CEBPB(+)	SPRY4
CEBPB(+)	TCEAL9
CEBPB(+)	CCND1
CEBPB(+)	CDK5R1
CEBPB(+)	CYCS
CEBPB(+)	C1S
CEBPB(+)	CAMKV
CEBPB(+)	PLAUR
CEBPB(+)	TUBB
CEBPB(+)	RPS26
CEBPB(+)	SCN1B
CEBPB(+)	LINC01397
CEBPB(+)	MMRN2
CEBPB(+)	NR2F1
CEBPB(+)	AHNAK
CEBPB(+)	RIMS3
CEBPB(+)	CA11
CEBPB(+)	AP1S1
CEBPB(+)	CNN3
CEBPB(+)	YWHAG
CEBPB(+)	PPDPF
CEBPB(+)	CTNNB1
CEBPB(+)	RBP4
CEBPB(+)	UCP2
CEBPB(+)	S100A16
CEBPB(+)	PTMS
CEBPB(+)	TNXB
CEBPB(+)	JPH2
CEBPB(+)	FKBP5
CEBPB(+)	RPL23
CEBPB(+)	HSPB6
CEBPB(+)	NBL1
CEBPB(+)	HSD11B1
CEBPB(+)	GCHFR
CEBPB(+)	ALDH3A1
CEBPB(+)	NLRP1
CEBPB(+)	WDR38
CEBPB(+)	PRX
CEBPB(+)	LIMS2
CEBPB(+)	DRAM1
CEBPB(+)	SIX3
CEBPB(+)	EPHX1
CEBPB(+)	WEE1
CEBPB(+)	ZC3HAV1
CEBPB(+)	CUTA
CEBPB(+)	METTL24
CEBPB(+)	PSD
CEBPB(+)	GRASP
CEBPB(+)	SMAD3
CEBPB(+)	DOC2A
CEBPB(+)	NEAT1
CEBPB(+)	CBX5
CEBPB(+)	AKAP14
CEBPB(+)	ITM2C
CEBPB(+)	RASL10A
CEBPB(+)	LAIR1
CEBPB(+)	MRC2
CEBPB(+)	SLC9A3R1
CEBPB(+)	GADD45A
CEBPB(+)	TSKU
CEBPB(+)	RPL38
CEBPB(+)	TUBA1C
CEBPB(+)	EPHA8
CEBPB(+)	TCEAL3
CEBPB(+)	EIF1
CEBPB(+)	PHPT1
CEBPB(+)	CDC42EP4
CEBPB(+)	NDUFAF3
CEBPB(+)	SYNDIG1L
CEBPB(+)	EIF1B
CEBPB(+)	MEST
CEBPB(+)	PMEPA1
CEBPB(+)	ITGB2
CEBPB(+)	FGR
CEBPB(+)	CD9
CEBPB(+)	RPRML
CEBPB(+)	LAPTM4A
CEBPB(+)	NDUFB2
CEBPB(+)	KRT10
CEBPB(+)	HIC1
CEBPB(+)	ITGB5
CEBPB(+)	RBMS1
CEBPB(+)	PKDCC
CEBPB(+)	CD151
CEBPB(+)	CHST15
CEBPB(+)	PPIA
CEBPB(+)	ITGA7
CEBPB(+)	LDHB
CEBPB(+)	ARPC1B
CEBPB(+)	B4GAT1
CEBPB(+)	BTG1
CEBPB(+)	SQSTM1
CEBPB(+)	SIM2
CEBPB(+)	SNN
CEBPB(+)	CDC42EP3
CEBPB(+)	TREM2
CEBPB(+)	DMRT3
CEBPB(+)	SNAI1
CEBPB(+)	NFIL3
CEBPB(+)	BEX4
CEBPB(+)	C1RL
CEBPB(+)	ST3GAL1
CEBPB(+)	BUB1B
CEBPB(+)	ATOH8
CEBPB(+)	DDT
CEBPB(+)	ECM2
CEBPB(+)	ATP2B3
CEBPB(+)	TSC22D3
CEBPB(+)	APRT
CEBPB(+)	BAIAP2
CEBPB(+)	SOCS2
CEBPB(+)	COX7A2L
CEBPB(+)	RIIAD1
CEBPB(+)	CHST1
CEBPB(+)	DIO3OS
CEBPB(+)	PPP1R3B
CEBPB(+)	RAN
CEBPB(+)	IRF1
CEBPB(+)	NEXN
CEBPB(+)	CEBPB
CEBPB(+)	ATP1A1
CEBPB(+)	TNS1
CEBPB(+)	EEF2
CEBPB(+)	ANPEP
CEBPB(+)	CFL1
CEBPB(+)	SLC22A6
CEBPB(+)	CITED2
CEBPB(+)	PTGER4
CEBPB(+)	FBLIM1
CEBPB(+)	BRCA2
CEBPB(+)	CD300A
CEBPB(+)	AKAP13
CEBPB(+)	GPX8
CEBPB(+)	ACTL6B
CEBPB(+)	FAM89A
CEBPB(+)	LITAF
CEBPB(+)	HIST1H2BD
CEBPB(+)	COL5A1
CEBPB(+)	MDFI
CEBPB(+)	ZIC2
CEBPB(+)	PRRX2
CEBPB(+)	IER2
CEBPB(+)	ASS1
CEBPB(+)	CD81
CEBPB(+)	THEGL
CEBPB(+)	COPRS
CEBPB(+)	WARS
CEBPB(+)	METRNL
CEBPB(+)	MED24
CEBPB(+)	OLFML2A
CEBPB(+)	PEAR1
CEBPB(+)	SYNPO
CEBPB(+)	AP2S1
CEBPB(+)	TRIB1
CEBPB(+)	CAV2
CEBPB(+)	C4orf3
CEBPB(+)	GNAS
CEBPB(+)	SELL
CEBPB(+)	FGD3
CEBPB(+)	EZH2
CEBPB(+)	SASH3
CEBPB(+)	HSP90AB1
CEBPB(+)	DDN
CEBPB(+)	FOXF2
CEBPB(+)	SFTA1P
CEBPB(+)	DNAJA1
CEBPB(+)	DYNLT1
CEBPB(+)	CYSTM1
CEBPB(+)	ACAA2
CEBPB(+)	RNF149
CEBPB(+)	KLF10
CEBPB(+)	FHL1
CEBPB(+)	KANK2
CEBPB(+)	BATF3
CEBPB(+)	SLC25A5
CEBPB(+)	POU3F4
CEBPB(+)	RGS3
CEBPB(+)	MOSPD1
CEBPB(+)	HEBP2
CEBPB(+)	FXYD3
CEBPB(+)	MXRA8
CEBPB(+)	BCAP31
CEBPB(+)	TCEAL7
CEBPB(+)	NTRK1
CEBPB(+)	MYC
CEBPB(+)	SMDT1
CEBPB(+)	TRIB2
CEBPB(+)	GABARAPL1
CEBPB(+)	GPRC5C
CEBPB(+)	EHD2
CEBPB(+)	WDR72
CEBPB(+)	FJX1
CEBPB(+)	ATP6V1B2
CEBPB(+)	KDELR3
CEBPB(+)	CACNA1H
CEBPB(+)	CRLF1
CEBPB(+)	ATP1B1
CEBPB(+)	CAB39L
CEBPB(+)	NDUFB4
CEBPB(+)	TCF7
CEBPB(+)	MRGPRF
CEBPB(+)	CRABP2
CEBPB(+)	COMMD6
CEBPB(+)	CCND2
CEBPB(+)	FADS2
CEBPB(+)	ARPC5L
CEBPB(+)	REL
CEBPB(+)	GSN
CEBPB(+)	EMILIN1
CEBPB(+)	SMTN
CEBPB(+)	KLF9
CEBPB(+)	BCL3
CEBPB(+)	FKBP2
CEBPB(+)	GHITM
CEBPB(+)	OGDHL
CEBPB(+)	CDK5R2
CEBPB(+)	RPS19BP1
CEBPB(+)	SH2D4A
CEBPB(+)	COL6A1
CEBPB(+)	SEMA3F
CEBPB(+)	MAST3
CEBPB(+)	SPHK1
CEBPB(+)	ISG20
CEBPB(+)	POLR2K
CEBPB(+)	HEY2
CEBPB(+)	GNG8
CEBPB(+)	PEA15
CEBPB(+)	TSPO
CEBPB(+)	PRNP
CEBPB(+)	CASP1
CEBPB(+)	PCOLCE
CEBPB(+)	JDP2
CEBPB(+)	TOB1
CEBPB(+)	SLC25A22
CEBPB(+)	MCL1
CEBPB(+)	WDR1
CEBPB(+)	SLC41A1
CEBPB(+)	LZTS1-AS1
CEBPB(+)	EID1
CEBPB(+)	SLC7A7
CEBPB(+)	SDC3
CEBPB(+)	ADRB1
CEBPB(+)	SCOC
CEBPB(+)	ADGRE5
CEBPB(+)	KCNJ4
CEBPB(+)	TNFRSF1A
CEBPB(+)	SF3B5
CEBPB(+)	EEF1D
CEBPB(+)	PRRT1
CEBPB(+)	BHMT2
CEBPB(+)	PIN1
CEBPB(+)	ISLR2
CEBPB(+)	ZBTB18
CEBPB(+)	ANAPC11
CEBPB(+)	ECH1
CEBPB(+)	ZNF295-AS1
CEBPB(+)	PDIA4
CEBPB(+)	RPS29
CEBPB(+)	IER5L
CEBPB(+)	TBC1D14
CEBPB(+)	ODC1
CEBPB(+)	ARHGAP30
CEBPB(+)	NXPH3
CEBPB(+)	SLC1A5
CEBPB(+)	ARF5
CEBPB(+)	CDKN2AIP
CEBPB(+)	MCRIP2
CEBPB(+)	ZNHIT1
CEBPB(+)	FAM213A
CEBPB(+)	ABI3
CEBPB(+)	FAM129B
CEBPB(+)	GPR162
CEBPB(+)	CLEC12A
CEBPB(+)	BZW1
[truncated: 33,639 more rows]
