# Supplementary material for: Single-nucleus transcriptome analysis of human brain immune response in patients with severe COVID-19
Source: Genome Med. 2021 Jul 19;13:118. doi: 10.1186/s13073-021-00933-8 (PMC8287557; doi:10.1186/s13073-021-00933-8)
Supplement: Supplementary file 10 — Additional file 10: Table S9. Imputed gene associations from COVID-19 GWAS. [file 13073_2021_933_MOESM10_ESM.xlsx]

## Sheet: Table S9
Table S9
Imputed gene associations from COVID-19 GWAS
Row Explanation
Each row summarizes the imputed gene association using EpiXcan
Column Explanations
## Source of MetaXcan momenclature: https://github.com/hakyimlab/MetaXcan
## We are basically performing S-PrediXcan (using the MetaXcan framework) but with EpiXcan models (S-EpiXcan).
gene: a gene's id: as listed in the Tissue Transcriptome model. Ensemble Id for most gene model releases. Can also be an intron's id for splicing model releases.
gene_name: gene name as listed by the Transcriptome Model, typically HUGO for a gene. It can also be an intron's id.
zscore: S-EpiXcan's association result for the gene.
effect_size: S-EpiXcan's association effect size for the gene. Can only be computed when beta from the GWAS is used.
pvalue: p-value of the aforementioned statistic.
pred_perf_r2: (cross-validated) R2 of tissue model's correlation to gene's measured transcriptome (prediction performance)
pred_perf_pval: p-value of tissue model's correlation to gene's measured transcriptome (prediction performance).
pred_perf_qval: q-value of tissue model's correlation to gene's measured transcriptome (prediction performance).
n_snps_used: number of SNPs from GWAS that were used in S-EpiXcan analysis
n_snps_in_cov: number of SNPs in the covariance matrix
n_snps_in_model: number of SNPs in the imputation model
var_g: variance of the gene expression, calculated as W' * G * W (where W is the vector of SNP weights in a gene's model, W' is its transpose, and G is the covariance matrix)
gwas - gwas summary used for imputation
tissue - tissue used to train the TWAS model
method - method used to train the TWAS model
FDR - false discovery rate of imputed gene associations
# Recommendations on how to use these data
- Filter by pred_perf_r2 > 0.01. These are the "reliable" genes; the threshold is arbitrary but what most people use in the literature.
- Use z score for downstream analysis (not effect size)
- The other columns are provided for your information. E.g. you may want to check gene x but you cannot find it, keeping all the genes unfiltered will help you see that e.g. it had pred_perf_r2 of 0.0003 so no reliable imputation model could be built
gene	gene_name	zscore	effect_size	pvalue	var_g	pred_perf_r2	pred_perf_pval	pred_perf_qval	n_snps_used	n_snps_in_cov	n_snps_in_model	gwas	tissue	method	FDR
ENSG00000183625	CCR3	-6.42539	-0.457248	1.31531e-10	0.0655421	0.133846	4.5645e-16	3.03546e-15	33	55	37	B2	Blood (STARNET)	EpiXcan	2.31113e-06
ENSG00000243646	IL10RB	6.06463	0.552111	1.32261e-09	0.0402023	0.0992158	1.0598e-11	5.29161e-11	17	27	20	B2	Blood (STARNET)	EpiXcan	1.16198e-05
ENSG00000159110	IFNAR2	-4.95822	-0.47381	7.11432e-07	0.0406767	0.278607	2.84801e-34	4.33886e-33	28	41	36	B2	Blood (STARNET)	EpiXcan	0.0017858
ENSG00000223799	IL10RB-AS1	4.91432	0.642247	8.90915e-07	0.0190125	0.0466231	3.70507e-06	1.20697e-05	15	33	18	B2	Blood (STARNET)	EpiXcan	0.00195678
ENSG00000214425	LRRC37A4P	4.28022	0.0834961	1.86712e-05	0.487726	0.668573	7.70336e-130	1.4243e-127	125	222	160	B2	Blood (STARNET)	EpiXcan	0.0310019
ENSG00000166997	CNPY4	-3.92059	-0.348572	8.83321e-05	0.0395887	0.08205	8.75094e-10	3.81657e-09	17	41	26	B2	Blood (STARNET)	EpiXcan	0.0912991
ENSG00000204650	LINC02210	-3.8667	-0.316421	0.00011032	0.0306102	0.39838	1.55025e-53	4.46173e-52	24	83	54	B2	Blood (STARNET)	EpiXcan	0.0962603
ENSG00000148484	RSU1	3.85645	0.170705	0.000115046	0.224064	0.694277	2.68722e-136	6.18719e-134	7	29	9	B2	Blood (STARNET)	EpiXcan	0.0962603
ENSG00000120088	CRHR1	-3.6451	-0.154096	0.000267293	0.12545	0.163817	4.88405e-19	3.85013e-18	40	70	51	B2	Blood (STARNET)	EpiXcan	0.156553
ENSG00000127948	POR	-3.62567	-0.259479	0.000288214	0.0832581	0.109135	1.22545e-12	6.53306e-12	26	49	31	B2	Blood (STARNET)	EpiXcan	0.163362
ENSG00000074800	ENO1	-3.53666	-0.483227	0.000405214	0.0150286	0.010183	0.0358108	0.0748928	18	38	22	B2	Blood (STARNET)	EpiXcan	0.1981
ENSG00000054282	SDCCAG8	3.44686	0.26758	0.000567132	0.0476977	0.134046	9.52839e-16	6.18483e-15	14	25	16	B2	Blood (STARNET)	EpiXcan	0.242999
ENSG00000104365	IKBKB	-3.43403	-0.513032	0.00059467	0.027649	0.0441119	8.25928e-06	2.59028e-05	20	25	21	B2	Blood (STARNET)	EpiXcan	0.242999
ENSG00000143537	ADAM15	3.42446	0.185781	0.000616027	0.097437	0.174652	2.38814e-21	2.11025e-20	12	29	13	B2	Blood (STARNET)	EpiXcan	0.246005
ENSG00000144218	AFF3	3.34379	0.366646	0.000826424	0.0260572	0.0613375	1.27255e-07	4.76932e-07	8	13	11	B2	Blood (STARNET)	EpiXcan	0.281424
ENSG00000181873	IBA57	-3.32534	-0.423646	0.000883095	0.0165644	0.0552034	4.4983e-07	1.59433e-06	9	12	12	B2	Blood (STARNET)	EpiXcan	0.288074
ENSG00000127946	HIP1	-3.31952	-0.142114	0.000901716	0.227634	0.333758	8.74655e-43	1.81212e-41	13	21	17	B2	Blood (STARNET)	EpiXcan	0.288074
ENSG00000172215	CXCR6	-3.30342	-0.266926	0.000955125	0.0522281	0.0527943	1.06335e-06	3.62965e-06	33	57	43	B2	Blood (STARNET)	EpiXcan	0.294063
ENSG00000005486	RHBDD2	-3.29889	-0.549174	0.000970671	0.0179228	0.0835806	5.95182e-10	2.63343e-09	7	27	8	B2	Blood (STARNET)	EpiXcan	0.294063
ENSG00000181634	TNFSF15	-3.22384	-0.121926	0.00126483	0.227113	0.298376	3.19317e-37	5.44983e-36	17	34	20	B2	Blood (STARNET)	EpiXcan	0.352767
ENSG00000153551	CMTM7	-3.1749	-0.203428	0.00149889	0.0658632	0.0292869	0.000327848	0.000858895	61	91	79	B2	Blood (STARNET)	EpiXcan	0.392293
ENSG00000244617	ASPRV1	-3.15069	-0.180395	0.00162884	0.0930579	0.0609966	1.17857e-07	4.43479e-07	62	92	68	B2	Blood (STARNET)	EpiXcan	0.397506
ENSG00000189283	FHIT	-3.14064	-0.254513	0.00168577	0.0407298	0.0712825	1.32171e-08	5.31604e-08	28	126	42	B2	Blood (STARNET)	EpiXcan	0.404046
ENSG00000204536	CCHCR1	3.08915	0.145576	0.00200729	0.123188	0.277946	1.82607e-34	2.80296e-33	44	95	57	B2	Blood (STARNET)	EpiXcan	0.455364
ENSG00000170802	FOXN2	3.01822	0.257615	0.00254263	0.0304755	0.434235	7.7236e-63	3.02087e-61	19	34	23	B2	Blood (STARNET)	EpiXcan	0.497541
ENSG00000111731	C2CD5	2.99293	0.244867	0.00276316	0.0545932	0.127406	6.85215e-15	4.19552e-14	31	43	37	B2	Blood (STARNET)	EpiXcan	0.516235
ENSG00000158715	SLC45A3	2.9706	1.55934	0.00297221	0.00112568	0.0390206	2.79698e-05	8.30452e-05	3	7	4	B2	Blood (STARNET)	EpiXcan	0.544008
ENSG00000204084	INPP5B	-2.95069	-0.0913118	0.00317067	0.3663	0.617546	6.04781e-107	6.70922e-105	45	64	54	B2	Blood (STARNET)	EpiXcan	0.559953
ENSG00000165118	C9orf64	2.92099	1.78	0.00348923	0.00113942	0.0126624	0.0177211	0.0386162	4	45	8	B2	Blood (STARNET)	EpiXcan	0.582547
ENSG00000272072	AC004492.1	-2.91952	-0.293227	0.00350572	0.0307473	0.072597	1.075e-08	4.35242e-08	11	15	12	B2	Blood (STARNET)	EpiXcan	0.582547
ENSG00000171051	FPR1	2.90776	0.239833	0.00364024	0.0553994	0.094002	3.8162e-11	1.83487e-10	13	30	15	B2	Blood (STARNET)	EpiXcan	0.597782
ENSG00000101367	MAPRE1	-2.89539	-0.249163	0.0037869	0.0346726	0.0562783	3.96304e-07	1.41035e-06	17	20	19	B2	Blood (STARNET)	EpiXcan	0.601799
ENSG00000060138	YBX3	-2.89336	-0.276894	0.00381139	0.0333176	0.0272732	0.000553531	0.00141401	24	31	28	B2	Blood (STARNET)	EpiXcan	0.601799
ENSG00000182150	ERCC6L2	-2.89135	-0.255862	0.00383595	0.0410361	0.124332	1.42069e-14	8.54864e-14	35	77	45	B2	Blood (STARNET)	EpiXcan	0.601799
ENSG00000163596	ICA1L	-2.87991	-0.185973	0.00397794	0.0660438	0.0845098	4.77813e-10	2.13346e-09	54	74	58	B2	Blood (STARNET)	EpiXcan	0.613126
ENSG00000153814	JAZF1	2.86151	0.316777	0.0042163	0.0323408	0.110097	5.20711e-13	2.83671e-12	13	25	16	B2	Blood (STARNET)	EpiXcan	0.636383
ENSG00000163660	CCNL1	2.80272	0.177398	0.0050674	0.0563227	0.0832643	7.0404e-10	3.09919e-09	28	39	33	B2	Blood (STARNET)	EpiXcan	0.706571
ENSG00000105186	ANKRD27	2.79569	0.115195	0.0051789	0.113839	0.170424	7.42816e-21	6.40607e-20	31	58	41	B2	Blood (STARNET)	EpiXcan	0.708509
ENSG00000110108	TMEM109	-2.79081	-0.27078	0.00525768	0.0291141	0.0229638	0.00153508	0.00373755	32	42	37	B2	Blood (STARNET)	EpiXcan	0.708509
ENSG00000126214	KLC1	2.78842	0.322254	0.00529652	0.0259316	0.072954	9.2337e-09	3.75721e-08	17	21	20	B2	Blood (STARNET)	EpiXcan	0.708509
ENSG00000078124	ACER3	2.77253	0.267053	0.00556217	0.0381325	0.0139827	0.0133116	0.029417	36	52	41	B2	Blood (STARNET)	EpiXcan	0.708509
ENSG00000149328	GLB1L2	-2.75398	-0.30884	0.00588749	0.0175603	0.0353535	7.92839e-05	0.000223081	27	48	32	B2	Blood (STARNET)	EpiXcan	0.708509
ENSG00000133065	SLC41A1	-2.74182	-0.20889	0.00610989	0.0546981	0.131559	3.0067e-15	1.89128e-14	9	33	11	B2	Blood (STARNET)	EpiXcan	0.708509
ENSG00000168237	GLYCTK	2.73081	0.200146	0.00631796	0.0503525	0.139817	2.38882e-16	1.60965e-15	17	36	21	B2	Blood (STARNET)	EpiXcan	0.708509
ENSG00000145428	RNF175	-2.71986	-0.694779	0.00653094	0.00484407	0.0300477	0.000270885	0.000715191	4	5	4	B2	Blood (STARNET)	EpiXcan	0.708509
ENSG00000166263	STXBP4	2.71826	0.302661	0.00656261	0.0265521	0.111926	4.70347e-13	2.57153e-12	4	6	6	B2	Blood (STARNET)	EpiXcan	0.708509
ENSG00000113811	SELENOK	2.7181	0.157782	0.00656588	0.0870109	0.168786	1.33245e-19	1.08617e-18	7	23	7	B2	Blood (STARNET)	EpiXcan	0.708509
ENSG00000175166	PSMD2	2.70593	0.200274	0.00681141	0.0382734	0.0905691	1.1436e-10	5.30825e-10	16	23	21	B2	Blood (STARNET)	EpiXcan	0.708509
ENSG00000205045	SLFN12L	2.69761	0.338207	0.00698396	0.0171363	0.0326408	0.000127684	0.000351405	19	21	19	B2	Blood (STARNET)	EpiXcan	0.708509
ENSG00000138380	CARF	2.69557	0.250713	0.00702688	0.0360943	0.0512188	1.53361e-06	5.14988e-06	20	33	29	B2	Blood (STARNET)	EpiXcan	0.708509
ENSG00000132522	GPS2	2.69525	0.366449	0.00703364	0.0286976	0.104789	2.82946e-12	1.47366e-11	23	38	32	B2	Blood (STARNET)	EpiXcan	0.708509
ENSG00000146904	EPHA1	-2.69367	-0.346342	0.007067	0.012729	0.0380367	3.64938e-05	0.000107077	1	1	1	B2	Blood (STARNET)	EpiXcan	0.708509
ENSG00000117569	PTBP2	-2.69345	-0.267361	0.0070716	0.0269767	0.058168	2.16411e-07	7.90676e-07	7	13	8	B2	Blood (STARNET)	EpiXcan	0.708509
ENSG00000177613	CSTF2T	-2.69237	-0.340693	0.0070947	0.0178156	0.0283481	0.000432728	0.00111829	8	12	10	B2	Blood (STARNET)	EpiXcan	0.708509
ENSG00000179387	ELMOD2	2.68832	0.460158	0.00718122	0.0140885	0.0141242	0.0133727	0.0295468	21	28	26	B2	Blood (STARNET)	EpiXcan	0.708509
ENSG00000174586	ZNF497	2.68148	0.534209	0.00732968	0.00623271	0.0196354	0.00333874	0.00783965	8	15	10	B2	Blood (STARNET)	EpiXcan	0.708509
ENSG00000081320	STK17B	2.67584	0.701896	0.00745421	0.00436719	0.0214959	0.00198399	0.00476776	11	19	14	B2	Blood (STARNET)	EpiXcan	0.708509
ENSG00000121895	TMEM156	2.6624	0.228533	0.00775857	0.0469439	0.163065	6.0838e-19	4.76206e-18	17	21	19	B2	Blood (STARNET)	EpiXcan	0.709599
ENSG00000149600	COMMD7	-2.64896	-0.302622	0.00807389	0.028159	0.0819393	8.0473e-10	3.52153e-09	27	41	30	B2	Blood (STARNET)	EpiXcan	0.709599
ENSG00000006652	IFRD1	2.63932	0.154294	0.00830725	0.111508	0.286173	4.79592e-36	7.84512e-35	15	39	22	B2	Blood (STARNET)	EpiXcan	0.721935
ENSG00000137767	SQOR	2.63441	0.324416	0.00842843	0.0154353	0.0336404	0.000114095	0.000315643	7	13	7	B2	Blood (STARNET)	EpiXcan	0.725961
ENSG00000164597	COG5	-2.61916	-0.0834633	0.00881471	0.267774	0.388384	7.91681e-54	2.31676e-52	15	18	15	B2	Blood (STARNET)	EpiXcan	0.731813
ENSG00000072571	HMMR	2.61453	0.742076	0.00893507	0.00345886	0.0222139	0.00181962	0.00439351	4	4	4	B2	Blood (STARNET)	EpiXcan	0.731813
ENSG00000101413	RPRD1B	2.60722	0.821894	0.00912815	0.0042191	0.0148713	0.00910521	0.0204737	6	30	7	B2	Blood (STARNET)	EpiXcan	0.732378
ENSG00000159128	IFNGR2	-2.59239	-0.169996	0.00953117	0.0697794	0.132337	2.36766e-15	1.49936e-14	31	50	44	B2	Blood (STARNET)	EpiXcan	0.741027
ENSG00000140382	HMG20A	2.59061	0.522937	0.00958067	0.00765188	0.0352421	7.38911e-05	0.00020887	3	10	3	B2	Blood (STARNET)	EpiXcan	0.741595
ENSG00000073910	FRY	2.58259	0.453935	0.00980605	0.00810218	0.0397167	2.54224e-05	7.58322e-05	9	20	10	B2	Blood (STARNET)	EpiXcan	0.749139
ENSG00000100731	PCNX1	2.57425	0.148689	0.0100458	0.102394	0.153822	6.03242e-18	4.47499e-17	26	36	29	B2	Blood (STARNET)	EpiXcan	0.749293
ENSG00000113263	ITK	2.56133	0.281081	0.0104272	0.0270546	0.0307986	0.000217098	0.000581101	45	89	53	B2	Blood (STARNET)	EpiXcan	0.749293
ENSG00000066923	STAG3	-2.55562	-0.284304	0.0106	0.0190379	0.0399901	2.32248e-05	6.9566e-05	8	58	11	B2	Blood (STARNET)	EpiXcan	0.749293
ENSG00000128272	ATF4	-2.54654	-0.298111	0.0108796	0.0192488	0.0527078	7.87448e-07	2.73067e-06	7	8	7	B2	Blood (STARNET)	EpiXcan	0.752622
ENSG00000151151	IPMK	2.54302	0.222554	0.01099	0.0404193	0.0776537	2.24139e-09	9.51364e-09	30	43	35	B2	Blood (STARNET)	EpiXcan	0.753075
ENSG00000174944	P2RY14	-2.53944	-0.2277	0.0111029	0.0427926	0.123501	2.7194e-14	1.60546e-13	25	47	33	B2	Blood (STARNET)	EpiXcan	0.756159
ENSG00000166478	ZNF143	-2.53367	-0.171481	0.0112876	0.050585	0.127249	5.21187e-15	3.22028e-14	17	37	19	B2	Blood (STARNET)	EpiXcan	0.760878
ENSG00000166503	HDGFL3	-2.52231	-0.094109	0.0116586	0.199655	0.247302	3.39064e-30	4.44425e-29	54	77	64	B2	Blood (STARNET)	EpiXcan	0.760878
ENSG00000104361	NIPAL2	-2.51612	-0.0533177	0.0118655	0.266479	0.376984	4.02109e-53	1.13586e-51	7	69	8	B2	Blood (STARNET)	EpiXcan	0.760878
ENSG00000168904	LRRC28	-2.49704	-0.151277	0.0125235	0.106569	0.0612881	1.27666e-07	4.78326e-07	73	96	93	B2	Blood (STARNET)	EpiXcan	0.760878
ENSG00000267554	AC015911.8	2.49485	0.384455	0.012601	0.0111073	0.0178517	0.00492644	0.0113837	9	14	10	B2	Blood (STARNET)	EpiXcan	0.760878
ENSG00000177106	EPS8L2	2.49249	0.479717	0.012685	0.0120649	0.0558654	5.99692e-07	2.10349e-06	7	14	12	B2	Blood (STARNET)	EpiXcan	0.760878
ENSG00000128872	TMOD2	-2.48935	-0.208964	0.0127979	0.0609759	0.11107	3.00823e-13	1.66407e-12	23	50	32	B2	Blood (STARNET)	EpiXcan	0.760878
ENSG00000135828	RNASEL	-2.48691	-0.266662	0.0128859	0.0276359	0.0590786	1.54216e-07	5.71832e-07	17	24	21	B2	Blood (STARNET)	EpiXcan	0.760878
ENSG00000177236	AP006621.1	2.48609	0.105971	0.0129155	0.207516	0.395938	9.54865e-54	2.78096e-52	11	30	15	B2	Blood (STARNET)	EpiXcan	0.760878
ENSG00000226950	DANCR	2.48442	0.449325	0.0129762	0.00622147	0.0421942	1.30164e-05	4.00705e-05	3	9	5	B2	Blood (STARNET)	EpiXcan	0.760878
ENSG00000126217	MCF2L	-2.48437	-0.148073	0.012978	0.126902	0.124794	9.55568e-15	5.81586e-14	72	119	88	B2	Blood (STARNET)	EpiXcan	0.760878
ENSG00000075420	FNDC3B	-2.48383	-0.470305	0.0129978	0.0104809	0.0381814	3.33614e-05	9.81932e-05	10	16	13	B2	Blood (STARNET)	EpiXcan	0.760878
ENSG00000160766	GBAP1	2.48378	0.397263	0.0129996	0.0121091	0.414731	6.13786e-57	1.99203e-55	17	44	27	B2	Blood (STARNET)	EpiXcan	0.760878
ENSG00000197563	PIGN	-2.47441	-0.117539	0.0133456	0.127539	0.222189	2.71604e-26	3.02684e-25	49	61	55	B2	Blood (STARNET)	EpiXcan	0.760878
ENSG00000135124	P2RX4	2.47069	0.204656	0.0134851	0.0491714	0.162488	6.51503e-19	5.08005e-18	27	64	32	B2	Blood (STARNET)	EpiXcan	0.760878
ENSG00000259652	AC090181.1	2.46811	0.0691795	0.0135829	0.376212	0.495754	1.14479e-73	5.91944e-72	46	98	53	B2	Blood (STARNET)	EpiXcan	0.760878
ENSG00000225101	OR52K3P	2.46393	0.0870083	0.0137424	0.291214	0.382513	6.72229e-53	1.87717e-51	28	83	33	B2	Blood (STARNET)	EpiXcan	0.760878
ENSG00000163468	CCT3	-2.45788	-0.169049	0.0139759	0.0651648	0.148564	7.21526e-18	5.3169e-17	39	81	44	B2	Blood (STARNET)	EpiXcan	0.760878
ENSG00000257949	TEN1	-2.45337	-0.16285	0.0141525	0.0593101	0.129896	4.02284e-15	2.50847e-14	4	9	6	B2	Blood (STARNET)	EpiXcan	0.760878
ENSG00000001036	FUCA2	-2.4532	-0.178046	0.0141592	0.0569956	0.15689	2.20854e-18	1.68023e-17	28	39	36	B2	Blood (STARNET)	EpiXcan	0.760878
ENSG00000108309	RUNDC3A	-2.45305	-0.317604	0.0141651	0.0154732	0.0961993	2.21214e-11	1.08195e-10	15	32	25	B2	Blood (STARNET)	EpiXcan	0.760878
ENSG00000196950	SLC39A10	-2.45078	-0.154123	0.0142549	0.077892	0.151178	7.42069e-18	5.46168e-17	6	8	6	B2	Blood (STARNET)	EpiXcan	0.760878
ENSG00000127952	STYXL1	2.45036	0.100023	0.0142713	0.211061	0.388833	6.23215e-53	1.74429e-51	27	40	32	B2	Blood (STARNET)	EpiXcan	0.760878
ENSG00000137841	PLCB2	-2.45009	-0.173499	0.0142822	0.0608451	0.109993	9.2425e-13	4.97733e-12	22	34	26	B2	Blood (STARNET)	EpiXcan	0.760878
ENSG00000185507	IRF7	-2.44508	-0.549063	0.0144819	0.00698388	0.0101505	0.0358351	0.0749307	11	20	13	B2	Blood (STARNET)	EpiXcan	0.762375
ENSG00000267364	AC022706.1	2.42989	0.166884	0.0151032	0.0574304	0.103556	3.46756e-12	1.79604e-11	56	80	65	B2	Blood (STARNET)	EpiXcan	0.770298
ENSG00000013573	DDX11	2.42754	0.0740487	0.0152018	0.475344	0.794287	2.52252e-193	3.42026e-190	19	34	22	B2	Blood (STARNET)	EpiXcan	0.770298
ENSG00000173208	ABCD2	2.42021	0.621527	0.0155115	0.00646103	0.0726904	5.84312e-09	2.4138e-08	2	6	3	B2	Blood (STARNET)	EpiXcan	0.771522
ENSG00000060642	PIGV	-2.41521	-0.174017	0.015726	0.0567217	0.118802	3.42558e-14	2.00973e-13	12	21	15	B2	Blood (STARNET)	EpiXcan	0.774506
ENSG00000119632	IFI27L2	2.41013	0.155819	0.015947	0.08241	0.159036	1.46859e-18	1.12783e-17	10	14	14	B2	Blood (STARNET)	EpiXcan	0.774506
ENSG00000142599	RERE	2.40303	0.232882	0.01626	0.0303302	0.0868855	2.03214e-10	9.28078e-10	13	27	16	B2	Blood (STARNET)	EpiXcan	0.774506
ENSG00000164332	UBLCP1	-2.40224	-0.347433	0.0162949	0.0177484	0.0270549	0.000557551	0.00142309	14	25	15	B2	Blood (STARNET)	EpiXcan	0.774506
ENSG00000124549	BTN2A3P	2.3939	0.326781	0.0166704	0.0194929	0.0523637	1.30377e-06	4.40717e-06	33	51	42	B2	Blood (STARNET)	EpiXcan	0.776963
ENSG00000198642	KLHL9	2.37879	0.169028	0.0173694	0.0618664	0.0269317	0.000559497	0.00142746	65	117	81	B2	Blood (STARNET)	EpiXcan	0.781185
ENSG00000122873	CISD1	2.37703	0.112034	0.0174524	0.133912	0.281453	1.60799e-36	2.68064e-35	37	46	43	B2	Blood (STARNET)	EpiXcan	0.781185
ENSG00000196821	C6orf106	2.37676	0.252594	0.0174656	0.0332373	0.200628	1.3478e-23	1.33068e-22	11	33	15	B2	Blood (STARNET)	EpiXcan	0.781185
ENSG00000117505	DR1	2.3765	0.0816625	0.0174779	0.252662	0.354071	9.66514e-46	2.18414e-44	18	25	19	B2	Blood (STARNET)	EpiXcan	0.781185
ENSG00000141030	COPS3	2.37314	0.109066	0.0176374	0.145933	0.23612	3.30008e-28	3.99513e-27	40	59	48	B2	Blood (STARNET)	EpiXcan	0.781185
ENSG00000179818	PCBP1-AS1	-2.36646	-0.23665	0.0179591	0.0304757	0.102464	3.53945e-12	1.83172e-11	22	31	25	B2	Blood (STARNET)	EpiXcan	0.785417
ENSG00000257497	AC121761.1	-2.36328	-0.111142	0.0181137	0.142322	0.218221	7.0383e-26	7.70991e-25	24	31	26	B2	Blood (STARNET)	EpiXcan	0.785417
ENSG00000115073	ACTR1B	2.35896	0.102547	0.0183264	0.391995	0.327637	1.70758e-41	3.40483e-40	74	96	88	B2	Blood (STARNET)	EpiXcan	0.785417
ENSG00000168000	BSCL2	-2.35845	-0.0888322	0.0183513	0.193232	0.436306	4.24709e-62	1.60954e-60	48	172	55	B2	Blood (STARNET)	EpiXcan	0.785417
ENSG00000165689	SDCCAG3	-2.35478	-0.168739	0.0185336	0.0730207	0.165064	2.31559e-19	1.86147e-18	23	41	29	B2	Blood (STARNET)	EpiXcan	0.785417
ENSG00000167535	CACNB3	2.35311	0.247692	0.0186173	0.0443368	0.147844	3.45399e-17	2.45767e-16	10	14	11	B2	Blood (STARNET)	EpiXcan	0.785417
ENSG00000139278	GLIPR1	-2.35017	-0.203863	0.0187648	0.0401152	0.0948488	3.30219e-11	1.59527e-10	11	15	12	B2	Blood (STARNET)	EpiXcan	0.785417
ENSG00000060749	QSER1	-2.34661	-0.224799	0.0189452	0.0305154	0.0509037	1.87164e-06	6.24034e-06	13	18	17	B2	Blood (STARNET)	EpiXcan	0.785417
ENSG00000141562	NARF	2.34629	0.433732	0.0189611	0.0142456	0.0147403	0.00987332	0.0221112	17	47	21	B2	Blood (STARNET)	EpiXcan	0.785417
ENSG00000186352	ANKRD37	2.34304	0.27305	0.0191274	0.0321758	0.0600149	2.00574e-07	7.35015e-07	26	56	30	B2	Blood (STARNET)	EpiXcan	0.785417
ENSG00000169231	THBS3	-2.33806	-0.245745	0.019384	0.0296943	0.344547	2.89972e-44	6.24078e-43	33	48	44	B2	Blood (STARNET)	EpiXcan	0.785417
ENSG00000108384	RAD51C	-2.33747	-0.121924	0.0194146	0.122598	0.35214	6.36089e-46	1.44547e-44	29	45	39	B2	Blood (STARNET)	EpiXcan	0.785417
ENSG00000177606	JUN	2.33634	0.269734	0.0194733	0.0367132	0.0867269	1.23071e-10	5.70174e-10	9	10	9	B2	Blood (STARNET)	EpiXcan	0.785417
ENSG00000172795	DCP2	-2.33496	-0.167835	0.0195455	0.0709677	0.0831378	7.93178e-10	3.47296e-09	57	96	70	B2	Blood (STARNET)	EpiXcan	0.785417
ENSG00000185485	SDHAP1	2.33338	0.138914	0.0196282	0.118055	0.190855	1.7836e-22	1.66529e-21	79	173	102	B2	Blood (STARNET)	EpiXcan	0.785417
ENSG00000125735	TNFSF14	2.33318	0.729835	0.0196386	0.00440139	0.0183489	0.00461116	0.0106896	13	19	19	B2	Blood (STARNET)	EpiXcan	0.785417
ENSG00000231890	DARS-AS1	-2.33263	-0.210977	0.0196678	0.0478223	0.112229	1.25212e-13	7.12337e-13	12	15	13	B2	Blood (STARNET)	EpiXcan	0.785417
ENSG00000068650	ATP11A	-2.3244	-0.46668	0.0201039	0.00937045	0.0733558	8.20702e-09	3.35175e-08	15	24	21	B2	Blood (STARNET)	EpiXcan	0.790855
ENSG00000125869	LAMP5	-2.32412	-0.208924	0.0201191	0.042983	0.10041	5.24854e-12	2.6877e-11	27	49	33	B2	Blood (STARNET)	EpiXcan	0.790855
ENSG00000205309	NT5M	2.32107	0.0933241	0.0202831	0.165668	0.325401	6.8249e-42	1.37206e-40	33	58	38	B2	Blood (STARNET)	EpiXcan	0.791156
ENSG00000180979	LRRC57	-2.31387	-0.218421	0.020675	0.0290383	0.0839987	5.38182e-10	2.39512e-09	14	28	15	B2	Blood (STARNET)	EpiXcan	0.791156
ENSG00000198502	HLA-DRB5	-2.30335	-0.0610047	0.0212594	0.398275	0.764912	4.77066e-173	3.23424e-170	29	222	41	B2	Blood (STARNET)	EpiXcan	0.799892
ENSG00000136478	TEX2	-2.30074	-0.322858	0.0214065	0.014507	0.0176947	0.00508979	0.0117523	11	20	14	B2	Blood (STARNET)	EpiXcan	0.803704
ENSG00000164241	C5orf63	-2.29086	-0.214381	0.0219717	0.032088	0.0804262	1.34386e-09	5.79886e-09	21	29	29	B2	Blood (STARNET)	EpiXcan	0.803832
ENSG00000143315	PIGM	-2.2908	-0.116559	0.0219751	0.146206	0.190178	1.7371e-22	1.62311e-21	38	91	49	B2	Blood (STARNET)	EpiXcan	0.803832
ENSG00000128731	HERC2	-2.28931	-0.228483	0.0220612	0.0128624	0.0351778	7.85375e-05	0.000221134	46	61	56	B2	Blood (STARNET)	EpiXcan	0.803832
ENSG00000182986	ZNF320	2.28829	0.100589	0.0221206	0.24928	0.383408	1.28127e-51	3.44391e-50	44	97	58	B2	Blood (STARNET)	EpiXcan	0.803832
ENSG00000180881	CAPS2	2.2872	0.11828	0.0221843	0.120773	0.195096	7.20724e-23	6.87646e-22	11	18	13	B2	Blood (STARNET)	EpiXcan	0.803832
ENSG00000166275	BORCS7	-2.28629	-0.0690618	0.0222374	0.307592	0.404081	3.05244e-55	9.35902e-54	30	48	33	B2	Blood (STARNET)	EpiXcan	0.803832
ENSG00000121691	CAT	2.2832	0.123742	0.0224186	0.0910825	0.240456	1.11151e-29	1.41436e-28	22	41	25	B2	Blood (STARNET)	EpiXcan	0.803832
ENSG00000136870	ZNF189	-2.2826	-0.277032	0.0224542	0.0193033	0.0647964	5.67696e-08	2.17917e-07	8	11	9	B2	Blood (STARNET)	EpiXcan	0.803832
ENSG00000135404	CD63	-2.28224	-0.392441	0.0224754	0.0127404	0.013751	0.0135739	0.0299697	14	22	15	B2	Blood (STARNET)	EpiXcan	0.803832
ENSG00000162437	RAVER2	2.28216	0.175954	0.0224796	0.0312552	0.0626822	9.22176e-08	3.49482e-07	5	37	7	B2	Blood (STARNET)	EpiXcan	0.803832
ENSG00000167842	MIS12	-2.2789	-0.224246	0.0226729	0.0513783	0.104159	3.4036e-12	1.76441e-11	15	21	18	B2	Blood (STARNET)	EpiXcan	0.803832
ENSG00000255284	AP006621.3	2.27754	0.0843712	0.0227538	0.275387	0.383063	8.40391e-52	2.2739e-50	41	81	52	B2	Blood (STARNET)	EpiXcan	0.803832
ENSG00000166002	SMCO4	2.2763	0.155583	0.0228281	0.0626149	0.169355	8.99069e-20	7.41808e-19	20	33	24	B2	Blood (STARNET)	EpiXcan	0.803832
ENSG00000132514	CLEC10A	2.275	0.492617	0.0229059	0.0110888	0.0131781	0.0165121	0.0360912	14	33	20	B2	Blood (STARNET)	EpiXcan	0.803832
ENSG00000103966	EHD4	-2.27477	-0.318995	0.0229196	0.0147971	0.102768	5.95029e-12	3.02674e-11	25	65	29	B2	Blood (STARNET)	EpiXcan	0.803832
ENSG00000184489	PTP4A3	-2.27188	-0.245111	0.0230939	0.0331377	0.0374941	4.72129e-05	0.000136688	20	37	24	B2	Blood (STARNET)	EpiXcan	0.805124
ENSG00000169660	HEXDC	-2.26865	-0.155043	0.0232897	0.0569744	0.182151	2.36458e-21	2.09094e-20	10	20	13	B2	Blood (STARNET)	EpiXcan	0.810344
ENSG00000141574	SECTM1	2.26188	0.3325	0.0237046	0.0162411	0.0232347	0.00131981	0.00323731	10	17	12	B2	Blood (STARNET)	EpiXcan	0.812951
ENSG00000163823	CCR1	-2.25785	-0.314602	0.0239549	0.0140891	0.0382937	2.84777e-05	8.45324e-05	10	20	11	B2	Blood (STARNET)	EpiXcan	0.812951
ENSG00000135709	KIAA0513	-2.25757	-0.128357	0.0239726	0.105087	0.177676	2.08774e-21	1.84881e-20	15	46	16	B2	Blood (STARNET)	EpiXcan	0.812951
ENSG00000133460	SLC2A11	2.25353	0.269274	0.024226	0.0116226	0.0290225	0.000291431	0.000766617	8	10	10	B2	Blood (STARNET)	EpiXcan	0.812951
ENSG00000267058	AC006213.2	2.25321	0.216085	0.024246	0.0338305	0.0613735	9.81443e-08	3.71481e-07	30	43	40	B2	Blood (STARNET)	EpiXcan	0.812951
ENSG00000105397	TYK2	2.25104	0.188686	0.0243832	0.0317196	0.0290033	0.000334887	0.000876583	35	63	42	B2	Blood (STARNET)	EpiXcan	0.812951
ENSG00000035681	NSMAF	2.24908	0.265188	0.0245073	0.019558	0.0437175	1.04239e-05	3.23837e-05	12	17	14	B2	Blood (STARNET)	EpiXcan	0.812951
ENSG00000214435	AS3MT	-2.24593	-0.0741328	0.0247084	0.405124	0.463298	8.64848e-67	3.75578e-65	33	47	39	B2	Blood (STARNET)	EpiXcan	0.812951
ENSG00000158869	FCER1G	-2.24592	-0.104543	0.0247089	0.158216	0.163431	1.94363e-19	1.56973e-18	40	72	52	B2	Blood (STARNET)	EpiXcan	0.812951
ENSG00000103326	CAPN15	2.24482	2.65247	0.02478	0.00029883	0.0563528	4.23315e-07	1.50253e-06	1	15	4	B2	Blood (STARNET)	EpiXcan	0.812951
ENSG00000269910	AL049840.2	2.24429	0.182464	0.0248139	0.0436797	0.146229	6.15263e-17	4.26836e-16	13	26	18	B2	Blood (STARNET)	EpiXcan	0.812951
ENSG00000143847	PPFIA4	2.2405	0.0768324	0.0250587	0.241796	0.587714	9.36989e-98	8.46968e-96	18	50	24	B2	Blood (STARNET)	EpiXcan	0.812951
ENSG00000197961	ZNF121	-2.23921	-0.214683	0.0251423	0.0415442	0.093298	6.56808e-11	3.10179e-10	28	62	36	B2	Blood (STARNET)	EpiXcan	0.812951
ENSG00000111452	ADGRD1	-2.23798	-0.14482	0.0252222	0.0970828	0.193613	8.90805e-23	8.45953e-22	22	38	23	B2	Blood (STARNET)	EpiXcan	0.812951
ENSG00000163875	MEAF6	-2.23444	-0.150742	0.025454	0.0634736	0.199313	1.11227e-23	1.1053e-22	33	47	41	B2	Blood (STARNET)	EpiXcan	0.812951
ENSG00000150938	CRIM1	2.2253	0.244413	0.0260613	0.0281255	0.0750166	4.70994e-09	1.95694e-08	27	91	38	B2	Blood (STARNET)	EpiXcan	0.819912
ENSG00000130779	CLIP1	2.22499	0.319675	0.0260821	0.0150554	0.0489918	2.27605e-06	7.52292e-06	14	19	15	B2	Blood (STARNET)	EpiXcan	0.819912
ENSG00000157014	TATDN2	2.22461	0.420268	0.0261077	0.0107742	0.028505	0.000387582	0.00100599	8	19	12	B2	Blood (STARNET)	EpiXcan	0.819912
ENSG00000115159	GPD2	-2.22	-0.166741	0.0264187	0.0479359	0.139132	3.60112e-16	2.41056e-15	7	17	11	B2	Blood (STARNET)	EpiXcan	0.823054
ENSG00000159733	ZFYVE28	-2.21636	-0.311241	0.026667	0.0223852	0.0408142	2.20229e-05	6.60795e-05	14	44	16	B2	Blood (STARNET)	EpiXcan	0.823136
ENSG00000117280	RAB29	-2.21424	-0.266537	0.0268123	0.0220071	0.0286452	0.00038551	0.00100093	19	27	24	B2	Blood (STARNET)	EpiXcan	0.823136
ENSG00000164088	PPM1M	2.2119	0.159684	0.0269737	0.0498544	0.160798	9.15765e-19	7.09529e-18	8	16	9	B2	Blood (STARNET)	EpiXcan	0.823136
ENSG00000196670	ZFP62	2.20233	0.287967	0.0276423	0.0238427	0.100482	5.42681e-12	2.76969e-11	28	56	40	B2	Blood (STARNET)	EpiXcan	0.825377
ENSG00000270172	RP5-1024G6.8	2.19886	0.308274	0.0278876	0.0173521	0.0271785	0.000475383	0.00122412	21	27	26	B2	Blood (STARNET)	EpiXcan	0.825377
ENSG00000186364	NUDT17	2.19677	0.844213	0.0280371	0.00346485	0.0550674	6.51629e-07	2.27716e-06	5	36	26	B2	Blood (STARNET)	EpiXcan	0.825377
ENSG00000185787	MORF4L1	-2.19458	-0.304114	0.0281937	0.0149286	0.0190551	0.00370897	0.00866729	9	11	9	B2	Blood (STARNET)	EpiXcan	0.825377
ENSG00000110318	CEP126	-2.19406	-0.174104	0.0282312	0.0399692	0.106591	1.95708e-12	1.03163e-11	7	15	7	B2	Blood (STARNET)	EpiXcan	0.825377
ENSG00000254635	WAC-AS1	-2.19406	-0.126613	0.0282313	0.0738348	0.216909	4.72693e-26	5.20602e-25	17	43	23	B2	Blood (STARNET)	EpiXcan	0.825377
ENSG00000178980	SELENOW	-2.19198	-0.255533	0.0283813	0.0220359	0.0552587	7.05737e-07	2.45709e-06	12	33	13	B2	Blood (STARNET)	EpiXcan	0.826481
ENSG00000138376	BARD1	-2.19189	-0.12222	0.0283876	0.0833882	0.144457	2.19697e-17	1.58356e-16	40	64	53	B2	Blood (STARNET)	EpiXcan	0.826481
ENSG00000106477	CEP41	-2.18483	-0.226724	0.0289016	0.0334725	0.112045	1.99217e-13	1.11516e-12	8	23	9	B2	Blood (STARNET)	EpiXcan	0.830536
ENSG00000178381	ZFAND2A	2.18303	0.19278	0.0290339	0.0466566	0.106396	1.92301e-12	1.01455e-11	15	32	20	B2	Blood (STARNET)	EpiXcan	0.830536
ENSG00000197943	PLCG2	-2.18286	-0.247747	0.0290461	0.0291382	0.0822157	9.56425e-10	4.15199e-09	7	20	10	B2	Blood (STARNET)	EpiXcan	0.830536
ENSG00000038945	MSR1	-2.17616	-0.115719	0.0295436	0.0902414	0.238731	1.22401e-28	1.50418e-27	24	42	30	B2	Blood (STARNET)	EpiXcan	0.834408
ENSG00000075131	TIPIN	2.17475	0.335352	0.0296492	0.0129471	0.0598107	2.19168e-07	8.00271e-07	11	15	14	B2	Blood (STARNET)	EpiXcan	0.834408
ENSG00000243927	MRPS6	2.17434	0.286225	0.0296799	0.0173953	0.0440645	9.14787e-06	2.85868e-05	26	45	39	B2	Blood (STARNET)	EpiXcan	0.834408
ENSG00000174327	SLC16A13	-2.16821	-0.468335	0.030143	0.0084429	0.0152296	0.00979471	0.0219473	10	22	12	B2	Blood (STARNET)	EpiXcan	0.836262
ENSG00000187796	CARD9	2.16794	0.100701	0.0301634	0.130317	0.221671	3.34954e-26	3.72942e-25	32	54	41	B2	Blood (STARNET)	EpiXcan	0.836262
ENSG00000248092	NNT-AS1	2.16559	0.215861	0.0303427	0.0349094	0.122543	2.27221e-14	1.35258e-13	38	59	51	B2	Blood (STARNET)	EpiXcan	0.836262
ENSG00000234420	ZNF37BP	2.16463	0.412961	0.030416	0.00598614	0.0112137	0.0273689	0.0582256	21	48	23	B2	Blood (STARNET)	EpiXcan	0.836262
ENSG00000118640	VAMP8	-2.16081	-0.528863	0.0307097	0.00444165	0.0126833	0.0181973	0.0395762	11	16	15	B2	Blood (STARNET)	EpiXcan	0.836262
ENSG00000066422	ZBTB11	-2.15566	-0.60714	0.0311105	0.00502671	0.0219029	0.00183134	0.00441831	3	17	3	B2	Blood (STARNET)	EpiXcan	0.836262
ENSG00000123240	OPTN	-2.15104	-0.234256	0.0314733	0.024369	0.0831392	3.18821e-10	1.44095e-09	17	28	18	B2	Blood (STARNET)	EpiXcan	0.836262
ENSG00000198892	SHISA4	2.14629	0.393588	0.0318499	0.00887726	0.0201965	0.00294013	0.00694377	14	19	19	B2	Blood (STARNET)	EpiXcan	0.836262
ENSG00000178927	C17orf62	2.14485	0.158774	0.0319646	0.0482617	0.0850439	3.36011e-10	1.51528e-09	38	51	43	B2	Blood (STARNET)	EpiXcan	0.836262
ENSG00000153786	ZDHHC7	-2.14221	-0.204221	0.0321762	0.0311891	0.0691737	1.70561e-08	6.80626e-08	23	59	24	B2	Blood (STARNET)	EpiXcan	0.836262
ENSG00000130695	CEP85	2.13905	0.223409	0.0324317	0.0262872	0.135652	1.08532e-15	6.99639e-15	15	31	20	B2	Blood (STARNET)	EpiXcan	0.836262
ENSG00000105854	PON2	-2.13794	-0.331771	0.0325212	0.0112186	0.0302666	0.000263713	0.000697614	6	17	8	B2	Blood (STARNET)	EpiXcan	0.836262
ENSG00000091262	ABCC6	-2.13683	-0.217643	0.0326121	0.0389081	0.111943	3.59076e-13	1.97645e-12	3	11	3	B2	Blood (STARNET)	EpiXcan	0.836262
ENSG00000178163	ZNF518B	-2.1356	-0.413243	0.032712	0.0113496	0.0181658	0.0048296	0.0111684	14	34	18	B2	Blood (STARNET)	EpiXcan	0.836262
ENSG00000264364	DYNLL2	-2.13386	-0.358077	0.0328543	0.0148201	0.0655377	4.61054e-08	1.78158e-07	11	17	13	B2	Blood (STARNET)	EpiXcan	0.836262
ENSG00000152672	CLEC4F	-2.129	-0.0637979	0.0332539	0.42751	0.648988	1.7797e-119	2.6812e-117	21	32	24	B2	Blood (STARNET)	EpiXcan	0.838282
ENSG00000204161	C10orf128	2.12752	0.0842512	0.0333765	0.204239	0.402758	7.09421e-55	2.13755e-53	44	83	59	B2	Blood (STARNET)	EpiXcan	0.838282
ENSG00000110448	CD5	2.12717	0.483881	0.0334059	0.00860594	0.0411474	1.89871e-05	5.74653e-05	7	9	7	B2	Blood (STARNET)	EpiXcan	0.838282
ENSG00000146083	RNF44	2.12651	0.748799	0.0334606	0.00321947	0.0336961	0.000116047	0.00032068	6	20	9	B2	Blood (STARNET)	EpiXcan	0.838282
ENSG00000170909	OSCAR	2.12545	0.133446	0.0335493	0.0999645	0.291076	6.41961e-36	1.04173e-34	11	21	16	B2	Blood (STARNET)	EpiXcan	0.838282
ENSG00000174444	RPL4	-2.12404	-0.340333	0.0336669	0.0121552	0.0246936	0.00102103	0.00252834	7	18	8	B2	Blood (STARNET)	EpiXcan	0.838282
ENSG00000171033	PKIA	2.12353	0.0773549	0.0337096	0.238691	0.38077	2.55007e-51	6.79444e-50	81	116	104	B2	Blood (STARNET)	EpiXcan	0.838282
ENSG00000243554	AC004967.1	-2.12223	-0.286695	0.0338181	0.0174759	0.0555804	4.98725e-07	1.76251e-06	17	21	19	B2	Blood (STARNET)	EpiXcan	0.838282
ENSG00000146278	PNRC1	2.11959	0.155651	0.0340406	0.0534713	0.103804	4.09135e-12	2.11107e-11	12	18	14	B2	Blood (STARNET)	EpiXcan	0.838282
ENSG00000133818	RRAS2	-2.11832	-0.235626	0.0341477	0.0302786	0.0443153	6.93344e-06	2.19535e-05	15	56	18	B2	Blood (STARNET)	EpiXcan	0.838282
ENSG00000152061	RABGAP1L	-2.11495	-0.123492	0.0344346	0.0540557	0.0541733	8.31137e-07	2.87482e-06	63	88	74	B2	Blood (STARNET)	EpiXcan	0.838282
ENSG00000261589	CTC-462L7.1	2.11179	0.164487	0.0347041	0.0754862	0.138992	3.7937e-16	2.5353e-15	16	42	18	B2	Blood (STARNET)	EpiXcan	0.838282
ENSG00000185128	TBC1D3F	2.11033	0.224533	0.0348296	0.0347439	0.0319385	0.000134344	0.000368818	35	44	42	B2	Blood (STARNET)	EpiXcan	0.838282
ENSG00000079335	CDC14A	-2.10833	-0.126785	0.0350023	0.0957692	0.216382	1.39555e-25	1.51782e-24	14	25	20	B2	Blood (STARNET)	EpiXcan	0.838282
ENSG00000170846	AC093323.1	-2.10772	-0.172661	0.0350556	0.0380271	0.173031	2.07189e-20	1.7485e-19	19	39	25	B2	Blood (STARNET)	EpiXcan	0.838282
ENSG00000139624	CERS5	-2.10633	-0.25594	0.0351754	0.0241952	0.0433029	1.1733e-05	3.62842e-05	24	40	30	B2	Blood (STARNET)	EpiXcan	0.838282
ENSG00000138398	PPIG	2.10406	0.218352	0.0353734	0.0226701	0.0371916	4.09914e-05	0.000119498	24	35	27	B2	Blood (STARNET)	EpiXcan	0.838282
ENSG00000168803	ADAL	-2.10401	-0.150963	0.035378	0.04686	0.104368	2.05281e-12	1.07976e-11	17	22	20	B2	Blood (STARNET)	EpiXcan	0.838282
ENSG00000100906	NFKBIA	2.10382	0.256289	0.0353945	0.0259123	0.04099	2.10275e-05	6.32797e-05	36	47	42	B2	Blood (STARNET)	EpiXcan	0.838282
ENSG00000140931	CMTM3	2.10337	0.278398	0.0354331	0.0181976	0.122788	5.37973e-15	3.32231e-14	9	22	15	B2	Blood (STARNET)	EpiXcan	0.838282
ENSG00000232934	AL157786.1	2.10069	0.227875	0.0356679	0.0244585	0.059585	1.18992e-07	4.4734e-07	10	24	10	B2	Blood (STARNET)	EpiXcan	0.840284
ENSG00000119326	CTNNAL1	2.10005	0.128276	0.0357248	0.0706623	0.11303	2.64328e-13	1.46685e-12	13	82	13	B2	Blood (STARNET)	EpiXcan	0.840284
ENSG00000198286	CARD11	-2.09993	-0.459575	0.0357346	0.00804326	0.0431328	1.17557e-05	3.63361e-05	9	39	13	B2	Blood (STARNET)	EpiXcan	0.840284
ENSG00000104267	CA2	-2.09861	-0.199589	0.0358514	0.0396709	0.0901916	1.03949e-10	4.84342e-10	31	68	35	B2	Blood (STARNET)	EpiXcan	0.840284
ENSG00000234327	AC012146.1	-2.09664	-0.435619	0.0360251	0.010435	0.0686187	1.80517e-08	7.18711e-08	12	32	17	B2	Blood (STARNET)	EpiXcan	0.840284
ENSG00000198721	ECI2	2.09412	0.29061	0.0362494	0.0116277	0.0603115	1.44382e-07	5.37818e-07	15	26	23	B2	Blood (STARNET)	EpiXcan	0.840627
ENSG00000029725	RABEP1	2.09102	0.166743	0.0365259	0.0641169	0.181089	2.55262e-21	2.25395e-20	35	63	48	B2	Blood (STARNET)	EpiXcan	0.841002
ENSG00000147324	MFHAS1	2.09056	0.169421	0.0365674	0.0487568	0.0685889	2.63861e-08	1.03634e-07	20	27	22	B2	Blood (STARNET)	EpiXcan	0.841002
ENSG00000081154	PCNP	-2.08932	-0.280752	0.0366791	0.0125571	0.0355888	6.66991e-05	0.000189639	7	10	8	B2	Blood (STARNET)	EpiXcan	0.841369
ENSG00000106049	HIBADH	-2.08797	-0.248532	0.0368005	0.0232968	0.0747824	4.67474e-09	1.94364e-08	13	18	14	B2	Blood (STARNET)	EpiXcan	0.841842
ENSG00000139618	BRCA2	2.0855	10.83	0.0370244	8.0949e-06	0.0372002	4.97231e-05	0.000143717	2	19	5	B2	Blood (STARNET)	EpiXcan	0.841842
ENSG00000176170	SPHK1	-2.08214	-0.19075	0.0373293	0.0526214	0.139678	3.43534e-16	2.30085e-15	9	13	10	B2	Blood (STARNET)	EpiXcan	0.841842
ENSG00000182173	TSEN54	2.08177	0.397322	0.0373633	0.00955412	0.0323239	0.000157618	0.000430005	13	31	16	B2	Blood (STARNET)	EpiXcan	0.841842
ENSG00000127838	PNKD	-2.07397	-0.205849	0.038082	0.0335757	0.145736	5.09588e-17	3.56975e-16	11	16	13	B2	Blood (STARNET)	EpiXcan	0.848084
ENSG00000259865	AL390728.6	2.07031	0.071868	0.0384234	0.224635	0.352945	5.16661e-46	1.18068e-44	16	24	17	B2	Blood (STARNET)	EpiXcan	0.850116
ENSG00000197249	SERPINA1	2.07003	0.186971	0.0384498	0.0497343	0.129692	1.72604e-15	1.10104e-14	14	88	21	B2	Blood (STARNET)	EpiXcan	0.850116
ENSG00000165181	C9orf84	2.06594	0.237977	0.0388338	0.0275321	0.0467097	3.99994e-06	1.29645e-05	42	62	51	B2	Blood (STARNET)	EpiXcan	0.852355
ENSG00000115486	GGCX	-2.06539	-0.0925302	0.0388863	0.133874	0.234726	1.66681e-28	2.04013e-27	18	39	21	B2	Blood (STARNET)	EpiXcan	0.852355
ENSG00000175206	NPPA	2.06287	0.0858967	0.039125	0.155457	0.251803	1.49487e-30	1.98282e-29	39	72	44	B2	Blood (STARNET)	EpiXcan	0.852355
ENSG00000139714	MORN3	-2.06237	-0.0875774	0.0391727	0.173451	0.273741	1.27169e-33	1.88788e-32	52	79	64	B2	Blood (STARNET)	EpiXcan	0.852355
ENSG00000142002	DPP9	-2.06074	-0.10402	0.0393274	0.175683	0.213366	2.26275e-25	2.43925e-24	38	63	46	B2	Blood (STARNET)	EpiXcan	0.852355
ENSG00000099290	WASHC2A	-2.05954	-0.161216	0.0394427	0.0667663	0.337122	2.82738e-43	5.92826e-42	44	67	54	B2	Blood (STARNET)	EpiXcan	0.852355
ENSG00000085760	MTIF2	2.0581	0.209877	0.0395803	0.03005	0.046907	4.69738e-06	1.51166e-05	29	52	35	B2	Blood (STARNET)	EpiXcan	0.852355
ENSG00000040275	SPDL1	2.05521	0.147795	0.0398584	0.0424915	0.152799	1.11638e-17	8.13808e-17	42	59	53	B2	Blood (STARNET)	EpiXcan	0.852355
ENSG00000112715	VEGFA	2.05481	0.244349	0.0398972	0.0184797	0.0432375	9.70927e-06	3.02791e-05	16	41	23	B2	Blood (STARNET)	EpiXcan	0.852355
ENSG00000188986	NELFB	-2.05089	-0.311404	0.040278	0.0168545	0.0314837	0.000175248	0.000475341	19	40	33	B2	Blood (STARNET)	EpiXcan	0.853337
ENSG00000131401	NAPSB	-2.05012	-0.0730905	0.0403531	0.30369	0.726091	2.32629e-152	9.46259e-150	5	52	10	B2	Blood (STARNET)	EpiXcan	0.853337
ENSG00000239665	AL157392.3	2.04558	0.225249	0.040798	0.0209145	0.103928	3.42943e-12	1.77704e-11	14	57	20	B2	Blood (STARNET)	EpiXcan	0.857404
ENSG00000172057	ORMDL3	-2.04397	-0.0490688	0.0409562	0.477015	0.582936	8.16944e-98	7.49562e-96	23	45	26	B2	Blood (STARNET)	EpiXcan	0.857404
ENSG00000167618	LAIR2	2.04234	0.183495	0.041118	0.0523576	0.155645	5.34195e-18	3.98215e-17	25	57	44	B2	Blood (STARNET)	EpiXcan	0.857404
ENSG00000223705	NSUN5P1	-2.04018	-0.238998	0.0413322	0.0346537	0.0872357	2.16518e-10	9.87727e-10	26	68	36	B2	Blood (STARNET)	EpiXcan	0.857404
ENSG00000127920	GNG11	-2.03995	-0.590479	0.0413553	0.00873141	0.0291084	0.000355134	0.000925806	3	3	3	B2	Blood (STARNET)	EpiXcan	0.857404
ENSG00000154767	XPC	2.03872	0.305884	0.0414778	0.00917345	0.0313198	0.000206267	0.000553934	9	19	13	B2	Blood (STARNET)	EpiXcan	0.857404
ENSG00000143753	DEGS1	2.03528	0.0684185	0.0418227	0.266471	0.266134	2.39503e-33	3.54261e-32	43	56	48	B2	Blood (STARNET)	EpiXcan	0.858629
ENSG00000122035	RASL11A	2.03473	0.260449	0.0418784	0.0184513	0.0417675	1.68453e-05	5.13011e-05	14	21	16	B2	Blood (STARNET)	EpiXcan	0.858629
ENSG00000158769	F11R	2.03097	0.235574	0.0422579	0.0275261	0.0365578	5.33561e-05	0.000153732	23	25	24	B2	Blood (STARNET)	EpiXcan	0.860295
ENSG00000181315	ZNF322	-2.03053	-0.147588	0.0423024	0.0752848	0.196275	3.48193e-23	3.39648e-22	17	30	20	B2	Blood (STARNET)	EpiXcan	0.860295
ENSG00000168675	LDLRAD4	-2.02842	-0.211524	0.0425178	0.0368419	0.0819823	8.04847e-10	3.52153e-09	12	14	14	B2	Blood (STARNET)	EpiXcan	0.863028
ENSG00000134852	CLOCK	2.0277	0.13209	0.0425905	0.0743648	0.138445	5.05527e-16	3.35086e-15	22	30	24	B2	Blood (STARNET)	EpiXcan	0.863028
ENSG00000181026	AEN	2.02507	0.295442	0.0428604	0.0325765	0.142132	7.80935e-17	5.39013e-16	6	22	9	B2	Blood (STARNET)	EpiXcan	0.863028
ENSG00000065060	UHRF1BP1	2.01436	0.0609694	0.0439713	0.327485	0.522008	3.16641e-82	1.93198e-80	44	89	52	B2	Blood (STARNET)	EpiXcan	0.863028
ENSG00000112234	FBXL4	-2.0137	-0.204023	0.0440406	0.031384	0.041773	1.02652e-05	3.19069e-05	20	48	20	B2	Blood (STARNET)	EpiXcan	0.863028
ENSG00000023287	RB1CC1	-2.01302	-0.693297	0.0441129	0.00217625	0.0116186	0.0230413	0.0494326	2	74	4	B2	Blood (STARNET)	EpiXcan	0.863028
ENSG00000198771	RCSD1	-2.01218	-0.2677	0.0442005	0.0182826	0.0601315	1.57476e-07	5.83389e-07	10	12	11	B2	Blood (STARNET)	EpiXcan	0.863028
ENSG00000165806	CASP7	-2.01129	-0.0673705	0.0442944	0.240935	0.35189	2.46669e-45	5.51301e-44	32	52	36	B2	Blood (STARNET)	EpiXcan	0.863028
ENSG00000168461	RAB31	2.01045	0.240336	0.044384	0.0284534	0.0391716	3.042e-05	9.00946e-05	20	72	25	B2	Blood (STARNET)	EpiXcan	0.863028
ENSG00000181904	C5orf24	2.00707	0.484611	0.0447417	0.00612262	0.0195942	0.00339041	0.00795485	14	15	15	B2	Blood (STARNET)	EpiXcan	0.863558
ENSG00000160588	MPZL3	-2.00479	-0.0882284	0.0449853	0.160352	0.277042	2.49088e-34	3.80905e-33	40	85	48	B2	Blood (STARNET)	EpiXcan	0.863558
ENSG00000073849	ST6GAL1	2.00478	0.172701	0.044987	0.0390655	0.104104	2.42e-12	1.26526e-11	23	36	31	B2	Blood (STARNET)	EpiXcan	0.863558
ENSG00000130338	TULP4	2.00417	0.214242	0.0450513	0.0299053	0.0191142	0.00373463	0.0087239	25	40	30	B2	Blood (STARNET)	EpiXcan	0.863558
ENSG00000115896	PLCL1	-2.0038	-0.0875092	0.0450919	0.125421	0.171747	6.65326e-20	5.50812e-19	20	35	26	B2	Blood (STARNET)	EpiXcan	0.863558
ENSG00000159784	FAM131B	2.00325	0.236902	0.0451504	0.0163046	0.0130655	0.0163002	0.0356536	17	26	24	B2	Blood (STARNET)	EpiXcan	0.863558
ENSG00000123609	NMI	-2.00298	-0.199911	0.0451794	0.0269059	0.048683	2.65794e-06	8.74962e-06	14	15	15	B2	Blood (STARNET)	EpiXcan	0.863558
ENSG00000187239	FNBP1	2.00215	0.220497	0.0452683	0.0284038	0.0520947	8.42612e-07	2.91286e-06	35	67	47	B2	Blood (STARNET)	EpiXcan	0.863558
ENSG00000125510	OPRL1	-2.00114	-0.363279	0.0453768	0.0139467	0.0265635	0.000644178	0.00163394	8	17	9	B2	Blood (STARNET)	EpiXcan	0.863558
ENSG00000132436	FIGNL1	-2.00075	-0.05851	0.0454198	0.390063	0.52379	1.11696e-80	6.64888e-79	27	32	30	B2	Blood (STARNET)	EpiXcan	0.863558
ENSG00000067057	PFKP	1.99896	0.102075	0.0456123	0.137806	0.298899	7.47625e-38	1.30332e-36	45	82	54	B2	Blood (STARNET)	EpiXcan	0.863636
ENSG00000174885	NLRP6	-1.99603	-0.151691	0.0459311	0.0738848	0.0962858	2.37544e-11	1.16043e-10	33	82	40	B2	Blood (STARNET)	EpiXcan	0.864316
ENSG00000074266	EED	-1.99523	-0.368789	0.0460173	0.0123796	0.0108758	0.029029	0.0614574	14	19	16	B2	Blood (STARNET)	EpiXcan	0.864316
ENSG00000004534	RBM6	-1.99342	-0.0562123	0.046215	0.358056	0.633141	1.46072e-112	1.87633e-110	32	47	38	B2	Blood (STARNET)	EpiXcan	0.864316
ENSG00000143514	TP53BP2	1.99137	0.320448	0.04644	0.011248	0.0215369	0.00212656	0.00509631	14	21	16	B2	Blood (STARNET)	EpiXcan	0.864316
ENSG00000164849	GPR146	-1.99065	-0.140377	0.0465199	0.0503752	0.096427	1.41693e-11	7.02879e-11	21	105	29	B2	Blood (STARNET)	EpiXcan	0.864316
ENSG00000226752	PSMD5-AS1	-1.9814	-0.0553614	0.0475469	0.514321	0.847463	1.11995e-238	6.8334e-235	9	26	12	B2	Blood (STARNET)	EpiXcan	0.866599
ENSG00000169994	MYO7B	-1.98006	-0.241854	0.0476967	0.020744	0.173126	7.72797e-21	6.65522e-20	11	14	14	B2	Blood (STARNET)	EpiXcan	0.866599
ENSG00000150316	CWC15	-1.97929	-0.394801	0.0477835	0.0101759	0.0428213	1.08904e-05	3.37812e-05	4	4	4	B2	Blood (STARNET)	EpiXcan	0.866599
ENSG00000134061	CD180	1.97927	0.209682	0.0477853	0.0316962	0.0169026	0.00663661	0.0151518	42	61	60	B2	Blood (STARNET)	EpiXcan	0.866599
ENSG00000122783	C7orf49	-1.97829	-0.144753	0.0478963	0.0521438	0.198536	1.2035e-23	1.19207e-22	12	20	15	B2	Blood (STARNET)	EpiXcan	0.866599
ENSG00000110888	CAPRIN2	1.97322	0.183965	0.0484707	0.0433728	0.0613134	1.48659e-07	5.52233e-07	24	44	29	B2	Blood (STARNET)	EpiXcan	0.866728
ENSG00000110756	HPS5	-1.97038	-0.194394	0.0487943	0.0271718	0.0956999	3.03133e-11	1.46966e-10	9	14	13	B2	Blood (STARNET)	EpiXcan	0.866728
ENSG00000263272	AC004148.2	1.96965	0.123021	0.0488786	0.0816805	0.184119	1.66502e-21	1.48092e-20	13	20	16	B2	Blood (STARNET)	EpiXcan	0.866728
ENSG00000184674	GSTT1	1.9671	0.174106	0.049172	0.0594454	0.718612	1.46517e-149	5.41803e-147	47	131	63	B2	Blood (STARNET)	EpiXcan	0.868343
ENSG00000082258	CCNT2	1.96651	0.160732	0.0492395	0.0602018	0.208924	2.1604e-25	2.33098e-24	18	26	22	B2	Blood (STARNET)	EpiXcan	0.868609
ENSG00000131849	ZNF132	-1.96594	-0.101587	0.0493053	0.142751	0.404236	8.84198e-55	2.64458e-53	31	64	48	B2	Blood (STARNET)	EpiXcan	0.868609
ENSG00000198860	TSEN15	-1.96567	-0.209467	0.0493369	0.02778	0.070658	1.63814e-08	6.54344e-08	16	30	19	B2	Blood (STARNET)	EpiXcan	0.868609
ENSG00000157045	NTAN1	1.96164	0.402722	0.0498039	0.0099428	0.0295332	0.000287266	0.000756476	3	5	3	B2	Blood (STARNET)	EpiXcan	0.87197
ENSG00000021300	PLEKHB1	-1.96105	-0.256142	0.0498736	0.0204104	0.0508548	1.87399e-06	6.24645e-06	6	14	8	B2	Blood (STARNET)	EpiXcan	0.87197
ENSG00000136381	IREB2	-1.96048	-0.171184	0.0499397	0.0451452	0.1131	2.34764e-13	1.30933e-12	15	26	18	B2	Blood (STARNET)	EpiXcan	0.872258
ENSG00000169598	DFFB	1.95333	0.150862	0.0507803	0.0722243	0.138442	6.00831e-16	3.95253e-15	43	65	57	B2	Blood (STARNET)	EpiXcan	0.874765
ENSG00000130770	ATPIF1	1.94584	0.107002	0.0516737	0.0830772	0.207166	2.68827e-24	2.74289e-23	30	58	46	B2	Blood (STARNET)	EpiXcan	0.878001
ENSG00000080819	CPOX	-1.94506	-0.774321	0.0517683	0.00182593	0.0534776	9.90008e-07	3.39929e-06	6	13	8	B2	Blood (STARNET)	EpiXcan	0.878001
ENSG00000196381	ZNF781	1.94497	0.168738	0.0517781	0.0379649	0.0944225	4.82219e-11	2.30134e-10	19	23	22	B2	Blood (STARNET)	EpiXcan	0.878001
ENSG00000175564	UCP3	1.94479	0.281946	0.0518005	0.0305847	0.0624694	1.15159e-07	4.34e-07	22	32	25	B2	Blood (STARNET)	EpiXcan	0.878001
ENSG00000272505	AC104964.3	1.94462	0.0934537	0.051821	0.120414	0.146051	6.9642e-17	4.81769e-16	61	125	88	B2	Blood (STARNET)	EpiXcan	0.878001
ENSG00000183049	CAMK1D	-1.94353	-0.200277	0.0519526	0.029258	0.114955	1.57604e-13	8.90804e-13	6	10	8	B2	Blood (STARNET)	EpiXcan	0.878001
ENSG00000131944	FAAP24	-1.94294	-0.268705	0.0520234	0.0138371	0.167922	1.0131e-19	8.31399e-19	3	19	6	B2	Blood (STARNET)	EpiXcan	0.878001
ENSG00000059588	TARBP1	-1.9428	-0.405506	0.0520408	0.0091962	0.0152552	0.0101486	0.0226861	14	32	17	B2	Blood (STARNET)	EpiXcan	0.878001
ENSG00000144559	TAMM41	1.94248	0.122286	0.0520794	0.0960486	0.247254	1.08871e-29	1.38825e-28	15	28	18	B2	Blood (STARNET)	EpiXcan	0.878001
ENSG00000168397	ATG4B	1.93774	0.141915	0.0526555	0.0610926	0.0830046	4.69974e-10	2.1e-09	22	41	29	B2	Blood (STARNET)	EpiXcan	0.880742
ENSG00000188452	CERKL	1.93315	0.143376	0.0532176	0.0585646	0.104587	1.36376e-12	7.26407e-12	16	26	18	B2	Blood (STARNET)	EpiXcan	0.88299
ENSG00000171310	CHST11	1.93164	0.213063	0.0534041	0.0245742	0.0319004	0.000179211	0.000485441	25	41	28	B2	Blood (STARNET)	EpiXcan	0.88299
ENSG00000168916	ZNF608	1.92775	0.18176	0.0538857	0.0323752	0.0221654	0.00168731	0.00409186	29	35	31	B2	Blood (STARNET)	EpiXcan	0.88299
ENSG00000121807	CCR2	1.9275	0.266443	0.0539167	0.0158202	0.0338686	9.81116e-05	0.000273034	8	8	8	B2	Blood (STARNET)	EpiXcan	0.88299
ENSG00000266088	AC004585.1	1.92553	0.296489	0.0541628	0.0193202	0.0247986	0.000992371	0.00246132	22	27	27	B2	Blood (STARNET)	EpiXcan	0.88299
ENSG00000267731	AC005332.5	1.92519	0.0659845	0.0542061	0.339269	0.402908	5.85613e-55	1.77326e-53	53	83	59	B2	Blood (STARNET)	EpiXcan	0.88299
ENSG00000069020	MAST4	1.92283	0.108908	0.0545014	0.0895349	0.13419	1.18696e-15	7.63327e-15	36	68	47	B2	Blood (STARNET)	EpiXcan	0.88299
ENSG00000203791	EEF1AKMT2	-1.92109	-0.116649	0.05472	0.106819	0.19229	5.01175e-23	4.83084e-22	28	53	34	B2	Blood (STARNET)	EpiXcan	0.88299
ENSG00000162461	SLC25A34	1.92048	0.131883	0.0547973	0.0637737	0.136516	6.93297e-16	4.53879e-15	6	20	7	B2	Blood (STARNET)	EpiXcan	0.88299
ENSG00000136247	ZDHHC4	-1.91928	-0.113521	0.0549495	0.0957222	0.16486	2.25658e-19	1.81763e-18	23	46	32	B2	Blood (STARNET)	EpiXcan	0.88299
ENSG00000025434	NR1H3	1.91808	0.232054	0.0551009	0.0193397	0.0611159	1.41208e-07	5.26801e-07	9	38	11	B2	Blood (STARNET)	EpiXcan	0.88299
ENSG00000227354	RBM26-AS1	-1.91686	-0.0648669	0.0552563	0.350834	0.398619	1.64453e-55	5.13255e-54	42	71	51	B2	Blood (STARNET)	EpiXcan	0.88299
ENSG00000138449	SLC40A1	1.91603	0.22637	0.0553612	0.0352732	0.0595645	2.45783e-07	8.94242e-07	13	14	14	B2	Blood (STARNET)	EpiXcan	0.88299
ENSG00000272462	U91328.2	1.91428	0.238166	0.055584	0.0198535	0.126285	6.31144e-15	3.88394e-14	17	32	23	B2	Blood (STARNET)	EpiXcan	0.88299
ENSG00000114796	KLHL24	1.91284	0.276395	0.0557688	0.0121015	0.0131664	0.0166665	0.0364157	8	30	9	B2	Blood (STARNET)	EpiXcan	0.88299
ENSG00000117533	VAMP4	-1.91033	-0.297016	0.0560912	0.0106809	0.0360811	6.18019e-05	0.000176579	12	23	12	B2	Blood (STARNET)	EpiXcan	0.88299
ENSG00000214113	LYRM4	-1.90849	-0.0850539	0.0563283	0.28288	0.38843	2.89347e-53	8.2114e-52	27	55	33	B2	Blood (STARNET)	EpiXcan	0.88299
ENSG00000168395	ING5	1.90834	0.147696	0.0563478	0.0789001	0.19232	1.3505e-23	1.33227e-22	22	41	27	B2	Blood (STARNET)	EpiXcan	0.88299
ENSG00000167600	CYP2S1	-1.90722	-0.0957878	0.0564915	0.155711	0.30809	1.52299e-38	2.74116e-37	17	25	23	B2	Blood (STARNET)	EpiXcan	0.88299
ENSG00000203739	AL645568.1	-1.90628	-0.357981	0.0566136	0.00803043	0.0210729	0.00238061	0.00566619	19	39	21	B2	Blood (STARNET)	EpiXcan	0.88299
ENSG00000110031	LPXN	-1.90509	-0.18366	0.0567689	0.0556474	0.329449	1.52875e-42	3.11441e-41	15	70	32	B2	Blood (STARNET)	EpiXcan	0.88299
ENSG00000085721	RRN3	1.90434	0.153994	0.0568654	0.0594145	0.0927191	6.09274e-11	2.88065e-10	14	21	17	B2	Blood (STARNET)	EpiXcan	0.88299
ENSG00000118507	AKAP7	1.90418	0.152681	0.0568867	0.0684042	0.0766214	2.55015e-09	1.08054e-08	30	63	36	B2	Blood (STARNET)	EpiXcan	0.88299
ENSG00000151150	ANK3	-1.90352	-0.0773495	0.0569733	0.165397	0.305037	2.31328e-38	4.13915e-37	17	41	21	B2	Blood (STARNET)	EpiXcan	0.88299
ENSG00000101457	DNTTIP1	-1.90153	-0.214121	0.0572332	0.0209836	0.128404	7.03141e-15	4.29666e-14	5	9	8	B2	Blood (STARNET)	EpiXcan	0.88299
ENSG00000188732	FAM221A	-1.90094	-0.268673	0.0573105	0.014557	0.0604718	1.58359e-07	5.86481e-07	3	17	5	B2	Blood (STARNET)	EpiXcan	0.88299
ENSG00000066654	THUMPD1	-1.90068	-0.464671	0.0573442	0.00601579	0.0406601	2.09309e-05	6.30216e-05	7	10	9	B2	Blood (STARNET)	EpiXcan	0.88299
ENSG00000113638	TTC33	-1.89996	-0.273785	0.0574389	0.015975	0.104934	2.27095e-12	1.18937e-11	12	15	14	B2	Blood (STARNET)	EpiXcan	0.88299
ENSG00000156239	N6AMT1	1.89627	0.199859	0.0579243	0.0370582	0.0631782	9.00183e-08	3.41253e-07	21	26	23	B2	Blood (STARNET)	EpiXcan	0.884239
ENSG00000055950	MRPL43	1.89339	0.384829	0.0583054	0.00534977	0.0307755	0.000190482	0.000514043	7	13	9	B2	Blood (STARNET)	EpiXcan	0.885644
ENSG00000170915	PAQR8	1.8933	0.111923	0.0583183	0.115702	0.16768	1.94367e-19	1.56973e-18	49	140	65	B2	Blood (STARNET)	EpiXcan	0.885644
ENSG00000184898	RBM43	1.89266	0.0606098	0.0584028	0.254773	0.467479	1.19896e-67	5.35929e-66	13	27	16	B2	Blood (STARNET)	EpiXcan	0.885644
ENSG00000213585	VDAC1	-1.89254	-0.408032	0.0584195	0.00821112	0.0586802	3.14201e-07	1.13121e-06	5	10	7	B2	Blood (STARNET)	EpiXcan	0.885644
ENSG00000163161	ERCC3	-1.89247	-0.0977278	0.0584286	0.10314	0.163134	9.17142e-20	7.55242e-19	37	53	46	B2	Blood (STARNET)	EpiXcan	0.885644
ENSG00000115825	PRKD3	-1.88998	-0.101799	0.0587613	0.0960296	0.212296	3.24351e-25	3.4538e-24	20	37	24	B2	Blood (STARNET)	EpiXcan	0.889072
ENSG00000142082	SIRT3	1.88896	0.147864	0.058897	0.0522514	0.118449	6.46276e-14	3.74656e-13	27	48	35	B2	Blood (STARNET)	EpiXcan	0.889072
ENSG00000092020	PPP2R3C	1.88469	0.0633588	0.0594719	0.229063	0.420663	2.38092e-59	8.23069e-58	41	69	48	B2	Blood (STARNET)	EpiXcan	0.892901
ENSG00000115902	SLC1A4	1.88367	0.151724	0.0596101	0.0635226	0.210976	4.55076e-25	4.81638e-24	14	35	16	B2	Blood (STARNET)	EpiXcan	0.892901
ENSG00000197712	FAM114A1	1.88077	0.553165	0.0600026	0.00335181	0.0329335	0.000122749	0.000338435	8	13	10	B2	Blood (STARNET)	EpiXcan	0.892901
ENSG00000146243	IRAK1BP1	1.87883	0.116362	0.0602672	0.0828035	0.241264	9.63225e-29	1.1897e-27	31	74	41	B2	Blood (STARNET)	EpiXcan	0.892901
ENSG00000182134	TDRKH	-1.87784	-0.0910987	0.0604034	0.120471	0.223461	1.53155e-26	1.73373e-25	15	17	17	B2	Blood (STARNET)	EpiXcan	0.892901
ENSG00000131242	RAB11FIP4	-1.8769	-0.0708772	0.060532	0.109582	0.136343	6.52226e-16	4.2768e-15	44	113	54	B2	Blood (STARNET)	EpiXcan	0.892901
ENSG00000215305	VPS16	-1.87663	-0.136842	0.060569	0.0602778	0.125414	7.61058e-15	4.63895e-14	14	17	15	B2	Blood (STARNET)	EpiXcan	0.892901
ENSG00000112697	TMEM30A	-1.87597	-0.154633	0.0606597	0.0432154	0.0752651	3.84924e-09	1.6114e-08	52	79	74	B2	Blood (STARNET)	EpiXcan	0.892901
ENSG00000211752	TRBV27	1.8733	0.309894	0.0610273	0.0126076	0.0227877	0.00153792	0.00374373	19	29	24	B2	Blood (STARNET)	EpiXcan	0.892901
ENSG00000050405	LIMA1	1.87276	0.11615	0.0611016	0.0830545	0.139676	1.57162e-16	1.06903e-15	19	34	26	B2	Blood (STARNET)	EpiXcan	0.892901
ENSG00000003436	TFPI	-1.8727	-0.704425	0.0611101	0.00210284	0.0252715	0.000685062	0.00173189	3	6	4	B2	Blood (STARNET)	EpiXcan	0.892901
ENSG00000119392	GLE1	-1.87263	-0.249999	0.06112	0.0274327	0.0738043	5.98788e-09	2.47276e-08	23	39	26	B2	Blood (STARNET)	EpiXcan	0.892901
ENSG00000165113	GKAP1	-1.87233	-0.193105	0.0611614	0.0299976	0.0409261	1.69074e-05	5.14515e-05	33	74	44	B2	Blood (STARNET)	EpiXcan	0.892901
ENSG00000171444	MCC	1.87217	0.0833949	0.0611834	0.165611	0.385597	5.68155e-52	1.54759e-50	16	27	21	B2	Blood (STARNET)	EpiXcan	0.892901
ENSG00000150764	DIXDC1	-1.8647	-0.127065	0.0622233	0.0911542	0.125461	1.22101e-14	7.37989e-14	48	67	56	B2	Blood (STARNET)	EpiXcan	0.894488
ENSG00000137364	TPMT	-1.86406	-0.106743	0.0623136	0.09112	0.197325	5.7763e-24	5.81106e-23	49	77	58	B2	Blood (STARNET)	EpiXcan	0.894488
ENSG00000067596	DHX8	1.8595	0.228613	0.0629567	0.0222075	0.0352096	8.1118e-05	0.000228083	11	13	11	B2	Blood (STARNET)	EpiXcan	0.894488
ENSG00000205903	ZNF316	-1.85935	-0.19961	0.062977	0.0133939	0.0269171	0.000518873	0.00133049	9	11	10	B2	Blood (STARNET)	EpiXcan	0.894488
ENSG00000205809	KLRC2	1.85919	0.119354	0.0630004	0.0585113	0.210764	3.91856e-27	4.56281e-26	28	44	37	B2	Blood (STARNET)	EpiXcan	0.894488
ENSG00000154134	ROBO3	-1.85615	-0.061178	0.0634323	0.316637	0.368032	9.09057e-49	2.25015e-47	59	98	70	B2	Blood (STARNET)	EpiXcan	0.894488
ENSG00000130202	NECTIN2	-1.85505	-0.043667	0.0635886	0.466626	0.558289	1.65343e-90	1.23029e-88	35	55	40	B2	Blood (STARNET)	EpiXcan	0.894488
ENSG00000149573	MPZL2	-1.85455	-0.144807	0.0636611	0.0493852	0.205783	2.13923e-24	2.19554e-23	20	29	24	B2	Blood (STARNET)	EpiXcan	0.894488
ENSG00000167766	ZNF83	1.85243	0.0622149	0.0639643	0.31859	0.667991	2.23384e-125	3.68372e-123	56	94	78	B2	Blood (STARNET)	EpiXcan	0.894488
ENSG00000126216	TUBGCP3	1.85227	0.313374	0.0639877	0.0122043	0.0354305	7.38885e-05	0.00020887	10	30	17	B2	Blood (STARNET)	EpiXcan	0.894488
ENSG00000237945	LINC00649	-1.85038	-0.11345	0.0642582	0.076384	0.600082	5.86794e-102	5.6383e-100	8	15	11	B2	Blood (STARNET)	EpiXcan	0.894488
ENSG00000136100	VPS36	-1.85036	-0.190675	0.0642614	0.0297679	0.0440048	8.65977e-06	2.71101e-05	10	22	11	B2	Blood (STARNET)	EpiXcan	0.894488
ENSG00000129484	PARP2	-1.84957	-0.28986	0.0643757	0.0162805	0.0349744	6.6607e-05	0.000189421	13	22	16	B2	Blood (STARNET)	EpiXcan	0.894488
ENSG00000163755	HPS3	1.84786	0.180824	0.064622	0.0379505	0.0432983	1.17505e-05	3.63292e-05	22	51	22	B2	Blood (STARNET)	EpiXcan	0.894488
ENSG00000186470	BTN3A2	-1.84768	-0.0388283	0.0646489	0.595043	0.77198	4.6907e-177	3.57754e-174	41	70	48	B2	Blood (STARNET)	EpiXcan	0.894488
ENSG00000173852	DPY19L1	-1.84749	-0.0905801	0.0646766	0.166696	0.313606	2.90602e-40	5.5758e-39	22	33	25	B2	Blood (STARNET)	EpiXcan	0.894488
ENSG00000213713	PIGCP1	1.84593	0.160987	0.0649021	0.0473841	0.103522	5.73037e-13	3.11621e-12	14	19	17	B2	Blood (STARNET)	EpiXcan	0.894488
ENSG00000142409	ZNF787	-1.84531	-0.329732	0.0649924	0.0099415	0.0351624	7.80607e-05	0.000219842	28	58	39	B2	Blood (STARNET)	EpiXcan	0.894488
ENSG00000125912	NCLN	1.84527	0.336011	0.064999	0.0119718	0.0825403	8.41405e-10	3.6749e-09	5	40	10	B2	Blood (STARNET)	EpiXcan	0.894488
ENSG00000116133	DHCR24	1.84523	0.187645	0.065004	0.0218003	0.0350525	7.72843e-05	0.000217766	38	67	48	B2	Blood (STARNET)	EpiXcan	0.894488
ENSG00000115525	ST3GAL5	-1.84408	-0.214991	0.0651712	0.0298328	0.0489987	2.78774e-06	9.15716e-06	22	30	28	B2	Blood (STARNET)	EpiXcan	0.894488
ENSG00000188242	PP7080	-1.84244	-0.116657	0.0654115	0.0452672	0.0903032	1.2322e-10	5.70647e-10	18	77	24	B2	Blood (STARNET)	EpiXcan	0.894488
ENSG00000178053	MLF1	-1.8403	-0.179758	0.0657247	0.0336614	0.0547485	7.52589e-07	2.61424e-06	20	41	26	B2	Blood (STARNET)	EpiXcan	0.894488
ENSG00000160695	VPS11	-1.83795	-0.143815	0.0660691	0.0626838	0.084998	3.58964e-10	1.6164e-09	19	23	21	B2	Blood (STARNET)	EpiXcan	0.894488
ENSG00000172590	MRPL52	1.83794	0.133905	0.066072	0.0614312	0.0478924	3.4645e-06	1.13223e-05	65	112	81	B2	Blood (STARNET)	EpiXcan	0.894488
ENSG00000126215	XRCC3	1.83763	0.176632	0.0661172	0.0328392	0.0380136	3.95741e-05	0.00011556	35	56	42	B2	Blood (STARNET)	EpiXcan	0.894488
ENSG00000100106	TRIOBP	1.83693	0.112629	0.0662204	0.100331	0.211489	1.97582e-25	2.1375e-24	40	56	49	B2	Blood (STARNET)	EpiXcan	0.894488
ENSG00000130024	PHF10	1.83562	0.186558	0.0664137	0.0249406	0.0685024	2.80563e-08	1.09946e-07	10	27	12	B2	Blood (STARNET)	EpiXcan	0.894488
ENSG00000163961	RNF168	1.83441	0.321852	0.0665928	0.0103178	0.033828	0.000105409	0.00029261	11	39	13	B2	Blood (STARNET)	EpiXcan	0.894488
ENSG00000115946	PNO1	-1.83218	-0.204523	0.0669245	0.0261985	0.0566889	4.29547e-07	1.52421e-06	11	16	13	B2	Blood (STARNET)	EpiXcan	0.894488
ENSG00000122862	SRGN	1.83204	0.310339	0.0669457	0.010237	0.0110496	0.0285859	0.0605718	9	13	10	B2	Blood (STARNET)	EpiXcan	0.894488
ENSG00000108510	MED13	-1.83067	-0.395111	0.0671503	0.00934567	0.0213346	0.00222098	0.00530384	13	23	18	B2	Blood (STARNET)	EpiXcan	0.894488
ENSG00000159445	THEM4	1.83008	0.0881239	0.0672387	0.187018	0.392481	8.28088e-53	2.30711e-51	32	59	41	B2	Blood (STARNET)	EpiXcan	0.894488
ENSG00000161048	NAPEPLD	1.82681	0.481077	0.0677284	0.00669024	0.0528943	1.09681e-06	3.73656e-06	11	18	13	B2	Blood (STARNET)	EpiXcan	0.894488
ENSG00000188076	SCGB1C1	1.82516	0.164905	0.0679766	0.0588985	0.2167	1.05211e-25	1.14735e-24	21	29	27	B2	Blood (STARNET)	EpiXcan	0.894488
ENSG00000107281	NPDC1	1.82359	0.145091	0.0682148	0.0580597	0.251663	2.60256e-30	3.42231e-29	32	68	46	B2	Blood (STARNET)	EpiXcan	0.894488
ENSG00000165280	VCP	1.82113	0.237209	0.0685865	0.0106554	0.0413848	1.84328e-05	5.58707e-05	8	47	11	B2	Blood (STARNET)	EpiXcan	0.894488
ENSG00000136866	ZFP37	1.8206	0.204551	0.0686675	0.0311893	0.0686946	1.99938e-08	7.92928e-08	14	36	17	B2	Blood (STARNET)	EpiXcan	0.894488
ENSG00000185088	RPS27L	-1.81865	-0.212686	0.0689653	0.0240488	0.0309993	0.000223535	0.000596761	26	38	32	B2	Blood (STARNET)	EpiXcan	0.894488
ENSG00000196531	NACA	1.81664	0.107743	0.0692716	0.060846	0.109789	9.65969e-13	5.19741e-12	14	21	17	B2	Blood (STARNET)	EpiXcan	0.894488
ENSG00000246898	LINC00920	1.81594	0.0536073	0.0693794	0.40894	0.506097	1.78727e-76	9.95891e-75	25	44	30	B2	Blood (STARNET)	EpiXcan	0.894488
ENSG00000163378	EOGT	1.81545	0.160959	0.069455	0.0553243	0.0772571	2.61326e-09	1.10574e-08	34	57	43	B2	Blood (STARNET)	EpiXcan	0.894488
ENSG00000115232	ITGA4	1.81513	0.171884	0.0695038	0.0335646	0.049874	1.78041e-06	5.9508e-06	13	22	14	B2	Blood (STARNET)	EpiXcan	0.894488
ENSG00000162836	ACP6	1.8126	0.0847941	0.069893	0.161333	0.241444	6.88511e-29	8.57336e-28	6	10	7	B2	Blood (STARNET)	EpiXcan	0.894488
ENSG00000185404	SP140L	-1.81254	-0.195428	0.0699027	0.0266348	0.0848148	4.4036e-10	1.97273e-09	10	28	12	B2	Blood (STARNET)	EpiXcan	0.894488
ENSG00000070831	CDC42	1.81249	0.251042	0.0699102	0.0228353	0.0697733	1.80325e-08	7.18179e-08	4	11	4	B2	Blood (STARNET)	EpiXcan	0.894488
ENSG00000213203	GIMAP1	-1.81247	-0.090602	0.0699134	0.143323	0.312323	2.12039e-39	3.95041e-38	19	53	21	B2	Blood (STARNET)	EpiXcan	0.894488
ENSG00000168765	GSTM4	1.80974	0.0604975	0.0703358	0.370566	0.726532	4.41617e-152	1.7384e-149	35	60	45	B2	Blood (STARNET)	EpiXcan	0.894488
ENSG00000204428	LY6G5C	-1.8096	-0.122449	0.0703586	0.0660031	0.11066	5.92777e-13	3.22069e-12	22	43	30	B2	Blood (STARNET)	EpiXcan	0.894488
ENSG00000214401	KANSL1-AS1	-1.80827	-0.153159	0.0705649	0.0323161	0.557911	3.22937e-90	2.38836e-88	20	75	38	B2	Blood (STARNET)	EpiXcan	0.894488
ENSG00000111674	ENO2	-1.80702	-0.387889	0.0707589	0.0106458	0.0127359	0.0183512	0.0398683	9	16	14	B2	Blood (STARNET)	EpiXcan	0.894488
ENSG00000141012	GALNS	1.80549	0.225878	0.0709984	0.0344179	0.0596663	1.29412e-07	4.84721e-07	19	32	23	B2	Blood (STARNET)	EpiXcan	0.894488
ENSG00000196262	PPIA	-1.80407	-0.252777	0.0712211	0.0174547	0.0112683	0.0274236	0.058332	21	24	23	B2	Blood (STARNET)	EpiXcan	0.894488
ENSG00000137822	TUBGCP4	1.804	0.24403	0.0712308	0.0141469	0.0442363	8.77446e-06	2.7441e-05	20	26	24	B2	Blood (STARNET)	EpiXcan	0.894488
ENSG00000211753	TRBV28	1.80313	0.061078	0.0713684	0.307683	0.523906	1.27341e-80	7.54343e-79	43	74	52	B2	Blood (STARNET)	EpiXcan	0.894488
ENSG00000183458	AC138932.1	1.80231	0.252053	0.0714959	0.0180526	0.0344046	9.78259e-05	0.000272426	17	42	19	B2	Blood (STARNET)	EpiXcan	0.894488
ENSG00000172159	FRMD3	1.80228	0.388079	0.0715009	0.00541976	0.0344316	9.21539e-05	0.000257453	14	25	21	B2	Blood (STARNET)	EpiXcan	0.894488
ENSG00000101224	CDC25B	-1.80037	-0.174779	0.0718018	0.0553689	0.137651	6.50917e-16	4.2705e-15	23	42	31	B2	Blood (STARNET)	EpiXcan	0.894488
ENSG00000164733	CTSB	1.79724	0.151701	0.0722982	0.0458071	0.0904112	1.24316e-10	5.75283e-10	33	41	39	B2	Blood (STARNET)	EpiXcan	0.894488
ENSG00000204149	AGAP6	1.79617	0.210607	0.072468	0.0306275	0.0987647	1.42557e-11	7.06305e-11	8	28	20	B2	Blood (STARNET)	EpiXcan	0.894488
ENSG00000139083	ETV6	-1.79605	-0.179683	0.0724861	0.0304267	0.0813334	8.10571e-10	3.54276e-09	4	4	4	B2	Blood (STARNET)	EpiXcan	0.894488
ENSG00000239521	GATS	-1.79365	-0.336777	0.0728691	0.010093	0.0282251	0.000398406	0.00103288	14	30	16	B2	Blood (STARNET)	EpiXcan	0.894488
ENSG00000131697	NPHP4	1.79356	0.317893	0.0728831	0.00925612	0.0374039	4.23975e-05	0.000123449	5	11	8	B2	Blood (STARNET)	EpiXcan	0.894488
ENSG00000250312	ZNF718	-1.79263	-0.102433	0.0730325	0.143147	0.277078	8.97835e-34	1.33776e-32	17	39	25	B2	Blood (STARNET)	EpiXcan	0.894488
ENSG00000213413	PVRIG	-1.79259	-0.103677	0.0730388	0.0740836	0.0868936	2.39334e-10	1.09059e-09	37	54	40	B2	Blood (STARNET)	EpiXcan	0.894488
ENSG00000134809	TIMM10	1.79145	0.169908	0.0732207	0.0432971	0.143063	1.46525e-16	9.98348e-16	5	18	6	B2	Blood (STARNET)	EpiXcan	0.894488
ENSG00000132623	ANKEF1	1.79143	0.0727894	0.0732236	0.16002	0.228059	1.33406e-27	1.58208e-26	27	82	35	B2	Blood (STARNET)	EpiXcan	0.894488
ENSG00000184983	NDUFA6	-1.78954	-0.245779	0.0735277	0.0144871	0.0206568	0.00260034	0.00616394	16	24	22	B2	Blood (STARNET)	EpiXcan	0.894488
ENSG00000115464	USP34	1.78826	0.254352	0.0737338	0.0318599	0.0301703	0.00027117	0.000715634	34	74	39	B2	Blood (STARNET)	EpiXcan	0.894488
ENSG00000162777	DENND2D	1.78822	0.546262	0.0737407	0.00454444	0.0385003	3.00522e-05	8.90764e-05	15	51	19	B2	Blood (STARNET)	EpiXcan	0.894488
ENSG00000103485	QPRT	-1.78452	-0.280641	0.0743385	0.0117259	0.038044	3.06394e-05	9.06493e-05	2	3	2	B2	Blood (STARNET)	EpiXcan	0.894488
ENSG00000159461	AMFR	1.78313	0.221247	0.0745643	0.0241075	0.103119	4.70389e-12	2.41691e-11	8	19	13	B2	Blood (STARNET)	EpiXcan	0.894488
ENSG00000141510	TP53	-1.7829	-0.435201	0.0746022	0.0174113	0.0368276	3.77315e-05	0.00011047	8	11	11	B2	Blood (STARNET)	EpiXcan	0.894488
ENSG00000259330	INAFM2	-1.78224	-0.276588	0.0747104	0.0123545	0.0969991	2.23436e-11	1.09239e-10	3	5	4	B2	Blood (STARNET)	EpiXcan	0.894488
ENSG00000140400	MAN2C1	-1.78211	-0.0401577	0.0747312	0.548322	0.780604	2.29388e-183	1.86614e-180	16	28	19	B2	Blood (STARNET)	EpiXcan	0.894488
ENSG00000154451	GBP5	1.78094	0.158499	0.074922	0.0439902	0.162864	6.69791e-19	5.21932e-18	28	39	34	B2	Blood (STARNET)	EpiXcan	0.894488
ENSG00000149547	EI24	1.7807	0.413333	0.0749616	0.0115666	0.0167421	0.00655068	0.0149669	10	12	11	B2	Blood (STARNET)	EpiXcan	0.894488
ENSG00000143126	CELSR2	-1.7785	-0.101849	0.0753214	0.0803331	0.152938	1.19712e-17	8.71626e-17	25	34	30	B2	Blood (STARNET)	EpiXcan	0.894488
ENSG00000159267	HLCS	1.77725	0.0939187	0.0755278	0.101897	0.22029	4.51873e-26	4.99023e-25	13	18	15	B2	Blood (STARNET)	EpiXcan	0.894488
ENSG00000088205	DDX18	-1.77599	-0.157394	0.0757345	0.0417258	0.0941337	4.39452e-11	2.10464e-10	7	29	8	B2	Blood (STARNET)	EpiXcan	0.894488
ENSG00000197415	VEPH1	1.77589	0.115048	0.0757509	0.0678354	0.118851	9.58624e-14	5.50757e-13	21	45	22	B2	Blood (STARNET)	EpiXcan	0.894488
ENSG00000171603	CLSTN1	-1.7743	-0.131647	0.0760137	0.114843	0.133156	1.39321e-15	8.93395e-15	45	88	56	B2	Blood (STARNET)	EpiXcan	0.894488
ENSG00000070190	DAPP1	1.7736	0.357799	0.07613	0.00995395	0.0139102	0.0138043	0.0304453	17	39	23	B2	Blood (STARNET)	EpiXcan	0.894488
ENSG00000224877	NDUFAF8	1.77261	0.116563	0.0762939	0.0645824	0.14766	3.91201e-17	2.76904e-16	18	50	22	B2	Blood (STARNET)	EpiXcan	0.894488
ENSG00000152207	CYSLTR2	1.77247	0.510669	0.0763158	0.00533803	0.0305771	0.000225049	0.000600672	4	10	4	B2	Blood (STARNET)	EpiXcan	0.894488
ENSG00000225964	NRIR	1.77143	0.137433	0.0764897	0.0697354	0.0983107	7.0746e-12	3.57925e-11	28	36	33	B2	Blood (STARNET)	EpiXcan	0.894488
ENSG00000223745	CCDC18-AS1	-1.76927	-0.0465408	0.0768495	0.431771	0.689781	8.19905e-136	1.81915e-133	28	77	33	B2	Blood (STARNET)	EpiXcan	0.894488
ENSG00000129219	PLD2	-1.76671	-0.194876	0.0772763	0.0264357	0.379757	2.30027e-50	5.97238e-49	12	28	17	B2	Blood (STARNET)	EpiXcan	0.894488
ENSG00000110799	VWF	1.76564	0.124215	0.0774568	0.072778	0.129503	4.92361e-15	3.04989e-14	27	52	36	B2	Blood (STARNET)	EpiXcan	0.894488
ENSG00000135723	FHOD1	-1.76555	-0.296028	0.0774708	0.0216052	0.10126	5.91781e-12	3.01147e-11	8	22	12	B2	Blood (STARNET)	EpiXcan	0.894488
ENSG00000166501	PRKCB	1.76484	0.0717801	0.0775903	0.160421	0.341769	6.29801e-44	1.34597e-42	29	62	39	B2	Blood (STARNET)	EpiXcan	0.894488
ENSG00000189068	VSTM1	1.7648	0.091681	0.0775979	0.135522	0.623712	3.55732e-109	4.25588e-107	31	60	47	B2	Blood (STARNET)	EpiXcan	0.894488
ENSG00000167384	ZNF180	1.76424	0.33719	0.0776908	0.0106515	0.0432466	1.09216e-05	3.38695e-05	17	25	21	B2	Blood (STARNET)	EpiXcan	0.894488
ENSG00000113758	DBN1	1.76375	0.44012	0.0777746	0.00615024	0.0140219	0.0131776	0.0291368	7	9	7	B2	Blood (STARNET)	EpiXcan	0.894488
ENSG00000105426	PTPRS	-1.76343	-0.245489	0.0778284	0.020893	0.0528398	1.12546e-06	3.82989e-06	21	30	29	B2	Blood (STARNET)	EpiXcan	0.894488
ENSG00000198162	MAN1A2	1.76143	0.107193	0.0781653	0.0831633	0.207796	1.04078e-24	1.08552e-23	51	80	61	B2	Blood (STARNET)	EpiXcan	0.896503
ENSG00000113494	PRLR	-1.76027	-0.0753778	0.0783619	0.190547	0.233557	1.77368e-28	2.16443e-27	28	50	33	B2	Blood (STARNET)	EpiXcan	0.896508
ENSG00000106565	TMEM176B	1.75992	0.0461354	0.0784209	0.399893	0.710371	3.3856e-143	1.03286e-140	27	53	33	B2	Blood (STARNET)	EpiXcan	0.896508
ENSG00000239213	NCK1-AS1	-1.75933	-0.190886	0.0785221	0.036281	0.0640569	4.89726e-08	1.8876e-07	14	47	17	B2	Blood (STARNET)	EpiXcan	0.896792
ENSG00000198961	PJA2	-1.75857	-0.106447	0.0786498	0.0954171	0.213042	4.50467e-25	4.77175e-24	18	33	23	B2	Blood (STARNET)	EpiXcan	0.896792
ENSG00000196704	AMZ2	1.75655	0.545404	0.0789937	0.00383833	0.0191122	0.00389673	0.00908865	5	20	7	B2	Blood (STARNET)	EpiXcan	0.897834
ENSG00000135597	REPS1	1.75617	0.246402	0.0790599	0.0157638	0.0110522	0.0281862	0.0597977	5	7	6	B2	Blood (STARNET)	EpiXcan	0.897834
ENSG00000187446	CHP1	1.75601	0.227214	0.0790864	0.019561	0.0425551	1.09316e-05	3.38918e-05	11	30	13	B2	Blood (STARNET)	EpiXcan	0.897834
ENSG00000100418	DESI1	-1.75446	-0.161897	0.0793515	0.0318485	0.146544	2.86284e-17	2.04419e-16	14	28	16	B2	Blood (STARNET)	EpiXcan	0.897834
ENSG00000136908	DPM2	1.75425	0.557772	0.079388	0.00196494	0.0214796	0.0021593	0.00516463	3	16	4	B2	Blood (STARNET)	EpiXcan	0.897834
ENSG00000164323	CFAP97	1.75343	0.1346	0.079529	0.0648572	0.198424	1.97643e-23	1.94346e-22	29	50	37	B2	Blood (STARNET)	EpiXcan	0.898568
ENSG00000197782	ZNF780A	-1.75228	-0.0707191	0.0797261	0.168345	0.302463	8.17758e-38	1.4195e-36	16	53	19	B2	Blood (STARNET)	EpiXcan	0.898568
ENSG00000153774	CFDP1	1.75103	0.251966	0.0799403	0.0202669	0.0107351	0.0305633	0.0644931	28	37	32	B2	Blood (STARNET)	EpiXcan	0.899827
ENSG00000100554	ATP6V1D	1.74931	0.201334	0.0802378	0.0273391	0.0905433	4.67363e-11	2.23219e-10	28	72	39	B2	Blood (STARNET)	EpiXcan	0.900688
ENSG00000145495	2021-03-06	-1.74696	-0.390875	0.0806449	0.0061343	0.0300225	0.0002741	0.000722929	20	25	22	B2	Blood (STARNET)	EpiXcan	0.900688
ENSG00000002933	TMEM176A	1.74657	0.0451043	0.0807114	0.40128	0.702613	5.22986e-140	1.32958e-137	20	33	26	B2	Blood (STARNET)	EpiXcan	0.900688
ENSG00000166986	MARS	-1.74633	-0.17673	0.0807541	0.0346197	0.0214151	0.00182867	0.00441274	33	55	41	B2	Blood (STARNET)	EpiXcan	0.900688
ENSG00000204789	ZNF204P	1.74585	0.169838	0.0808369	0.0322307	0.0607899	1.7501e-07	6.4521e-07	10	16	11	B2	Blood (STARNET)	EpiXcan	0.900688
ENSG00000160298	C21orf58	1.74555	0.322416	0.0808883	0.00836591	0.012584	0.0188267	0.0408284	16	30	20	B2	Blood (STARNET)	EpiXcan	0.900688
ENSG00000170876	TMEM43	-1.74542	-0.252448	0.0809112	0.014343	0.020925	0.00243316	0.00578317	17	48	18	B2	Blood (STARNET)	EpiXcan	0.900688
ENSG00000128039	SRD5A3	1.74424	0.0557136	0.0811177	0.42876	0.539043	2.292e-85	1.56253e-83	63	99	75	B2	Blood (STARNET)	EpiXcan	0.900688
ENSG00000136280	CCM2	-1.74377	-0.100057	0.0811996	0.0854227	0.209881	3.66468e-25	3.89548e-24	22	41	26	B2	Blood (STARNET)	EpiXcan	0.900688
ENSG00000103051	COG4	-1.74353	-0.52804	0.0812408	0.00369738	0.0499901	2.26534e-06	7.48954e-06	9	17	12	B2	Blood (STARNET)	EpiXcan	0.900688
ENSG00000125388	GRK4	1.74144	0.128562	0.0816062	0.0494974	0.177924	7.1688e-21	6.19992e-20	22	32	26	B2	Blood (STARNET)	EpiXcan	0.900688
ENSG00000049449	RCN1	-1.74008	-0.146802	0.0818457	0.0458601	0.154126	5.13887e-18	3.8378e-17	20	28	27	B2	Blood (STARNET)	EpiXcan	0.900688
ENSG00000247626	MARS2	1.73896	0.268639	0.082042	0.0157195	0.0162634	0.00752106	0.0170689	13	22	17	B2	Blood (STARNET)	EpiXcan	0.900688
ENSG00000139505	MTMR6	-1.73834	-0.339404	0.0821514	0.00741069	0.028971	0.000244207	0.000648403	6	11	10	B2	Blood (STARNET)	EpiXcan	0.900688
ENSG00000156876	SASS6	1.73678	0.2573	0.0824266	0.0138702	0.0160319	0.00784574	0.0177661	19	131	25	B2	Blood (STARNET)	EpiXcan	0.900688
ENSG00000260793	AC003102.1	-1.73673	-0.194875	0.0824349	0.0459289	0.0274866	0.000506001	0.00129912	28	58	38	B2	Blood (STARNET)	EpiXcan	0.900688
ENSG00000099246	RAB18	1.73605	0.280583	0.0825546	0.0149555	0.0390556	2.89733e-05	8.5941e-05	20	27	27	B2	Blood (STARNET)	EpiXcan	0.900688
ENSG00000141349	G6PC3	1.73317	0.22532	0.083065	0.0174511	0.0285653	0.000379829	0.000987022	31	47	38	B2	Blood (STARNET)	EpiXcan	0.900688
ENSG00000172578	KLHL6	1.73205	0.132897	0.0832643	0.0504769	0.05317	1.0247e-06	3.50852e-06	37	77	44	B2	Blood (STARNET)	EpiXcan	0.900688
ENSG00000165832	TRUB1	-1.73196	-0.147859	0.0832808	0.0441568	0.0899292	1.19238e-10	5.52836e-10	20	33	29	B2	Blood (STARNET)	EpiXcan	0.900688
ENSG00000118518	RNF146	1.73155	0.343822	0.083354	0.010304	0.0322554	0.000166861	0.000453699	4	4	4	B2	Blood (STARNET)	EpiXcan	0.900688
ENSG00000130684	ZNF337	-1.73149	-0.0695772	0.0833653	0.125817	0.123733	1.65703e-14	9.93646e-14	39	99	46	B2	Blood (STARNET)	EpiXcan	0.900688
ENSG00000076554	TPD52	1.73041	0.205189	0.083557	0.025981	0.0917209	5.57638e-11	2.64472e-10	18	34	25	B2	Blood (STARNET)	EpiXcan	0.900688
ENSG00000113593	PPWD1	1.72959	0.0730217	0.0837027	0.163846	0.448727	4.05554e-65	1.70654e-63	30	49	38	B2	Blood (STARNET)	EpiXcan	0.900688
ENSG00000060237	WNK1	1.72926	0.269432	0.0837621	0.0148383	0.0275082	0.000513762	0.00131849	17	26	20	B2	Blood (STARNET)	EpiXcan	0.900688
ENSG00000177096	FAM109B	1.72857	0.176072	0.0838853	0.0286134	0.0614956	1.46054e-07	5.43551e-07	18	62	22	B2	Blood (STARNET)	EpiXcan	0.900688
ENSG00000241657	TRBV11-2	-1.72855	-5.47031	0.08389	1.17707e-05	0.0393066	2.7886e-05	8.28163e-05	1	23	10	B2	Blood (STARNET)	EpiXcan	0.900688
ENSG00000178209	PLEC	-1.72585	-0.0859532	0.0843749	0.136511	0.173114	1.1087e-20	9.48104e-20	20	28	23	B2	Blood (STARNET)	EpiXcan	0.900688
ENSG00000137807	KIF23	1.72564	0.149433	0.0844115	0.0565054	0.0579509	3.09334e-07	1.11581e-06	39	55	48	B2	Blood (STARNET)	EpiXcan	0.900688
ENSG00000178719	GRINA	-1.72502	-0.122567	0.0845232	0.0752606	0.205186	1.63452e-24	1.69609e-23	16	25	19	B2	Blood (STARNET)	EpiXcan	0.900688
ENSG00000166669	ATF7IP2	-1.72482	-0.300649	0.0845599	0.0124247	0.0506815	1.96527e-06	6.54177e-06	12	21	16	B2	Blood (STARNET)	EpiXcan	0.900688
ENSG00000112992	NNT	-1.72482	-0.0992279	0.0845602	0.100073	0.151273	1.07729e-17	7.86257e-17	33	45	36	B2	Blood (STARNET)	EpiXcan	0.900688
ENSG00000198715	GLMP	-1.72337	-0.0466687	0.0848217	0.517976	0.63286	5.21462e-116	6.99274e-114	31	45	35	B2	Blood (STARNET)	EpiXcan	0.900688
ENSG00000106460	TMEM106B	1.72285	0.197213	0.0849152	0.021625	0.0560533	5.38067e-07	1.89715e-06	9	33	13	B2	Blood (STARNET)	EpiXcan	0.900688
ENSG00000172244	C5orf34	-1.72168	-0.208021	0.0851272	0.0169046	0.0768787	3.44818e-09	1.44748e-08	20	40	24	B2	Blood (STARNET)	EpiXcan	0.900688
ENSG00000123453	SARDH	1.72067	0.11258	0.0853099	0.0879669	0.189743	1.26056e-22	1.18785e-21	42	148	56	B2	Blood (STARNET)	EpiXcan	0.900688
ENSG00000138768	USO1	1.71695	0.812781	0.0859876	0.0019507	0.017231	0.00611129	0.0139918	7	17	11	B2	Blood (STARNET)	EpiXcan	0.900688
ENSG00000143321	HDGF	-1.71695	-0.74892	0.0859888	0.00287387	0.0107574	0.0277042	0.0588655	14	16	16	B2	Blood (STARNET)	EpiXcan	0.900688
ENSG00000130764	LRRC47	-1.71642	-0.553014	0.0860846	0.00576875	0.0139633	0.0129733	0.0287217	3	22	4	B2	Blood (STARNET)	EpiXcan	0.900688
ENSG00000072818	ACAP1	1.71524	0.198346	0.0863004	0.0328583	0.0786076	9.60856e-10	4.16826e-09	5	10	6	B2	Blood (STARNET)	EpiXcan	0.900688
ENSG00000141252	VPS53	1.71371	0.0825253	0.0865824	0.125866	0.43878	1.67467e-62	6.46708e-61	31	77	47	B2	Blood (STARNET)	EpiXcan	0.900688
ENSG00000170160	CCDC144A	-1.71329	-0.167151	0.0866584	0.0333456	0.0367961	5.30489e-05	0.000152895	31	71	40	B2	Blood (STARNET)	EpiXcan	0.900688
ENSG00000129003	VPS13C	1.71222	0.203474	0.0868558	0.0200103	0.0706806	1.42125e-08	5.70135e-08	6	12	7	B2	Blood (STARNET)	EpiXcan	0.900688
ENSG00000175115	PACS1	-1.71129	-0.468979	0.0870285	0.00474129	0.0125211	0.0189936	0.0411758	12	38	15	B2	Blood (STARNET)	EpiXcan	0.900688
ENSG00000116199	FAM20B	-1.70983	-0.643739	0.0872975	0.00262621	0.0108619	0.0290439	0.0614784	3	11	5	B2	Blood (STARNET)	EpiXcan	0.900688
ENSG00000248124	RRN3P1	-1.70936	-0.136148	0.0873848	0.0607827	0.115684	2.12828e-13	1.18917e-12	19	74	31	B2	Blood (STARNET)	EpiXcan	0.900688
ENSG00000163938	GNL3	1.70882	0.328309	0.0874839	0.00915842	0.0519541	1.06056e-06	3.62215e-06	6	15	8	B2	Blood (STARNET)	EpiXcan	0.900688
ENSG00000137310	TCF19	1.7069	0.0614255	0.0878399	0.270467	0.375858	1.27511e-50	3.33195e-49	18	26	18	B2	Blood (STARNET)	EpiXcan	0.900688
ENSG00000003402	CFLAR	1.70391	0.344173	0.088398	0.0083076	0.057252	3.97582e-07	1.41408e-06	5	25	6	B2	Blood (STARNET)	EpiXcan	0.900688
ENSG00000103811	CTSH	-1.7021	-0.0451896	0.0887372	0.421961	0.493398	1.27769e-73	6.57873e-72	46	55	50	B2	Blood (STARNET)	EpiXcan	0.900688
ENSG00000133313	CNDP2	1.70163	0.0766895	0.0888243	0.132636	0.199358	8.02796e-24	8.02994e-23	43	74	54	B2	Blood (STARNET)	EpiXcan	0.900688
ENSG00000189180	ZNF33A	-1.70107	-0.264672	0.0889302	0.0231476	0.0174666	0.005833	0.0133822	25	44	29	B2	Blood (STARNET)	EpiXcan	0.900688
ENSG00000103647	CORO2B	1.70089	0.243363	0.0889628	0.0124701	0.0533455	8.83777e-07	3.05084e-06	2	2	2	B2	Blood (STARNET)	EpiXcan	0.900688
ENSG00000149084	HSD17B12	-1.70026	-0.0542021	0.0890816	0.23417	0.564491	2.59968e-93	2.20304e-91	30	48	41	B2	Blood (STARNET)	EpiXcan	0.900688
ENSG00000177311	ZBTB38	-1.70002	-0.12499	0.0891276	0.0671244	0.127803	4.76878e-15	2.95548e-14	14	14	14	B2	Blood (STARNET)	EpiXcan	0.900688
ENSG00000144843	ADPRH	-1.69852	-0.0769213	0.0894094	0.134792	0.188109	3.1446e-22	2.90489e-21	18	77	19	B2	Blood (STARNET)	EpiXcan	0.900688
ENSG00000186153	WWOX	1.69848	0.1514	0.0894166	0.0473141	0.0460956	5.95338e-06	1.89585e-05	76	114	98	B2	Blood (STARNET)	EpiXcan	0.900688
ENSG00000273449	AC093788.1	1.69836	0.106027	0.0894408	0.0669122	0.135053	1.23599e-15	7.94249e-15	28	41	36	B2	Blood (STARNET)	EpiXcan	0.900688
ENSG00000205784	ARRDC5	-1.69807	-0.131976	0.0894945	0.0668296	0.0881176	1.93378e-10	8.83816e-10	35	52	49	B2	Blood (STARNET)	EpiXcan	0.900688
ENSG00000009335	UBE3C	-1.6958	-0.33532	0.0899236	0.00879655	0.0566605	4.53639e-07	1.60736e-06	3	8	6	B2	Blood (STARNET)	EpiXcan	0.900688
ENSG00000134955	SLC37A2	1.69557	0.212773	0.0899679	0.0221368	0.0720264	8.76869e-09	3.57635e-08	16	22	18	B2	Blood (STARNET)	EpiXcan	0.900688
ENSG00000175348	TMEM9B	1.69438	0.207924	0.0901937	0.0229788	0.0339283	0.000107157	0.000297259	12	25	17	B2	Blood (STARNET)	EpiXcan	0.900688
ENSG00000130844	ZNF331	1.69392	0.0921609	0.0902813	0.134017	0.195843	5.93748e-23	5.70063e-22	32	40	39	B2	Blood (STARNET)	EpiXcan	0.900688
ENSG00000124602	UNC5CL	1.69362	0.17407	0.0903366	0.0472299	0.027355	0.000520885	0.00133481	61	90	75	B2	Blood (STARNET)	EpiXcan	0.900688
ENSG00000164576	SAP30L	1.69323	0.121247	0.090412	0.0455818	0.261483	2.39746e-32	3.41778e-31	9	18	10	B2	Blood (STARNET)	EpiXcan	0.900688
ENSG00000188848	BEND4	-1.69213	-0.131685	0.0906212	0.0348567	0.011911	0.0231422	0.0496405	54	66	60	B2	Blood (STARNET)	EpiXcan	0.900688
ENSG00000136003	ISCU	-1.69211	-0.139052	0.0906254	0.0431011	0.151767	7.16477e-18	5.28288e-17	34	41	39	B2	Blood (STARNET)	EpiXcan	0.900688
ENSG00000143185	XCL2	1.69191	0.0559819	0.090663	0.212871	0.36108	4.14556e-47	9.69125e-46	15	35	19	B2	Blood (STARNET)	EpiXcan	0.900688
ENSG00000198836	OPA1	-1.69165	-0.228795	0.0907127	0.0258004	0.0206927	0.0026827	0.00635177	30	45	33	B2	Blood (STARNET)	EpiXcan	0.900688
ENSG00000130511	SSBP4	-1.69047	-0.405511	0.0909386	0.00536928	0.040796	2.03257e-05	6.12733e-05	13	24	19	B2	Blood (STARNET)	EpiXcan	0.900688
ENSG00000177030	DEAF1	1.69032	0.475431	0.0909669	0.00496929	0.0192168	0.00368318	0.00861691	7	21	10	B2	Blood (STARNET)	EpiXcan	0.900688
ENSG00000197006	METTL9	-1.69014	-1.05315	0.0910012	0.00110793	0.027236	0.000522147	0.00133776	2	12	3	B2	Blood (STARNET)	EpiXcan	0.900688
ENSG00000164414	SLC35A1	-1.68836	-0.128207	0.0913422	0.0444609	0.0850028	2.71441e-10	1.23183e-09	14	23	18	B2	Blood (STARNET)	EpiXcan	0.900688
ENSG00000180694	TMEM64	1.68751	0.140386	0.0915061	0.0544719	0.0925762	3.42421e-11	1.65291e-10	18	58	20	B2	Blood (STARNET)	EpiXcan	0.900688
ENSG00000196504	PRPF40A	1.68728	0.348473	0.0915503	0.00455952	0.0167017	0.00668944	0.015261	14	25	22	B2	Blood (STARNET)	EpiXcan	0.900688
ENSG00000113971	NPHP3	-1.68656	-0.0487946	0.0916874	0.38239	0.614439	6.0335e-107	6.70922e-105	58	136	71	B2	Blood (STARNET)	EpiXcan	0.900688
ENSG00000100014	SPECC1L	1.68628	0.112613	0.0917423	0.032851	0.0826429	5.61637e-10	2.49297e-09	4	7	7	B2	Blood (STARNET)	EpiXcan	0.900688
ENSG00000108239	TBC1D12	-1.6857	-0.275409	0.0918536	0.0121245	0.0258698	0.000685336	0.00173222	8	18	11	B2	Blood (STARNET)	EpiXcan	0.900688
ENSG00000011260	UTP18	-1.68546	-0.143073	0.0919005	0.039277	0.0765898	3.02295e-09	1.27247e-08	32	57	39	B2	Blood (STARNET)	EpiXcan	0.900688
ENSG00000081665	ZNF506	-1.68521	-0.165374	0.0919477	0.0448048	0.141575	2.35084e-16	1.58494e-15	15	28	21	B2	Blood (STARNET)	EpiXcan	0.900688
ENSG00000076003	MCM6	1.68485	0.121194	0.0920166	0.103274	0.147301	4.64199e-17	3.26303e-16	16	33	20	B2	Blood (STARNET)	EpiXcan	0.900688
ENSG00000111331	OAS3	-1.68474	-0.286598	0.0920383	0.00774662	0.0245628	0.00101381	0.00251148	4	4	4	B2	Blood (STARNET)	EpiXcan	0.900688
ENSG00000177359	AC024940.1	1.68433	0.22018	0.0921184	0.025961	0.441776	2.8432e-62	1.08086e-60	26	67	38	B2	Blood (STARNET)	EpiXcan	0.900688
ENSG00000170634	ACYP2	1.68354	0.355655	0.0922703	0.00675803	0.0223546	0.00176038	0.00425721	7	15	10	B2	Blood (STARNET)	EpiXcan	0.900688
ENSG00000139746	RBM26	-1.68267	-0.162887	0.0924384	0.0398101	0.0319178	0.00016712	0.000454302	13	24	13	B2	Blood (STARNET)	EpiXcan	0.900688
ENSG00000156535	CD109	1.68254	0.0728968	0.0924645	0.165938	0.175019	9.50043e-21	8.14142e-20	59	89	79	B2	Blood (STARNET)	EpiXcan	0.900688
ENSG00000182224	CYB5D1	1.68232	0.229379	0.0925075	0.0139286	0.0532265	9.79236e-07	3.36514e-06	10	14	12	B2	Blood (STARNET)	EpiXcan	0.900688
ENSG00000125885	MCM8	1.68061	0.0976399	0.0928389	0.0882699	0.312574	1.70101e-39	3.18365e-38	10	17	16	B2	Blood (STARNET)	EpiXcan	0.900688
ENSG00000110002	VWA5A	1.67976	0.162913	0.0930041	0.0269283	0.0755872	3.85058e-09	1.61141e-08	15	68	21	B2	Blood (STARNET)	EpiXcan	0.900688
ENSG00000157978	LDLRAP1	1.67944	0.0750571	0.0930671	0.158868	0.321048	1.50798e-40	2.92557e-39	20	38	25	B2	Blood (STARNET)	EpiXcan	0.900688
ENSG00000198142	SOWAHC	-1.67885	-0.143755	0.0931808	0.0378111	0.0358116	6.58834e-05	0.000187494	15	20	17	B2	Blood (STARNET)	EpiXcan	0.900688
ENSG00000230910	AL391807.1	1.67869	0.0719296	0.0932125	0.130077	0.199806	6.51848e-24	6.53615e-23	26	41	34	B2	Blood (STARNET)	EpiXcan	0.900688
ENSG00000116688	MFN2	1.67727	0.0491339	0.0934893	0.343597	0.680725	1.74084e-131	3.31929e-129	21	29	27	B2	Blood (STARNET)	EpiXcan	0.900688
ENSG00000110429	FBXO3	-1.67677	-0.154424	0.0935874	0.0420967	0.0929543	3.93884e-11	1.89309e-10	14	15	15	B2	Blood (STARNET)	EpiXcan	0.900688
ENSG00000123268	ATF1	-1.67593	-0.132869	0.0937526	0.0413066	0.0767363	3.68742e-09	1.54525e-08	30	49	41	B2	Blood (STARNET)	EpiXcan	0.900688
ENSG00000198743	SLC5A3	1.67585	0.145474	0.0937675	0.0384723	0.082665	5.30894e-10	2.36528e-09	6	8	8	B2	Blood (STARNET)	EpiXcan	0.900688
ENSG00000129055	ANAPC13	-1.67535	-0.0611276	0.0938651	0.196847	0.349008	4.75848e-46	1.0915e-44	31	50	37	B2	Blood (STARNET)	EpiXcan	0.900688
ENSG00000142188	TMEM50B	1.67477	0.0862567	0.0939803	0.0999158	0.248494	5.1091e-30	6.6115e-29	20	33	27	B2	Blood (STARNET)	EpiXcan	0.900688
ENSG00000137802	MAPKBP1	-1.67473	-0.128558	0.0939873	0.044775	0.0259323	0.000747202	0.00188002	36	56	45	B2	Blood (STARNET)	EpiXcan	0.900688
ENSG00000242086	LINC00969	1.67373	0.0449695	0.0941837	0.447071	0.675763	2.37951e-128	4.20828e-126	89	209	110	B2	Blood (STARNET)	EpiXcan	0.900688
ENSG00000101160	CTSZ	-1.67199	-0.127098	0.0945268	0.0450832	0.0925953	3.26197e-11	1.57647e-10	19	30	21	B2	Blood (STARNET)	EpiXcan	0.900688
ENSG00000103512	NOMO1	1.6707	0.284903	0.0947815	0.0178946	0.0340881	9.77961e-05	0.000272405	10	27	16	B2	Blood (STARNET)	EpiXcan	0.900688
ENSG00000119446	RBM18	1.66968	0.422403	0.0949835	0.00720812	0.0513655	7.61889e-07	2.6458e-06	7	21	9	B2	Blood (STARNET)	EpiXcan	0.900688
ENSG00000106003	LFNG	1.66811	0.360871	0.0952945	0.00718082	0.0433753	4.96546e-06	1.59373e-05	9	12	11	B2	Blood (STARNET)	EpiXcan	0.900688
ENSG00000173209	AHSA2	1.66766	0.0791743	0.0953824	0.115146	0.416511	4.58008e-57	1.49042e-55	27	57	36	B2	Blood (STARNET)	EpiXcan	0.900688
ENSG00000219481	NBPF1	1.66599	0.172014	0.0957146	0.0438749	0.121001	2.80129e-14	1.653e-13	36	98	52	B2	Blood (STARNET)	EpiXcan	0.900688
ENSG00000165028	NIPSNAP3B	1.66354	0.145137	0.096204	0.033214	0.0946302	3.01436e-11	1.46201e-10	22	32	27	B2	Blood (STARNET)	EpiXcan	0.900688
ENSG00000171766	GATM	-1.66307	-0.0949979	0.0962987	0.0989068	0.307296	4.6813e-40	8.89812e-39	19	34	32	B2	Blood (STARNET)	EpiXcan	0.900688
ENSG00000133398	MED10	1.66304	0.179798	0.0963048	0.020534	0.06705	3.86184e-08	1.50131e-07	14	19	18	B2	Blood (STARNET)	EpiXcan	0.900688
ENSG00000197568	HHLA3	1.6628	0.18513	0.0963516	0.0406273	0.0904112	1.08486e-10	5.04902e-10	7	11	8	B2	Blood (STARNET)	EpiXcan	0.900688
ENSG00000087206	UIMC1	-1.65788	-0.397281	0.0973415	0.00507044	0.116308	1.86215e-13	1.04573e-12	14	33	20	B2	Blood (STARNET)	EpiXcan	0.900688
ENSG00000102890	ELMO3	1.65774	0.151393	0.0973693	0.0300393	0.0812292	7.66467e-10	3.36083e-09	8	13	8	B2	Blood (STARNET)	EpiXcan	0.900688
ENSG00000118432	CNR1	1.65756	0.08271	0.0974058	0.112415	0.239166	1.78351e-28	2.17425e-27	21	34	27	B2	Blood (STARNET)	EpiXcan	0.900688
ENSG00000132286	TIMM10B	1.65728	0.0969551	0.0974634	0.0986445	0.103371	3.09358e-12	1.60848e-11	55	80	74	B2	Blood (STARNET)	EpiXcan	0.900688
ENSG00000197622	CDC42SE1	-1.65722	-0.556843	0.097475	0.00457832	0.0138528	0.0138917	0.030627	12	18	18	B2	Blood (STARNET)	EpiXcan	0.900688
ENSG00000169085	C8orf46	-1.6548	-0.0589691	0.0979655	0.201328	0.387876	2.95193e-52	8.07677e-51	10	45	12	B2	Blood (STARNET)	EpiXcan	0.900688
ENSG00000251301	LINC02384	1.6546	0.0760711	0.098006	0.195918	0.529689	1.54373e-82	9.56251e-81	13	23	18	B2	Blood (STARNET)	EpiXcan	0.900688
ENSG00000112144	ICK	-1.65411	-0.945668	0.0981053	0.00145733	0.0139948	0.0137969	0.0304345	6	9	8	B2	Blood (STARNET)	EpiXcan	0.900688
ENSG00000008513	ST3GAL1	1.65391	0.214121	0.0981459	0.0192876	0.034531	8.82677e-05	0.000247275	12	39	13	B2	Blood (STARNET)	EpiXcan	0.900688
ENSG00000185019	UBOX5	-1.65282	-0.261387	0.098367	0.0160042	0.0610278	1.6574e-07	6.12328e-07	6	12	7	B2	Blood (STARNET)	EpiXcan	0.900688
ENSG00000173145	NOC3L	-1.65238	-0.0979559	0.0984572	0.0920435	0.191799	1.95524e-22	1.82275e-21	16	25	20	B2	Blood (STARNET)	EpiXcan	0.900688
ENSG00000143303	RRNAD1	-1.65183	-0.560246	0.09857	0.00284171	0.0383345	3.23136e-05	9.5316e-05	5	10	7	B2	Blood (STARNET)	EpiXcan	0.900688
ENSG00000103479	RBL2	1.65165	0.0544118	0.0986056	0.247851	0.592416	4.52091e-100	4.24375e-98	30	69	39	B2	Blood (STARNET)	EpiXcan	0.900688
ENSG00000182923	CEP63	-1.65075	-0.0933184	0.0987892	0.135571	0.192984	5.76788e-23	5.54216e-22	48	87	52	B2	Blood (STARNET)	EpiXcan	0.900688
ENSG00000111490	TBC1D30	1.65063	0.157184	0.0988136	0.0300364	0.103458	3.20602e-12	1.66552e-11	9	25	12	B2	Blood (STARNET)	EpiXcan	0.900688
ENSG00000138463	DIRC2	-1.65022	-0.207268	0.0988974	0.00872921	0.0196233	0.00308205	0.00725645	17	53	19	B2	Blood (STARNET)	EpiXcan	0.900688
ENSG00000166529	ZSCAN21	-1.64998	-0.28082	0.0989468	0.0201996	0.0335624	0.00011728	0.000323939	21	34	30	B2	Blood (STARNET)	EpiXcan	0.900688
ENSG00000151503	NCAPD3	1.64976	0.173765	0.0989913	0.0345358	0.114726	1.40954e-13	7.99286e-13	25	40	29	B2	Blood (STARNET)	EpiXcan	0.900688
ENSG00000166839	ANKDD1A	-1.64949	-0.0943226	0.0990466	0.112212	0.532302	2.60007e-83	1.67877e-81	34	68	50	B2	Blood (STARNET)	EpiXcan	0.900688
ENSG00000119396	RAB14	1.64812	0.213992	0.0993282	0.0249064	0.0362626	6.33177e-05	0.000180572	12	18	17	B2	Blood (STARNET)	EpiXcan	0.900688
ENSG00000119782	FKBP1B	1.64778	0.278822	0.0993985	0.00965603	0.0359341	6.05504e-05	0.000173369	5	8	7	B2	Blood (STARNET)	EpiXcan	0.900688
ENSG00000115523	GNLY	-1.64705	-0.0711951	0.0995484	0.143636	0.295611	2.89641e-37	4.95027e-36	22	34	25	B2	Blood (STARNET)	EpiXcan	0.900688
ENSG00000105982	RNF32	-1.64598	-0.15551	0.0997672	0.0618359	0.108896	6.44456e-13	3.49524e-12	10	28	10	B2	Blood (STARNET)	EpiXcan	0.900688
ENSG00000167261	DPEP2	-1.64544	-0.109932	0.0998785	0.0465792	0.0251228	0.000876443	0.00218895	24	51	33	B2	Blood (STARNET)	EpiXcan	0.900688
ENSG00000267767	LINC01801	1.64535	0.202283	0.0998975	0.0289469	0.0919481	7.3215e-11	3.44825e-10	11	19	13	B2	Blood (STARNET)	EpiXcan	0.900688
ENSG00000173517	PEAK1	1.64498	0.0692853	0.0999745	0.153525	0.210083	5.34303e-25	5.65e-24	43	99	53	B2	Blood (STARNET)	EpiXcan	0.900688
ENSG00000117480	FAAH	1.64481	0.189305	0.100009	0.0198211	0.0975494	9.1768e-12	4.60463e-11	16	50	25	B2	Blood (STARNET)	EpiXcan	0.900688
ENSG00000271843	AC012557.1	-1.6439	-0.313784	0.100196	0.00813283	0.0285905	0.000392098	0.00101717	9	12	10	B2	Blood (STARNET)	EpiXcan	0.900688
ENSG00000003393	ALS2	-1.64382	-0.0824386	0.100214	0.0982254	0.287848	1.74143e-35	2.77063e-34	19	63	23	B2	Blood (STARNET)	EpiXcan	0.900688
ENSG00000223959	AFG3L1P	1.64362	0.274422	0.100254	0.0149838	0.0386863	3.18338e-05	9.40373e-05	14	32	18	B2	Blood (STARNET)	EpiXcan	0.900688
ENSG00000255197	AC090559.1	-1.64327	-0.275689	0.100327	0.0121752	0.0142442	0.0122763	0.0272228	12	15	15	B2	Blood (STARNET)	EpiXcan	0.900688
ENSG00000006625	GGCT	1.6424	0.16816	0.100506	0.0375048	0.196297	6.29015e-23	6.02974e-22	10	38	16	B2	Blood (STARNET)	EpiXcan	0.900688
ENSG00000153208	MERTK	-1.64189	-0.132125	0.100614	0.0675219	0.27468	1.83889e-33	2.72661e-32	13	25	19	B2	Blood (STARNET)	EpiXcan	0.900688
ENSG00000196411	EPHB4	1.64184	0.099646	0.100623	0.0738014	0.146313	4.55336e-17	3.20627e-16	11	21	13	B2	Blood (STARNET)	EpiXcan	0.900688
ENSG00000256448	AP000763.3	1.64104	0.488275	0.10079	0.00306226	0.0206891	0.00261301	0.00619156	4	15	5	B2	Blood (STARNET)	EpiXcan	0.900688
ENSG00000167543	TP53I13	-1.64095	-0.215339	0.100807	0.0154909	0.0287971	0.00032551	0.000853136	10	50	12	B2	Blood (STARNET)	EpiXcan	0.900688
ENSG00000163013	FBXO41	-1.63859	-0.127536	0.101298	0.0416259	0.0577378	3.95474e-07	1.40781e-06	37	60	44	B2	Blood (STARNET)	EpiXcan	0.900688
ENSG00000184164	CRELD2	1.63835	0.148219	0.101349	0.0391746	0.122786	3.06006e-14	1.80135e-13	11	24	14	B2	Blood (STARNET)	EpiXcan	0.900688
ENSG00000155016	CYP2U1	1.63722	0.217142	0.101585	0.01805	0.0443458	6.53418e-06	2.07323e-05	20	24	23	B2	Blood (STARNET)	EpiXcan	0.900688
ENSG00000164440	TXLNB	1.63593	0.157556	0.101855	0.0434229	0.0835718	4.79679e-10	2.14101e-09	21	38	26	B2	Blood (STARNET)	EpiXcan	0.900688
ENSG00000169914	OTUD3	-1.63509	-0.0759254	0.102031	0.140779	0.206868	2.75303e-25	2.94954e-24	39	75	43	B2	Blood (STARNET)	EpiXcan	0.900688
ENSG00000158042	MRPL17	1.63461	0.798334	0.102131	0.00195272	0.0138352	0.0134567	0.0297217	2	2	2	B2	Blood (STARNET)	EpiXcan	0.900688
ENSG00000122299	ZC3H7A	1.63454	0.137384	0.102146	0.025519	0.0273796	0.000518189	0.00132902	20	45	27	B2	Blood (STARNET)	EpiXcan	0.900688
ENSG00000160791	CCR5	-1.63371	-0.163882	0.10232	0.0317926	0.0546263	6.1337e-07	2.14838e-06	17	24	19	B2	Blood (STARNET)	EpiXcan	0.900688
ENSG00000197579	TOPORS	-1.63301	-0.156593	0.102466	0.0325863	0.0108847	0.0290249	0.0614574	28	55	34	B2	Blood (STARNET)	EpiXcan	0.900688
ENSG00000131127	ZNF141	1.63215	0.247283	0.102649	0.0196944	0.051552	1.45398e-06	4.89729e-06	6	10	7	B2	Blood (STARNET)	EpiXcan	0.900688
ENSG00000116288	PARK7	-1.63161	-0.319056	0.102762	0.0132032	0.0828475	6.13671e-10	2.71327e-09	6	15	12	B2	Blood (STARNET)	EpiXcan	0.900688
ENSG00000070371	CLTCL1	1.63132	0.206919	0.102824	0.0250574	0.0875553	2.44815e-10	1.11431e-09	17	41	24	B2	Blood (STARNET)	EpiXcan	0.900688
ENSG00000100299	ARSA	1.63058	0.0445611	0.102979	0.180769	0.29981	1.94516e-37	3.3432e-36	22	45	28	B2	Blood (STARNET)	EpiXcan	0.900688
ENSG00000139684	ESD	1.62908	0.119726	0.103295	0.0543383	0.0234231	0.00131437	0.00322528	39	46	42	B2	Blood (STARNET)	EpiXcan	0.900688
ENSG00000127252	HRASLS	1.62908	0.430755	0.103296	0.00478334	0.0126796	0.0186905	0.0405475	7	8	7	B2	Blood (STARNET)	EpiXcan	0.900688
ENSG00000070669	ASNS	1.62895	0.0559948	0.103323	0.28461	0.431464	7.23998e-61	2.61389e-59	18	27	22	B2	Blood (STARNET)	EpiXcan	0.900688
ENSG00000206341	HLA-H	-1.62766	-0.0651482	0.103596	0.310161	0.708477	2.80643e-144	9.01235e-142	96	213	126	B2	Blood (STARNET)	EpiXcan	0.900688
ENSG00000197903	HIST1H2BK	-1.62667	-0.135415	0.103808	0.0370014	0.0563163	5.31129e-07	1.87377e-06	30	45	34	B2	Blood (STARNET)	EpiXcan	0.900688
ENSG00000123219	CENPK	1.62637	0.0474463	0.10387	0.333371	0.790529	6.1771e-190	6.28159e-187	53	80	70	B2	Blood (STARNET)	EpiXcan	0.900688
ENSG00000134278	SPIRE1	1.62564	0.0845779	0.104025	0.126406	0.143569	8.92923e-17	6.13532e-16	81	123	93	B2	Blood (STARNET)	EpiXcan	0.900688
ENSG00000158411	MITD1	1.62495	0.202245	0.104174	0.0191948	0.0649474	3.90394e-08	1.51623e-07	11	18	15	B2	Blood (STARNET)	EpiXcan	0.900688
ENSG00000118217	ATF6	1.62453	0.0815859	0.104264	0.0986848	0.178188	1.49178e-21	1.33169e-20	60	80	69	B2	Blood (STARNET)	EpiXcan	0.900688
ENSG00000111725	PRKAB1	-1.6244	-0.110229	0.104291	0.0637649	0.0932515	5.2274e-11	2.48597e-10	20	82	22	B2	Blood (STARNET)	EpiXcan	0.900688
ENSG00000196663	TECPR2	-1.6224	-0.359251	0.104718	0.00753407	0.0536795	9.43722e-07	3.24584e-06	10	22	14	B2	Blood (STARNET)	EpiXcan	0.900688
ENSG00000176390	CRLF3	1.62182	0.275491	0.104842	0.00964741	0.0248106	0.000931722	0.00231942	15	26	18	B2	Blood (STARNET)	EpiXcan	0.900688
ENSG00000261971	MMP25-AS1	-1.62118	-0.274287	0.104978	0.0120738	0.0435793	1.13255e-05	3.50684e-05	28	41	41	B2	Blood (STARNET)	EpiXcan	0.900688
ENSG00000135972	MRPS9	-1.62099	-0.0744848	0.105021	0.16206	0.223714	9.87608e-27	1.12633e-25	49	83	60	B2	Blood (STARNET)	EpiXcan	0.900688
ENSG00000105662	CRTC1	1.62043	2.29797	0.10514	0.000282625	0.01605	0.00828293	0.0187075	3	9	4	B2	Blood (STARNET)	EpiXcan	0.900688
ENSG00000079616	KIF22	-1.62041	-0.397381	0.105144	0.0121427	0.0111653	0.0251742	0.0537533	3	22	3	B2	Blood (STARNET)	EpiXcan	0.900688
ENSG00000187522	HSPA14	1.61993	0.218465	0.105247	0.014374	0.0220151	0.00175247	0.00423894	13	16	14	B2	Blood (STARNET)	EpiXcan	0.900688
ENSG00000188321	ZNF559	-1.61836	-0.0306339	0.105585	0.411366	0.471428	1.67216e-70	7.97083e-69	32	119	41	B2	Blood (STARNET)	EpiXcan	0.900688
ENSG00000160781	PAQR6	-1.61813	-0.0540833	0.105635	0.339398	0.456522	9.50224e-68	4.26308e-66	48	58	56	B2	Blood (STARNET)	EpiXcan	0.900688
ENSG00000148908	RGS10	-1.61807	-0.268875	0.105647	0.0198092	0.023208	0.0013771	0.00337175	16	26	18	B2	Blood (STARNET)	EpiXcan	0.900688
ENSG00000145390	USP53	1.61787	0.0312195	0.105691	0.686358	0.787168	2.09322e-192	2.55435e-189	48	61	59	B2	Blood (STARNET)	EpiXcan	0.900688
ENSG00000267344	AC003070.1	1.61776	0.37299	0.105714	0.0061005	0.0235096	0.00133475	0.00327068	9	25	10	B2	Blood (STARNET)	EpiXcan	0.900688
ENSG00000173041	ZNF680	1.61521	0.141455	0.106266	0.0420093	0.0555371	5.4984e-07	1.93698e-06	24	45	26	B2	Blood (STARNET)	EpiXcan	0.900688
ENSG00000188786	MTF1	1.61495	0.297373	0.106321	0.0130765	0.0522009	1.28442e-06	4.34296e-06	7	72	8	B2	Blood (STARNET)	EpiXcan	0.900688
ENSG00000156171	DRAM2	-1.61225	-0.0934166	0.106907	0.116477	0.378656	1.19421e-50	3.13396e-49	28	46	34	B2	Blood (STARNET)	EpiXcan	0.900688
ENSG00000163807	KIAA1143	1.61171	0.138884	0.107025	0.0691201	0.131969	2.2496e-15	1.42607e-14	45	54	53	B2	Blood (STARNET)	EpiXcan	0.900688
ENSG00000231500	RPS18	1.60989	0.16845	0.107423	0.0294989	0.380554	2.30215e-51	6.14731e-50	13	18	16	B2	Blood (STARNET)	EpiXcan	0.900688
ENSG00000100197	CYP2D6	1.60928	0.223623	0.107555	0.0174511	0.0336526	0.000109496	0.00030347	24	38	30	B2	Blood (STARNET)	EpiXcan	0.900688
ENSG00000108604	SMARCD2	1.60864	0.098344	0.107694	0.0925622	0.138415	4.62021e-16	3.07083e-15	52	77	71	B2	Blood (STARNET)	EpiXcan	0.900688
ENSG00000140853	NLRC5	1.60832	0.15588	0.107765	0.0413449	0.074035	4.45719e-09	1.85572e-08	31	41	35	B2	Blood (STARNET)	EpiXcan	0.900688
ENSG00000136783	NIPSNAP3A	-1.60828	-0.0666456	0.107773	0.210956	0.287243	1.03499e-36	1.73251e-35	21	24	22	B2	Blood (STARNET)	EpiXcan	0.900688
ENSG00000104970	KIR3DX1	1.6078	0.221377	0.107878	0.0255328	0.16628	2.47497e-19	1.98176e-18	22	52	29	B2	Blood (STARNET)	EpiXcan	0.900688
ENSG00000099219	ERMP1	-1.60732	-0.0729376	0.107985	0.193571	0.312907	2.70254e-39	5.01201e-38	71	91	84	B2	Blood (STARNET)	EpiXcan	0.900688
ENSG00000268849	SIGLEC22P	-1.60628	-0.139145	0.108212	0.0515161	0.0965354	2.08468e-11	1.02084e-10	11	17	15	B2	Blood (STARNET)	EpiXcan	0.900688
ENSG00000182952	HMGN4	1.60626	0.0677738	0.108216	0.156562	0.312819	2.15563e-39	4.00992e-38	41	71	49	B2	Blood (STARNET)	EpiXcan	0.900688
ENSG00000053501	USE1	1.60554	0.203787	0.108374	0.0313329	0.0291573	0.000332488	0.00087049	42	71	52	B2	Blood (STARNET)	EpiXcan	0.900688
ENSG00000155097	ATP6V1C1	-1.60492	-0.316602	0.108511	0.00998859	0.0439205	9.80069e-06	3.05252e-05	6	10	6	B2	Blood (STARNET)	EpiXcan	0.900688
ENSG00000116985	BMP8B	1.60491	0.345854	0.108514	0.00584291	0.0191634	0.00368844	0.00862592	6	22	6	B2	Blood (STARNET)	EpiXcan	0.900688
ENSG00000123600	METTL8	1.60472	0.0516656	0.108556	0.292838	0.375283	7.63428e-50	1.95306e-48	49	61	58	B2	Blood (STARNET)	EpiXcan	0.900688
ENSG00000204642	HLA-F	1.60458	0.0623624	0.108587	0.216146	0.285909	7.72296e-36	1.24825e-34	84	123	106	B2	Blood (STARNET)	EpiXcan	0.900688
ENSG00000140876	NUDT7	-1.60449	-0.0581437	0.108606	0.150554	0.285904	1.67541e-35	2.66906e-34	31	50	39	B2	Blood (STARNET)	EpiXcan	0.900688
ENSG00000131067	GGT7	1.60434	0.0934297	0.108638	0.0747798	0.0514792	1.71424e-06	5.73433e-06	65	97	82	B2	Blood (STARNET)	EpiXcan	0.900688
ENSG00000184619	KRBA2	-1.60393	-0.180858	0.108729	0.0336134	0.0586836	1.72959e-07	6.37841e-07	8	13	8	B2	Blood (STARNET)	EpiXcan	0.900688
ENSG00000103064	SLC7A6	1.60298	0.137816	0.108938	0.0349652	0.120824	5.3065e-14	3.08799e-13	12	28	15	B2	Blood (STARNET)	EpiXcan	0.900688
ENSG00000000457	SCYL3	-1.60198	-0.22066	0.109161	0.0160764	0.041705	1.60518e-05	4.90067e-05	4	13	4	B2	Blood (STARNET)	EpiXcan	0.900688
ENSG00000163421	PROK2	-1.60159	-0.131406	0.109245	0.0665207	0.117026	1.51479e-13	8.56979e-13	16	38	20	B2	Blood (STARNET)	EpiXcan	0.900688
ENSG00000140450	ARRDC4	1.60039	0.0916747	0.109512	0.131729	0.220458	3.88608e-26	4.30716e-25	39	68	51	B2	Blood (STARNET)	EpiXcan	0.900688
ENSG00000152409	JMY	1.59935	0.259821	0.109743	0.0137998	0.0725083	8.97961e-09	3.65992e-08	11	24	16	B2	Blood (STARNET)	EpiXcan	0.900688
ENSG00000122359	ANXA11	1.59934	0.303949	0.109745	0.00607337	0.0202555	0.0029543	0.00697182	14	35	24	B2	Blood (STARNET)	EpiXcan	0.900688
ENSG00000248099	INSL3	1.59927	0.148958	0.10976	0.0434135	0.0752305	4.87237e-09	2.02305e-08	32	64	43	B2	Blood (STARNET)	EpiXcan	0.900688
ENSG00000065308	TRAM2	-1.59914	-0.153093	0.109789	0.0355291	0.052108	1.27057e-06	4.3009e-06	23	36	29	B2	Blood (STARNET)	EpiXcan	0.900688
ENSG00000168421	RHOH	1.59846	0.461787	0.10994	0.00375826	0.023943	0.00117043	0.00288367	10	23	16	B2	Blood (STARNET)	EpiXcan	0.900688
ENSG00000167461	RAB8A	1.59829	0.124391	0.109978	0.0157537	0.0107545	0.0309479	0.0652483	16	18	18	B2	Blood (STARNET)	EpiXcan	0.900688
ENSG00000126522	ASL	1.59719	0.280534	0.110222	0.0113645	0.0458818	6.20612e-06	1.97376e-05	9	22	10	B2	Blood (STARNET)	EpiXcan	0.900688
ENSG00000232629	HLA-DQB2	-1.59696	-0.0779484	0.110274	0.127999	0.708588	1.07264e-143	3.35628e-141	38	95	61	B2	Blood (STARNET)	EpiXcan	0.900688
ENSG00000166619	BLCAP	1.59666	0.373723	0.110342	0.00390535	0.0125419	0.0196297	0.0424944	6	11	6	B2	Blood (STARNET)	EpiXcan	0.900688
ENSG00000206562	METTL6	1.59642	0.290919	0.110394	0.00911198	0.0286682	0.000370584	0.00096423	5	28	6	B2	Blood (STARNET)	EpiXcan	0.900688
ENSG00000137944	KYAT3	-1.5954	-0.179346	0.110624	0.027654	0.108743	9.73152e-13	5.23375e-12	31	61	36	B2	Blood (STARNET)	EpiXcan	0.900688
ENSG00000179632	MAF1	-1.59464	-0.150386	0.110793	0.0227746	0.196354	3.0733e-23	3.00991e-22	16	29	20	B2	Blood (STARNET)	EpiXcan	0.900688
ENSG00000186854	TRABD2A	-1.59441	-0.158341	0.110844	0.0266504	0.107516	1.01932e-12	5.47001e-12	18	29	19	B2	Blood (STARNET)	EpiXcan	0.900688
ENSG00000135457	TFCP2	-1.59376	-0.293272	0.110991	0.0157573	0.0355606	7.66907e-05	0.000216233	21	26	25	B2	Blood (STARNET)	EpiXcan	0.900688
ENSG00000154358	OBSCN	-1.59051	-0.1144	0.11172	0.0506741	0.0631555	8.78217e-08	3.33236e-07	41	51	47	B2	Blood (STARNET)	EpiXcan	0.900688
ENSG00000124920	MYRF	1.58969	0.176205	0.111906	0.0204848	0.0457159	6.20492e-06	1.97376e-05	5	45	6	B2	Blood (STARNET)	EpiXcan	0.900688
ENSG00000122729	ACO1	1.5878	0.0863195	0.112331	0.0873244	0.146556	5.81274e-17	4.03946e-16	9	56	9	B2	Blood (STARNET)	EpiXcan	0.900688
ENSG00000124155	PIGT	1.58643	0.485623	0.112641	0.00311506	0.0108666	0.0288448	0.0610993	8	46	10	B2	Blood (STARNET)	EpiXcan	0.900688
ENSG00000173626	TRAPPC3L	-1.5855	-0.13443	0.112853	0.038127	0.0160395	0.0076755	0.0174097	33	54	42	B2	Blood (STARNET)	EpiXcan	0.900688
ENSG00000261373	VPS9D1-AS1	-1.58454	-0.0985625	0.113072	0.0652788	0.228346	1.10219e-27	1.31092e-26	9	21	13	B2	Blood (STARNET)	EpiXcan	0.900688
ENSG00000163743	RCHY1	-1.58271	-0.0647493	0.113487	0.162139	0.286228	1.60277e-35	2.55668e-34	25	48	26	B2	Blood (STARNET)	EpiXcan	0.900688
ENSG00000188818	ZDHHC11	1.58205	0.745033	0.113639	0.00187797	0.0141667	0.0131671	0.0291188	12	45	13	B2	Blood (STARNET)	EpiXcan	0.900688
ENSG00000133805	AMPD3	-1.58141	-0.120262	0.113783	0.126198	0.175709	1.57751e-20	1.34242e-19	53	70	56	B2	Blood (STARNET)	EpiXcan	0.900688
ENSG00000198182	ZNF607	-1.58124	-0.189513	0.113823	0.0207696	0.0505244	1.99348e-06	6.63387e-06	27	44	36	B2	Blood (STARNET)	EpiXcan	0.900688
ENSG00000136026	CKAP4	-1.58087	-0.172272	0.113909	0.0291403	0.058929	2.74e-07	9.92173e-07	8	32	10	B2	Blood (STARNET)	EpiXcan	0.900688
ENSG00000168958	MFF	1.58085	0.301865	0.113913	0.00710521	0.0357755	7.3369e-05	0.000207556	7	16	8	B2	Blood (STARNET)	EpiXcan	0.900688
ENSG00000133706	LARS	-1.58071	-0.0993868	0.113945	0.124416	0.283993	6.87401e-35	1.06858e-33	113	146	137	B2	Blood (STARNET)	EpiXcan	0.900688
ENSG00000251474	RPL32P3	1.58029	0.157424	0.114041	0.0283536	0.0612346	1.42916e-07	5.32682e-07	39	51	43	B2	Blood (STARNET)	EpiXcan	0.900688
ENSG00000153066	TXNDC11	1.57959	1.59505	0.1142	0.00025066	0.01423	0.0127254	0.0281828	1	9	3	B2	Blood (STARNET)	EpiXcan	0.900688
ENSG00000168792	ABHD15	1.57894	0.116618	0.11435	0.0551613	0.153151	9.5875e-18	7.00996e-17	6	17	7	B2	Blood (STARNET)	EpiXcan	0.900688
ENSG00000107736	CDH23	1.57601	0.104822	0.115024	0.0659573	0.175621	1.35227e-20	1.15397e-19	9	26	12	B2	Blood (STARNET)	EpiXcan	0.900688
ENSG00000167965	MLST8	1.57599	0.198968	0.115029	0.0261722	0.0827231	7.30156e-10	3.20823e-09	19	63	28	B2	Blood (STARNET)	EpiXcan	0.900688
ENSG00000085644	ZNF213	1.57574	0.187127	0.115086	0.020276	0.0471978	4.17384e-06	1.35066e-05	9	25	9	B2	Blood (STARNET)	EpiXcan	0.900688
ENSG00000177873	ZNF619	-1.57369	-0.316395	0.115558	0.00804865	0.0215315	0.00209537	0.00502649	4	5	5	B2	Blood (STARNET)	EpiXcan	0.900688
ENSG00000135951	TSGA10	-1.57217	-0.0492089	0.11591	0.299705	0.547149	5.3333e-87	3.78385e-85	24	33	29	B2	Blood (STARNET)	EpiXcan	0.900688
ENSG00000100726	TELO2	-1.57135	-0.231636	0.116102	0.0117198	0.0282357	0.000384877	0.000999501	8	28	12	B2	Blood (STARNET)	EpiXcan	0.900688
ENSG00000112799	LY86	-1.57116	-0.0932435	0.116147	0.0740525	0.144086	1.91429e-17	1.38307e-16	24	41	32	B2	Blood (STARNET)	EpiXcan	0.900688
ENSG00000162444	RBP7	-1.57025	-0.149592	0.116357	0.0367495	0.0249138	0.000951201	0.0023655	47	95	57	B2	Blood (STARNET)	EpiXcan	0.900688
ENSG00000107902	LHPP	-1.57019	-0.134292	0.116372	0.0509455	0.124998	9.05189e-15	5.51199e-14	41	74	58	B2	Blood (STARNET)	EpiXcan	0.900688
ENSG00000188636	RTL6	1.56965	0.0700893	0.116496	0.237652	0.314619	1.12832e-39	2.11504e-38	45	51	51	B2	Blood (STARNET)	EpiXcan	0.900688
ENSG00000185808	PIGP	1.56916	0.0671411	0.11661	0.127635	0.21727	6.83887e-26	7.49818e-25	28	54	34	B2	Blood (STARNET)	EpiXcan	0.900688
ENSG00000151718	WWC2	-1.56913	-0.106929	0.116617	0.0371071	0.0118907	0.022726	0.0488162	72	100	98	B2	Blood (STARNET)	EpiXcan	0.900688
ENSG00000172340	SUCLG2	1.56853	0.0786088	0.116757	0.137747	0.317838	6.28163e-40	1.18845e-38	58	104	67	B2	Blood (STARNET)	EpiXcan	0.900688
ENSG00000146070	PLA2G7	-1.56792	-0.0552074	0.116901	0.0608798	0.0932529	5.61643e-11	2.66268e-10	48	79	66	B2	Blood (STARNET)	EpiXcan	0.900688
ENSG00000130638	ATXN10	1.56769	0.176799	0.116954	0.0380894	0.12289	2.69854e-14	1.59468e-13	29	57	41	B2	Blood (STARNET)	EpiXcan	0.900688
ENSG00000114738	MAPKAPK3	-1.56757	-0.154933	0.116981	0.0359109	0.109121	1.18588e-12	6.33318e-12	22	50	29	B2	Blood (STARNET)	EpiXcan	0.900688
ENSG00000187953	PMS2CL	-1.5673	-0.0823959	0.117045	0.111629	0.183129	1.97141e-21	1.74834e-20	42	62	52	B2	Blood (STARNET)	EpiXcan	0.900688
ENSG00000008083	JARID2	1.56691	0.142063	0.117135	0.0522376	0.0362754	5.38407e-05	0.00015503	28	35	29	B2	Blood (STARNET)	EpiXcan	0.900688
ENSG00000108465	CDK5RAP3	-1.56606	-0.126237	0.117335	0.0595814	0.101994	7.25563e-12	3.66931e-11	25	39	30	B2	Blood (STARNET)	EpiXcan	0.900688
ENSG00000168566	SNRNP48	-1.5658	-0.212418	0.117394	0.0164854	0.0533512	8.73327e-07	3.01647e-06	10	14	13	B2	Blood (STARNET)	EpiXcan	0.900688
ENSG00000124508	BTN2A2	1.56409	0.11171	0.117796	0.0684528	0.12231	2.85459e-14	1.68364e-13	21	29	24	B2	Blood (STARNET)	EpiXcan	0.900688
ENSG00000049246	PER3	-1.56255	-0.189534	0.118159	0.018399	0.0577907	3.49921e-07	1.25333e-06	7	16	7	B2	Blood (STARNET)	EpiXcan	0.900688
ENSG00000132676	DAP3	1.56125	0.153942	0.118465	0.0240448	0.0360158	6.55412e-05	0.000186564	17	25	21	B2	Blood (STARNET)	EpiXcan	0.900688
ENSG00000254860	TMEM9B-AS1	1.56122	0.0627945	0.118472	0.174758	0.331406	5.58346e-44	1.19745e-42	9	17	10	B2	Blood (STARNET)	EpiXcan	0.900688
ENSG00000157954	WIPI2	1.5605	0.135764	0.118641	0.0481866	0.148839	2.4069e-17	1.72773e-16	45	100	63	B2	Blood (STARNET)	EpiXcan	0.900688
ENSG00000143575	HAX1	-1.56017	-0.152577	0.11872	0.030245	0.036562	5.14695e-05	0.000148448	17	29	24	B2	Blood (STARNET)	EpiXcan	0.900688
ENSG00000143674	MAP3K21	1.55988	0.13102	0.118788	0.0348949	0.0780412	2.12877e-09	9.05135e-09	31	42	40	B2	Blood (STARNET)	EpiXcan	0.900688
ENSG00000065526	SPEN	-1.55966	-0.320347	0.118841	0.00685637	0.0386867	2.43263e-05	7.27405e-05	5	9	6	B2	Blood (STARNET)	EpiXcan	0.900688
ENSG00000100266	PACSIN2	1.55925	0.212573	0.118937	0.0170665	0.0220737	0.00188207	0.00453354	12	15	13	B2	Blood (STARNET)	EpiXcan	0.900688
ENSG00000160712	IL6R	-1.55871	-0.189564	0.119064	0.0188442	0.0387068	3.25952e-05	9.61235e-05	7	11	9	B2	Blood (STARNET)	EpiXcan	0.900688
ENSG00000085491	SLC25A24	1.55819	0.0835666	0.119187	0.136135	0.198279	1.99336e-23	1.95853e-22	21	52	24	B2	Blood (STARNET)	EpiXcan	0.900688
ENSG00000216490	IFI30	1.55673	0.148262	0.119535	0.0341708	0.0558863	5.85059e-07	2.05334e-06	34	58	40	B2	Blood (STARNET)	EpiXcan	0.900688
ENSG00000256667	KLRA1P	-1.55671	-0.141445	0.119539	0.0318167	0.0801051	1.63666e-09	7.02258e-09	12	28	15	B2	Blood (STARNET)	EpiXcan	0.900688
ENSG00000189308	LIN54	-1.55623	-0.193773	0.119654	0.0310194	0.0736651	6.0077e-09	2.48011e-08	11	18	12	B2	Blood (STARNET)	EpiXcan	0.900688
ENSG00000162222	TTC9C	-1.55496	-0.101492	0.119957	0.0626843	0.0512896	1.6637e-06	5.57446e-06	42	62	52	B2	Blood (STARNET)	EpiXcan	0.900688
ENSG00000124635	HIST1H2BJ	-1.55436	-0.199873	0.120098	0.0157279	0.0357314	7.47288e-05	0.000211043	11	18	15	B2	Blood (STARNET)	EpiXcan	0.900688
ENSG00000137185	ZSCAN9	1.55428	0.0977056	0.120117	0.217408	0.435363	3.37961e-61	1.22742e-59	29	50	37	B2	Blood (STARNET)	EpiXcan	0.900688
ENSG00000166963	MAP1A	1.55369	0.174774	0.120259	0.0176205	0.0449834	6.86665e-06	2.17533e-05	4	34	4	B2	Blood (STARNET)	EpiXcan	0.900688
ENSG00000173193	PARP14	-1.55327	-0.193339	0.120359	0.0202693	0.0634978	6.56956e-08	2.51154e-07	8	12	10	B2	Blood (STARNET)	EpiXcan	0.900688
ENSG00000235859	AC006978.1	-1.55281	-0.19053	0.120468	0.0260873	0.0547112	6.86663e-07	2.39341e-06	7	9	7	B2	Blood (STARNET)	EpiXcan	0.900688
ENSG00000136932	TRMO	-1.5518	-0.217965	0.12071	0.0143515	0.0176115	0.00485157	0.0112171	11	14	12	B2	Blood (STARNET)	EpiXcan	0.900688
ENSG00000099139	PCSK5	-1.55135	-0.255487	0.120817	0.0102094	0.0259768	0.000733024	0.00184696	12	16	13	B2	Blood (STARNET)	EpiXcan	0.900688
ENSG00000160201	U2AF1	-1.55108	-21.5744	0.120883	1.60865e-06	0.0172746	0.0059441	0.0136269	2	17	15	B2	Blood (STARNET)	EpiXcan	0.900688
ENSG00000160191	PDE9A	-1.55023	-0.151848	0.121087	0.024036	0.142358	9.82303e-17	6.73808e-16	3	13	7	B2	Blood (STARNET)	EpiXcan	0.900688
ENSG00000196218	RYR1	1.54888	0.670565	0.121411	0.00213806	0.0309446	0.000229152	0.000610287	15	25	23	B2	Blood (STARNET)	EpiXcan	0.900688
ENSG00000162076	FLYWCH2	-1.5485	-0.340455	0.121501	0.00602326	0.0200296	0.00255155	0.00605535	9	16	12	B2	Blood (STARNET)	EpiXcan	0.900688
ENSG00000126091	ST3GAL3	-1.54807	-0.195387	0.121605	0.0193661	0.0529721	8.07393e-07	2.79745e-06	13	30	14	B2	Blood (STARNET)	EpiXcan	0.900688
ENSG00000111832	RWDD1	-1.54625	-0.115979	0.122045	0.0659713	0.0534359	9.3402e-07	3.21428e-06	39	71	42	B2	Blood (STARNET)	EpiXcan	0.900688
ENSG00000261644	AC007728.2	1.54587	0.0931556	0.122137	0.0723484	0.145819	5.6924e-17	3.96486e-16	11	24	13	B2	Blood (STARNET)	EpiXcan	0.900688
ENSG00000181192	DHTKD1	-1.54563	-0.435424	0.122193	0.00649835	0.0230509	0.00143494	0.00350351	13	26	19	B2	Blood (STARNET)	EpiXcan	0.900688
ENSG00000085415	SEH1L	-1.54517	-0.29874	0.122306	0.0269026	0.0666542	4.20259e-08	1.6284e-07	17	44	19	B2	Blood (STARNET)	EpiXcan	0.900688
ENSG00000248008	NRAV	1.54359	0.214365	0.122688	0.0125903	0.0168863	0.00680236	0.0155041	16	29	18	B2	Blood (STARNET)	EpiXcan	0.900688
ENSG00000257267	ZNF271P	1.54322	0.221734	0.122778	0.0181798	0.0673772	2.85111e-08	1.11656e-07	9	17	12	B2	Blood (STARNET)	EpiXcan	0.900688
ENSG00000198952	SMG5	-1.54267	-0.0459044	0.122911	0.431284	0.598696	1.23983e-103	1.2714e-101	27	43	34	B2	Blood (STARNET)	EpiXcan	0.900688
ENSG00000112851	ERBIN	-1.54258	-0.132559	0.122932	0.0554127	0.0101822	0.0355295	0.0743299	49	57	54	B2	Blood (STARNET)	EpiXcan	0.900688
ENSG00000214872	SMTNL1	1.54186	0.0882139	0.123108	0.0901991	0.226443	1.31184e-27	1.55724e-26	13	21	18	B2	Blood (STARNET)	EpiXcan	0.900688
ENSG00000150867	PIP4K2A	1.54177	0.157738	0.123129	0.0296735	0.0783145	1.80943e-09	7.73669e-09	33	41	37	B2	Blood (STARNET)	EpiXcan	0.900688
ENSG00000272463	AL357054.4	1.54173	0.0598635	0.123139	0.311601	0.4287	1.72181e-59	5.98611e-58	13	18	16	B2	Blood (STARNET)	EpiXcan	0.900688
ENSG00000151376	ME3	-1.54135	-0.154368	0.123232	0.0381892	0.290723	6.1566e-36	1.00172e-34	21	34	26	B2	Blood (STARNET)	EpiXcan	0.900688
ENSG00000135070	ISCA1	1.54058	0.128516	0.123419	0.0464937	0.114987	1.78907e-13	1.00701e-12	19	26	22	B2	Blood (STARNET)	EpiXcan	0.900688
ENSG00000107819	SFXN3	1.54022	0.104233	0.123507	0.0558525	0.059656	1.93191e-07	7.09239e-07	28	46	39	B2	Blood (STARNET)	EpiXcan	0.900688
ENSG00000060762	MPC1	-1.5399	-0.100187	0.123585	0.0843909	0.122451	4.05182e-14	2.36689e-13	27	45	32	B2	Blood (STARNET)	EpiXcan	0.900688
ENSG00000115145	STAM2	-1.53888	-0.121512	0.123834	0.0437939	0.0641371	6.12175e-08	2.34549e-07	36	56	43	B2	Blood (STARNET)	EpiXcan	0.900688
ENSG00000154803	FLCN	-1.5385	-0.0738201	0.123926	0.108548	0.173503	2.70288e-20	2.26689e-19	33	67	41	B2	Blood (STARNET)	EpiXcan	0.900688
ENSG00000072958	AP1M1	-1.53774	-0.160259	0.124111	0.04272	0.162495	3.00295e-19	2.394e-18	15	39	23	B2	Blood (STARNET)	EpiXcan	0.900688
ENSG00000238201	AC114752.2	-1.53733	-0.0664366	0.124213	0.14812	0.347632	1.32544e-44	2.89344e-43	61	87	74	B2	Blood (STARNET)	EpiXcan	0.900688
ENSG00000076067	RBMS2	1.53709	0.0558619	0.12427	0.233963	0.435163	1.69765e-60	6.09306e-59	37	49	45	B2	Blood (STARNET)	EpiXcan	0.900688
ENSG00000157426	AASDH	-1.53563	-0.0870175	0.124629	0.089227	0.208334	9.63921e-25	1.00795e-23	19	49	22	B2	Blood (STARNET)	EpiXcan	0.900688
ENSG00000164251	F2RL1	-1.53546	-0.0954925	0.124672	0.0683028	0.28777	1.99608e-35	3.16751e-34	28	37	34	B2	Blood (STARNET)	EpiXcan	0.900688
ENSG00000255893	AP000786.1	1.53474	0.0398949	0.124849	0.399424	0.485799	6.30713e-72	3.14147e-70	22	28	23	B2	Blood (STARNET)	EpiXcan	0.900688
ENSG00000152944	MED21	-1.53412	-0.32433	0.125	0.00655228	0.0294643	0.000306425	0.000804498	5	15	5	B2	Blood (STARNET)	EpiXcan	0.900688
ENSG00000172262	ZNF131	1.53327	0.140336	0.12521	0.0242921	0.0210111	0.00235325	0.00560873	28	51	32	B2	Blood (STARNET)	EpiXcan	0.900688
ENSG00000167207	NOD2	-1.53314	-0.166283	0.125241	0.0208204	0.0500301	2.14884e-06	7.12563e-06	36	51	42	B2	Blood (STARNET)	EpiXcan	0.900688
ENSG00000100139	MICALL1	-1.53312	-0.251336	0.125246	0.0134512	0.0103151	0.0345024	0.0722927	21	27	27	B2	Blood (STARNET)	EpiXcan	0.900688
ENSG00000013810	TACC3	-1.53267	-0.129262	0.125357	0.0506199	0.0901065	1.24117e-10	5.74585e-10	21	40	25	B2	Blood (STARNET)	EpiXcan	0.900688
ENSG00000169442	CD52	-1.53124	-0.0978229	0.125709	0.053727	0.15077	1.35928e-17	9.87339e-17	24	39	30	B2	Blood (STARNET)	EpiXcan	0.900688
ENSG00000072952	MRVI1	1.53035	0.105954	0.125931	0.0817899	0.104003	2.05846e-12	1.08226e-11	39	74	50	B2	Blood (STARNET)	EpiXcan	0.900688
ENSG00000185101	ANO9	1.52984	0.165001	0.126055	0.0318362	0.0522815	1.02718e-06	3.51408e-06	15	26	17	B2	Blood (STARNET)	EpiXcan	0.900688
ENSG00000161958	FGF11	1.52973	0.13744	0.126084	0.0515999	0.0437092	8.62566e-06	2.70102e-05	30	77	36	B2	Blood (STARNET)	EpiXcan	0.900688
ENSG00000139668	WDFY2	1.52963	0.099308	0.126109	0.072349	0.0921596	6.87025e-11	3.24198e-10	29	41	31	B2	Blood (STARNET)	EpiXcan	0.900688
ENSG00000265148	TSPOAP1-AS1	1.52956	0.0976612	0.126125	0.0649495	0.128046	6.57945e-15	4.04275e-14	8	10	9	B2	Blood (STARNET)	EpiXcan	0.900688
ENSG00000140416	TPM1	-1.52916	-0.127626	0.126224	0.0410418	0.244478	1.92267e-29	2.4213e-28	24	46	28	B2	Blood (STARNET)	EpiXcan	0.900688
ENSG00000182109	AL365277.1	-1.52875	-0.120909	0.126326	0.0647444	0.101592	2.90234e-12	1.51098e-11	16	41	17	B2	Blood (STARNET)	EpiXcan	0.900688
ENSG00000117322	CR2	1.52797	0.153401	0.126519	0.0351977	0.0418635	1.627e-05	4.96481e-05	39	57	46	B2	Blood (STARNET)	EpiXcan	0.900688
ENSG00000213976	AC010615.1	1.52793	0.202819	0.12653	0.0179155	0.0484633	3.1202e-06	1.02217e-05	29	47	42	B2	Blood (STARNET)	EpiXcan	0.900688
ENSG00000130558	OLFM1	1.52564	0.105847	0.1271	0.0810159	0.291074	2.09955e-36	3.46696e-35	25	65	37	B2	Blood (STARNET)	EpiXcan	0.900688
ENSG00000177426	TGIF1	1.52525	0.317433	0.127197	0.0110889	0.102581	5.95713e-12	3.02895e-11	3	6	6	B2	Blood (STARNET)	EpiXcan	0.900688
ENSG00000156860	FBRS	1.52463	0.128102	0.127351	0.067799	0.075102	5.15978e-09	2.1402e-08	28	65	38	B2	Blood (STARNET)	EpiXcan	0.900688
ENSG00000168806	LCMT2	-1.52408	-0.165776	0.12749	0.020551	0.0662185	4.43861e-08	1.71841e-07	11	17	13	B2	Blood (STARNET)	EpiXcan	0.900688
ENSG00000130479	MAP1S	-1.52239	-0.420898	0.12791	0.00449118	0.0135277	0.0154178	0.0338326	4	5	5	B2	Blood (STARNET)	EpiXcan	0.900688
ENSG00000057663	ATG5	1.52217	0.386214	0.127967	0.00301696	0.0140038	0.0136742	0.0301803	14	32	17	B2	Blood (STARNET)	EpiXcan	0.900688
ENSG00000110324	IL10RA	-1.52213	-0.13702	0.127978	0.018564	0.0137217	0.0136319	0.0300924	25	43	28	B2	Blood (STARNET)	EpiXcan	0.900688
ENSG00000120992	LYPLA1	-1.52168	-0.343446	0.128088	0.0127019	0.0210495	0.00219232	0.00523846	26	34	31	B2	Blood (STARNET)	EpiXcan	0.900688
ENSG00000148572	NRBF2	-1.52154	-0.146259	0.128125	0.037	0.046079	5.62272e-06	1.7943e-05	31	85	39	B2	Blood (STARNET)	EpiXcan	0.900688
ENSG00000171103	TRMT61B	-1.51986	-1.1361	0.128547	0.000467112	0.0263124	0.000614055	0.00156078	3	13	6	B2	Blood (STARNET)	EpiXcan	0.900688
ENSG00000211764	TRBJ2-1	1.51981	0.247863	0.128558	0.0122519	0.0270014	0.000539261	0.00137871	8	17	8	B2	Blood (STARNET)	EpiXcan	0.900688
ENSG00000166896	ATP23	-1.51671	-0.0421162	0.129341	0.366324	0.605132	1.20167e-103	1.24271e-101	16	30	19	B2	Blood (STARNET)	EpiXcan	0.900688
ENSG00000214194	SMIM30	-1.5164	-0.198989	0.129418	0.0222998	0.0368255	5.10379e-05	0.000147307	39	53	48	B2	Blood (STARNET)	EpiXcan	0.900688
ENSG00000167264	DUS2	1.51497	0.0758203	0.129779	0.0900527	0.155991	1.94597e-18	1.48602e-17	23	34	25	B2	Blood (STARNET)	EpiXcan	0.900688
ENSG00000223496	EXOSC6	-1.51462	-0.107235	0.129869	0.0688398	0.155273	3.6481e-18	2.74124e-17	5	11	6	B2	Blood (STARNET)	EpiXcan	0.900688
ENSG00000090621	PABPC4	-1.51414	-0.220247	0.129992	0.0104934	0.014734	0.0107988	0.0240823	13	21	18	B2	Blood (STARNET)	EpiXcan	0.900688
ENSG00000166140	ZFYVE19	1.51394	0.0774585	0.130041	0.12897	0.317218	5.49269e-40	1.04242e-38	18	29	21	B2	Blood (STARNET)	EpiXcan	0.900688
ENSG00000240291	AL450384.2	1.51289	0.0635329	0.130308	0.167725	0.375167	1.08962e-49	2.78173e-48	13	32	18	B2	Blood (STARNET)	EpiXcan	0.900688
ENSG00000132434	LANCL2	1.51261	0.0959595	0.13038	0.0665319	0.106293	1.72548e-12	9.11518e-12	14	24	17	B2	Blood (STARNET)	EpiXcan	0.900688
ENSG00000067836	ROGDI	1.5126	0.0632218	0.130381	0.25353	0.349384	9.71174e-46	2.19062e-44	29	46	35	B2	Blood (STARNET)	EpiXcan	0.900688
ENSG00000073605	GSDMB	-1.50969	-0.0443077	0.131123	0.358211	0.486025	2.33777e-71	1.15497e-69	39	55	46	B2	Blood (STARNET)	EpiXcan	0.900688
ENSG00000066926	FECH	-1.50948	-0.127861	0.131175	0.0610864	0.122967	2.88322e-14	1.69889e-13	5	10	6	B2	Blood (STARNET)	EpiXcan	0.900688
ENSG00000140950	TLDC1	-1.50917	-0.102234	0.131254	0.0837567	0.029675	0.000311404	0.000817043	81	170	95	B2	Blood (STARNET)	EpiXcan	0.900688
ENSG00000171792	RHNO1	-1.50914	-0.0987408	0.131264	0.0711587	0.182936	2.1049e-21	1.86266e-20	18	24	20	B2	Blood (STARNET)	EpiXcan	0.900688
ENSG00000165527	ARF6	1.50793	0.174086	0.131572	0.0265985	0.0238751	0.00120164	0.00295697	27	77	32	B2	Blood (STARNET)	EpiXcan	0.900688
ENSG00000273045	C2orf15	1.50672	0.0852018	0.131882	0.0838701	0.145268	9.23002e-17	6.33487e-16	20	31	24	B2	Blood (STARNET)	EpiXcan	0.900688
ENSG00000055208	TAB2	-1.50596	-0.30872	0.132076	0.00777338	0.023718	0.0012297	0.00302298	9	13	10	B2	Blood (STARNET)	EpiXcan	0.900688
ENSG00000137760	ALKBH8	1.50579	0.480016	0.13212	0.00293759	0.0425311	9.77877e-06	3.04725e-05	4	6	5	B2	Blood (STARNET)	EpiXcan	0.900688
ENSG00000240859	AC093627.4	-1.50426	-0.0726242	0.132514	0.228303	0.362396	6.7825e-48	1.63895e-46	33	47	36	B2	Blood (STARNET)	EpiXcan	0.900688
ENSG00000186496	ZNF396	-1.5035	-0.205347	0.13271	0.0151708	0.206945	2.23078e-24	2.28374e-23	18	21	19	B2	Blood (STARNET)	EpiXcan	0.900688
ENSG00000184470	TXNRD2	-1.50219	-0.0997601	0.133049	0.0591354	0.112341	4.35059e-13	2.38501e-12	44	98	56	B2	Blood (STARNET)	EpiXcan	0.900688
ENSG00000174529	TMEM81	1.50144	0.173539	0.133241	0.0210837	0.0253017	0.000852517	0.00213356	27	52	33	B2	Blood (STARNET)	EpiXcan	0.900688
ENSG00000258424	AL512791.1	-1.50133	-0.311071	0.13327	0.0180132	0.031426	0.000176455	0.000478401	14	30	19	B2	Blood (STARNET)	EpiXcan	0.900688
ENSG00000135046	ANXA1	1.50122	0.327801	0.133299	0.00666606	0.0618873	1.413e-07	5.26983e-07	8	22	12	B2	Blood (STARNET)	EpiXcan	0.900688
ENSG00000119681	LTBP2	-1.50107	-0.152334	0.133337	0.0308721	0.0648582	6.69712e-08	2.5579e-07	16	24	17	B2	Blood (STARNET)	EpiXcan	0.900688
ENSG00000240303	ACAD11	-1.50093	-0.145964	0.133374	0.0361631	0.0454469	5.90842e-06	1.88203e-05	36	48	38	B2	Blood (STARNET)	EpiXcan	0.900688
ENSG00000074695	LMAN1	1.49979	0.12476	0.133668	0.0431778	0.140777	7.81888e-17	5.39365e-16	9	28	14	B2	Blood (STARNET)	EpiXcan	0.900688
ENSG00000182809	CRIP2	-1.49923	-0.0949563	0.133813	0.109344	0.174998	1.03865e-20	8.89448e-20	73	139	89	B2	Blood (STARNET)	EpiXcan	0.900688
ENSG00000092094	OSGEP	-1.49889	-0.0492657	0.133901	0.257995	0.429371	3.69773e-60	1.31555e-58	32	51	39	B2	Blood (STARNET)	EpiXcan	0.900688
ENSG00000054793	ATP9A	1.49813	0.102843	0.134101	0.0653899	0.142406	1.52536e-16	1.03873e-15	23	43	29	B2	Blood (STARNET)	EpiXcan	0.900688
ENSG00000140995	DEF8	-1.49773	-0.37082	0.134202	0.00456239	0.0167038	0.00714444	0.0162414	6	11	8	B2	Blood (STARNET)	EpiXcan	0.900688
ENSG00000163406	SLC15A2	1.49728	0.114848	0.134322	0.0540279	0.16546	2.82675e-19	2.25752e-18	31	70	47	B2	Blood (STARNET)	EpiXcan	0.900688
ENSG00000258302	AC025034.1	-1.49713	-0.28622	0.13436	0.00673104	0.0308109	0.000193413	0.000521249	8	14	9	B2	Blood (STARNET)	EpiXcan	0.900688
ENSG00000152223	EPG5	1.49712	0.176211	0.134363	0.0228161	0.0500302	1.83916e-06	6.14212e-06	11	27	13	B2	Blood (STARNET)	EpiXcan	0.900688
ENSG00000164967	RPP25L	1.4962	0.206104	0.134601	0.0219665	0.0152022	0.00967719	0.0216919	26	33	30	B2	Blood (STARNET)	EpiXcan	0.900688
ENSG00000124782	RREB1	-1.49476	-0.159977	0.134978	0.0306191	0.0385426	3.8407e-05	0.000112313	17	29	18	B2	Blood (STARNET)	EpiXcan	0.901102
ENSG00000103995	CEP152	1.49442	0.0829829	0.135066	0.148255	0.317112	5.63626e-41	1.10223e-39	32	58	41	B2	Blood (STARNET)	EpiXcan	0.901202
ENSG00000125166	GOT2	1.49193	0.220664	0.135719	0.0141571	0.0534368	9.45755e-07	3.25192e-06	12	20	13	B2	Blood (STARNET)	EpiXcan	0.901327
ENSG00000173530	TNFRSF10D	-1.49137	-0.322904	0.135864	0.00873336	0.0183755	0.00455607	0.0105699	7	15	8	B2	Blood (STARNET)	EpiXcan	0.901327
ENSG00000167081	PBX3	-1.49136	-0.302248	0.135866	0.00556857	0.0183705	0.00464437	0.0107604	7	14	8	B2	Blood (STARNET)	EpiXcan	0.901327
ENSG00000109670	FBXW7	-1.49114	-1.76537	0.135925	0.000237424	0.0157099	0.00900065	0.0202535	2	10	4	B2	Blood (STARNET)	EpiXcan	0.901327
ENSG00000258441	LINC00641	-1.49062	-0.321748	0.13606	0.0125302	0.0341796	9.02497e-05	0.000252422	24	52	28	B2	Blood (STARNET)	EpiXcan	0.901327
ENSG00000122507	BBS9	-1.49019	-0.279741	0.136174	0.00920746	0.0218752	0.00184118	0.00443941	14	25	15	B2	Blood (STARNET)	EpiXcan	0.901327
ENSG00000213398	LCAT	1.48841	0.11204	0.136643	0.0446785	0.0731629	9.34323e-09	3.79925e-08	11	23	11	B2	Blood (STARNET)	EpiXcan	0.901327
ENSG00000111145	ELK3	-1.48733	-0.273268	0.136927	0.0128636	0.0412259	1.9643e-05	5.93472e-05	3	33	4	B2	Blood (STARNET)	EpiXcan	0.901327
ENSG00000030066	NUP160	-1.48711	-0.0906894	0.136985	0.0597203	0.105121	1.99167e-12	1.04941e-11	34	53	42	B2	Blood (STARNET)	EpiXcan	0.901327
ENSG00000161912	ADCY10P1	1.48699	0.0588051	0.137017	0.213942	0.427962	2.82888e-59	9.72418e-58	34	71	39	B2	Blood (STARNET)	EpiXcan	0.901327
ENSG00000241058	NSUN6	1.48619	0.074015	0.13723	0.123448	0.31648	6.1775e-40	1.17056e-38	24	46	32	B2	Blood (STARNET)	EpiXcan	0.901327
ENSG00000253716	MINCR	-1.48506	-0.0850213	0.137529	0.081934	0.235771	2.01744e-28	2.45697e-27	19	35	27	B2	Blood (STARNET)	EpiXcan	0.901327
ENSG00000006715	VPS41	-1.48474	-0.150608	0.137612	0.0400006	0.0966752	1.66506e-11	8.21625e-11	33	57	43	B2	Blood (STARNET)	EpiXcan	0.901327
ENSG00000204632	HLA-G	-1.48403	-0.0632199	0.1378	0.312033	0.611681	1.63427e-105	1.74938e-103	104	162	124	B2	Blood (STARNET)	EpiXcan	0.901327
ENSG00000175416	CLTB	1.4837	0.156594	0.137889	0.038073	0.16668	2.59529e-19	2.07674e-18	7	28	13	B2	Blood (STARNET)	EpiXcan	0.901327
ENSG00000271736	AL138900.3	-1.48353	-0.417641	0.137934	0.00759348	0.0460698	4.89352e-06	1.57229e-05	9	39	11	B2	Blood (STARNET)	EpiXcan	0.901327
ENSG00000099904	ZDHHC8	1.48336	0.123378	0.137979	0.0548536	0.0525482	1.00067e-06	3.43395e-06	37	53	46	B2	Blood (STARNET)	EpiXcan	0.901327
ENSG00000124406	ATP8A1	-1.48326	-0.0976337	0.138005	0.0590304	0.110747	4.51116e-13	2.47081e-12	9	41	9	B2	Blood (STARNET)	EpiXcan	0.901327
ENSG00000182534	MXRA7	1.48299	0.0427358	0.138076	0.309583	0.433455	5.66934e-61	2.05291e-59	16	26	17	B2	Blood (STARNET)	EpiXcan	0.901327
ENSG00000163462	TRIM46	1.48293	1.31921	0.138093	0.000502273	0.0115704	0.02448	0.0523535	3	6	4	B2	Blood (STARNET)	EpiXcan	0.901327
ENSG00000106392	C1GALT1	1.48181	0.0795916	0.138391	0.123538	0.26516	1.09696e-32	1.58981e-31	16	34	23	B2	Blood (STARNET)	EpiXcan	0.901327
ENSG00000139899	CBLN3	1.48179	0.0609693	0.138395	0.225107	0.521404	6.01536e-80	3.54616e-78	6	13	9	B2	Blood (STARNET)	EpiXcan	0.901327
ENSG00000152784	PRDM8	-1.48107	-0.136699	0.138588	0.0370892	0.117949	1.01176e-13	5.79646e-13	12	21	15	B2	Blood (STARNET)	EpiXcan	0.901327
ENSG00000073536	NLE1	-1.48066	-0.169449	0.138696	0.0190828	0.0514534	1.43936e-06	4.85073e-06	3	5	4	B2	Blood (STARNET)	EpiXcan	0.901327
ENSG00000081014	AP4E1	-1.48001	-0.104666	0.138871	0.0623478	0.0671451	3.86564e-08	1.5023e-07	30	72	33	B2	Blood (STARNET)	EpiXcan	0.901327
ENSG00000172845	SP3	-1.47963	-0.255111	0.138971	0.0174619	0.0496941	1.8515e-06	6.17993e-06	10	11	11	B2	Blood (STARNET)	EpiXcan	0.901327
ENSG00000268912	AC012313.5	-1.47928	-0.0913169	0.139065	0.083351	0.132968	2.38777e-15	1.51052e-14	28	42	34	B2	Blood (STARNET)	EpiXcan	0.901327
ENSG00000169435	RASSF6	1.47885	0.19333	0.139181	0.0176989	0.0440408	9.33871e-06	2.91682e-05	10	28	10	B2	Blood (STARNET)	EpiXcan	0.901327
ENSG00000214517	PPME1	1.47877	0.100294	0.139202	0.0358374	0.0376596	4.43119e-05	0.000128752	40	103	53	B2	Blood (STARNET)	EpiXcan	0.901327
ENSG00000164292	RHOBTB3	-1.47856	-0.456061	0.139258	0.0032897	0.0147063	0.011344	0.0252564	7	17	8	B2	Blood (STARNET)	EpiXcan	0.901327
ENSG00000153898	MCOLN2	1.47701	0.150355	0.139673	0.0281839	0.127104	7.03044e-15	4.29666e-14	9	22	12	B2	Blood (STARNET)	EpiXcan	0.901327
ENSG00000169313	P2RY12	1.4769	0.245263	0.139703	0.0142315	0.0105216	0.032209	0.0677432	20	29	26	B2	Blood (STARNET)	EpiXcan	0.901327
ENSG00000158528	PPP1R9A	-1.47607	-0.115617	0.139925	0.0621756	0.115022	1.41874e-13	8.04127e-13	14	28	18	B2	Blood (STARNET)	EpiXcan	0.901327
ENSG00000107643	MAPK8	-1.4758	-0.0822726	0.139997	0.128464	0.235142	4.20134e-28	5.07111e-27	69	134	95	B2	Blood (STARNET)	EpiXcan	0.901327
ENSG00000175634	RPS6KB2	-1.47579	-1.2135	0.14	0.000552978	0.0170621	0.0065192	0.0148977	1	9	3	B2	Blood (STARNET)	EpiXcan	0.901327
ENSG00000116473	RAP1A	-1.47418	-0.131802	0.140432	0.0354209	0.110043	6.91209e-13	3.74715e-12	12	71	17	B2	Blood (STARNET)	EpiXcan	0.901327
ENSG00000119723	COQ6	1.47317	0.219037	0.140705	0.0231094	0.015703	0.0086493	0.0194992	24	29	25	B2	Blood (STARNET)	EpiXcan	0.901327
ENSG00000138459	SLC35A5	-1.47309	-0.131809	0.140727	0.0585295	0.17318	3.02207e-20	2.53285e-19	9	13	11	B2	Blood (STARNET)	EpiXcan	0.901327
ENSG00000141543	EIF4A3	-1.47307	-0.100046	0.140732	0.0743374	0.0971181	1.98143e-11	9.71058e-11	36	89	47	B2	Blood (STARNET)	EpiXcan	0.901327
ENSG00000120708	TGFBI	-1.4728	-0.0751564	0.140805	0.149696	0.188557	5.15332e-22	4.72472e-21	35	72	43	B2	Blood (STARNET)	EpiXcan	0.901327
ENSG00000134470	IL15RA	1.47207	0.332659	0.141001	0.00699666	0.0924332	5.9296e-11	2.80461e-10	14	25	17	B2	Blood (STARNET)	EpiXcan	0.901327
ENSG00000188404	SELL	-1.47199	-0.196801	0.141023	0.0182772	0.0254238	0.000710909	0.00179463	9	11	9	B2	Blood (STARNET)	EpiXcan	0.901327
ENSG00000174574	AKIRIN1	1.47178	0.24764	0.14108	0.0151307	0.10037	7.82773e-12	3.95371e-11	15	31	20	B2	Blood (STARNET)	EpiXcan	0.901327
ENSG00000053770	AP5M1	-1.47157	-0.398961	0.141137	0.00510832	0.013484	0.0152066	0.0333872	14	19	18	B2	Blood (STARNET)	EpiXcan	0.901327
ENSG00000180398	MCFD2	-1.47109	-0.0965495	0.141267	0.0465416	0.141046	1.90558e-16	1.29116e-15	31	74	45	B2	Blood (STARNET)	EpiXcan	0.901327
ENSG00000165475	CRYL1	1.47098	0.254199	0.141297	0.00940419	0.0251236	0.000723697	0.00182502	4	5	4	B2	Blood (STARNET)	EpiXcan	0.901327
ENSG00000267100	ILF3-AS1	1.47065	0.180714	0.141386	0.0326601	0.0411442	1.54901e-05	4.73867e-05	37	81	45	B2	Blood (STARNET)	EpiXcan	0.901327
ENSG00000170430	MGMT	1.47005	0.060042	0.141548	0.24206	0.392287	1.5969e-53	4.58516e-52	21	51	23	B2	Blood (STARNET)	EpiXcan	0.901327
ENSG00000136492	BRIP1	1.47001	0.287887	0.141559	0.00764075	0.0324124	0.000155867	0.000425799	2	3	3	B2	Blood (STARNET)	EpiXcan	0.901327
ENSG00000173960	UBXN2A	1.47	0.0592157	0.141563	0.165122	0.358692	1.02711e-46	2.38286e-45	23	38	31	B2	Blood (STARNET)	EpiXcan	0.901327
ENSG00000183250	LINC01547	-1.4694	-0.10053	0.141723	0.0729785	0.168946	1.35549e-19	1.10348e-18	26	47	37	B2	Blood (STARNET)	EpiXcan	0.901327
ENSG00000103591	AAGAB	1.4691	0.114589	0.141806	0.0527822	0.011127	0.0276418	0.0587652	62	76	76	B2	Blood (STARNET)	EpiXcan	0.901327
ENSG00000172667	ZMAT3	-1.469	-0.0901459	0.141832	0.0483833	0.0418185	1.40303e-05	4.30831e-05	50	63	60	B2	Blood (STARNET)	EpiXcan	0.901327
ENSG00000178685	PARP10	-1.46887	-0.107817	0.141869	0.0719638	0.132829	2.14701e-15	1.36316e-14	9	27	18	B2	Blood (STARNET)	EpiXcan	0.901327
ENSG00000125844	RRBP1	-1.46884	-0.217834	0.141875	0.0181086	0.0215012	0.00217983	0.00521168	18	27	23	B2	Blood (STARNET)	EpiXcan	0.901327
ENSG00000126773	PCNX4	-1.4662	-0.1076	0.142593	0.0360644	0.0243813	0.00101591	0.00251616	35	46	42	B2	Blood (STARNET)	EpiXcan	0.901327
ENSG00000156510	HKDC1	1.46525	0.083761	0.142852	0.104342	0.287951	4.94437e-36	8.06633e-35	32	81	37	B2	Blood (STARNET)	EpiXcan	0.901327
ENSG00000108064	TFAM	1.46518	0.132713	0.142871	0.0367201	0.112385	2.88453e-13	1.59782e-12	10	21	12	B2	Blood (STARNET)	EpiXcan	0.901327
ENSG00000258515	AL355075.2	-1.46514	-0.0928535	0.142883	0.0687849	0.178787	4.91506e-21	4.29953e-20	12	17	14	B2	Blood (STARNET)	EpiXcan	0.901327
ENSG00000271680	AC098935.2	-1.4648	-0.0940609	0.142976	0.0747289	0.223005	7.49025e-27	8.59055e-26	16	19	19	B2	Blood (STARNET)	EpiXcan	0.901327
ENSG00000139112	GABARAPL1	1.4645	0.226359	0.143058	0.0136453	0.0446525	5.5754e-06	1.78013e-05	5	12	11	B2	Blood (STARNET)	EpiXcan	0.901327
ENSG00000140497	SCAMP2	1.46415	0.146132	0.143154	0.0426428	0.0518733	1.49447e-06	5.02673e-06	36	59	44	B2	Blood (STARNET)	EpiXcan	0.901327
ENSG00000271335	AL117336.3	1.46376	0.06179	0.143261	0.164204	0.287563	8.03319e-36	1.29497e-34	21	28	23	B2	Blood (STARNET)	EpiXcan	0.901327
ENSG00000113597	TRAPPC13	1.46333	0.200768	0.143376	0.0151555	0.0290604	0.00032464	0.000851221	9	13	11	B2	Blood (STARNET)	EpiXcan	0.901327
ENSG00000088179	PTPN4	-1.4626	-0.258564	0.143577	0.00927134	0.022183	0.00183431	0.00442462	12	20	14	B2	Blood (STARNET)	EpiXcan	0.901327
ENSG00000107890	ANKRD26	-1.46215	-0.0988854	0.1437	0.101433	0.214974	6.52078e-26	7.15585e-25	19	39	21	B2	Blood (STARNET)	EpiXcan	0.901327
ENSG00000110619	CARS	1.46139	0.195306	0.143908	0.0191295	0.0102718	0.0345348	0.0723481	33	59	39	B2	Blood (STARNET)	EpiXcan	0.901327
ENSG00000133067	LGR6	1.46128	0.300285	0.143938	0.00972042	0.0237885	0.0012577	0.00309056	13	20	18	B2	Blood (STARNET)	EpiXcan	0.901327
ENSG00000178852	EFCAB13	-1.46114	-0.0491121	0.143977	0.16566	0.222471	1.6581e-26	1.87524e-25	39	56	46	B2	Blood (STARNET)	EpiXcan	0.901327
ENSG00000166689	PLEKHA7	1.45973	0.104247	0.144364	0.0772762	0.182536	8.79197e-22	7.95318e-21	49	88	62	B2	Blood (STARNET)	EpiXcan	0.902068
ENSG00000100055	CYTH4	-1.45872	-0.0890671	0.144642	0.0738472	0.131855	1.53486e-15	9.82168e-15	17	80	20	B2	Blood (STARNET)	EpiXcan	0.902239
ENSG00000181513	ACBD4	1.45852	0.123689	0.144696	0.0367609	0.0768921	3.20713e-09	1.34768e-08	8	16	8	B2	Blood (STARNET)	EpiXcan	0.902239
ENSG00000101307	SIRPB1	-1.45851	-0.0378887	0.1447	0.390146	0.601696	1.25709e-102	1.24718e-100	8	30	10	B2	Blood (STARNET)	EpiXcan	0.902239
ENSG00000198468	FLVCR1-AS1	-1.45732	-0.0421426	0.145029	0.361355	0.646643	2.28485e-118	3.20484e-116	29	52	37	B2	Blood (STARNET)	EpiXcan	0.902239
ENSG00000125835	SNRPB	1.45675	0.342767	0.145185	0.00589227	0.0265295	0.000648489	0.00164385	8	11	11	B2	Blood (STARNET)	EpiXcan	0.902239
ENSG00000172113	NME6	1.45641	0.159999	0.14528	0.016741	0.0485737	2.25801e-06	7.46733e-06	7	15	8	B2	Blood (STARNET)	EpiXcan	0.902239
ENSG00000145431	PDGFC	1.45635	0.0720308	0.145295	0.0341499	0.026517	0.000638966	0.00162207	37	63	44	B2	Blood (STARNET)	EpiXcan	0.902239
ENSG00000272825	AL844908.1	-1.45371	-0.127252	0.146028	0.0440588	0.165536	4.33524e-20	3.61853e-19	18	52	27	B2	Blood (STARNET)	EpiXcan	0.903024
ENSG00000160183	TMPRSS3	1.4532	0.0685848	0.146168	0.169096	0.238876	1.19638e-28	1.47172e-27	60	104	83	B2	Blood (STARNET)	EpiXcan	0.903024
ENSG00000135823	STX6	1.45285	0.179256	0.146267	0.0335273	0.0222754	0.0017221	0.00417209	27	55	34	B2	Blood (STARNET)	EpiXcan	0.903024
ENSG00000126822	PLEKHG3	-1.45253	-0.120486	0.146354	0.0490125	0.0709345	1.24698e-08	5.0254e-08	30	56	37	B2	Blood (STARNET)	EpiXcan	0.903024
ENSG00000070540	WIPI1	1.4525	0.090121	0.146363	0.0652567	0.100144	5.28759e-12	2.7043e-11	20	26	24	B2	Blood (STARNET)	EpiXcan	0.903024
ENSG00000166925	TSC22D4	-1.45218	-0.178572	0.146452	0.024853	0.0420533	1.42693e-05	4.37948e-05	23	29	26	B2	Blood (STARNET)	EpiXcan	0.903024
ENSG00000093144	ECHDC1	1.45196	0.165725	0.146513	0.0321015	0.0956163	2.43695e-11	1.18905e-10	8	26	17	B2	Blood (STARNET)	EpiXcan	0.903024
ENSG00000105619	TFPT	1.45162	0.213125	0.146607	0.0185766	0.0346416	9.27305e-05	0.000258827	9	25	9	B2	Blood (STARNET)	EpiXcan	0.903024
ENSG00000170584	NUDCD2	-1.4514	-0.364016	0.146669	0.00483403	0.0388329	3.26849e-05	9.63416e-05	6	21	7	B2	Blood (STARNET)	EpiXcan	0.903024
ENSG00000169031	COL4A3	-1.45109	-0.222937	0.146754	0.0118564	0.0191893	0.00358701	0.00839998	26	40	35	B2	Blood (STARNET)	EpiXcan	0.903024
ENSG00000186687	LYRM7	-1.45037	-0.153665	0.146956	0.022619	0.0278057	0.000467371	0.0012045	31	39	39	B2	Blood (STARNET)	EpiXcan	0.903024
ENSG00000069869	NEDD4	1.44962	0.0979526	0.147165	0.107814	0.201149	8.09428e-24	8.08964e-23	24	56	29	B2	Blood (STARNET)	EpiXcan	0.903024
ENSG00000027847	B4GALT7	1.44931	0.12462	0.14725	0.0408539	0.101505	4.62364e-12	2.37667e-11	15	21	19	B2	Blood (STARNET)	EpiXcan	0.903024
ENSG00000140368	PSTPIP1	-1.4485	-0.0636872	0.147477	0.119018	0.118105	9.76992e-14	5.60782e-13	53	84	65	B2	Blood (STARNET)	EpiXcan	0.903024
ENSG00000161265	U2AF1L4	-1.44834	-0.0338361	0.147521	0.420251	0.553319	1.47178e-90	1.10185e-88	19	38	21	B2	Blood (STARNET)	EpiXcan	0.903024
ENSG00000172007	RAB33B	1.44799	0.228798	0.147621	0.0156187	0.0314007	0.000164117	0.000446438	19	111	25	B2	Blood (STARNET)	EpiXcan	0.903024
ENSG00000233621	LINC01137	-1.44774	-0.0762527	0.14769	0.159948	0.218837	1.7043e-26	1.92392e-25	19	22	20	B2	Blood (STARNET)	EpiXcan	0.903024
ENSG00000139687	RB1	-1.4466	-0.315125	0.14801	0.00993136	0.0262273	0.000695522	0.00175651	10	11	10	B2	Blood (STARNET)	EpiXcan	0.903024
ENSG00000119684	MLH3	1.44484	0.0877418	0.148503	0.109473	0.280058	1.77616e-34	2.72978e-33	30	52	39	B2	Blood (STARNET)	EpiXcan	0.903024
ENSG00000118046	STK11	1.44384	0.242804	0.148784	0.0146017	0.0389176	3.31425e-05	9.7596e-05	5	11	6	B2	Blood (STARNET)	EpiXcan	0.903024
ENSG00000131373	HACL1	-1.44283	-0.466591	0.149069	0.00205261	0.0172813	0.00591627	0.0135656	4	8	7	B2	Blood (STARNET)	EpiXcan	0.903024
ENSG00000143891	GALM	-1.44238	-0.205855	0.149194	0.0170407	0.024029	0.00106111	0.00262279	19	29	24	B2	Blood (STARNET)	EpiXcan	0.903024
ENSG00000173068	BNC2	-1.44225	-0.578201	0.149232	0.00183223	0.0531999	8.28145e-07	2.8661e-06	9	105	15	B2	Blood (STARNET)	EpiXcan	0.903024
ENSG00000105963	ADAP1	-1.4419	-0.462092	0.149331	0.00882753	0.0151279	0.00942	0.0211581	7	12	7	B2	Blood (STARNET)	EpiXcan	0.903024
ENSG00000273237	AC004520.1	1.44171	0.410821	0.149384	0.00472304	0.0107991	0.0282435	0.0599088	11	27	12	B2	Blood (STARNET)	EpiXcan	0.903024
ENSG00000136522	MRPL47	-1.44156	-0.284331	0.149425	0.00739637	0.0138858	0.0137521	0.0303465	37	47	45	B2	Blood (STARNET)	EpiXcan	0.903024
ENSG00000135241	PNPLA8	-1.44155	-0.0762003	0.14943	0.13073	0.164207	9.26044e-20	7.62003e-19	26	98	28	B2	Blood (STARNET)	EpiXcan	0.903024
ENSG00000091542	ALKBH5	-1.4412	-0.0987071	0.149528	0.0627987	0.112978	2.81434e-13	1.56035e-12	19	33	23	B2	Blood (STARNET)	EpiXcan	0.903024
ENSG00000124243	BCAS4	-1.44113	-0.0828357	0.149549	0.087344	0.175181	1.85263e-20	1.57216e-19	13	23	15	B2	Blood (STARNET)	EpiXcan	0.903024
ENSG00000237190	CDKN2AIPNL	1.4407	0.544285	0.14967	0.00238685	0.020903	0.00257516	0.00610662	10	17	13	B2	Blood (STARNET)	EpiXcan	0.903024
ENSG00000172775	FAM192A	-1.43957	-0.133898	0.14999	0.0530939	0.0404078	2.1119e-05	6.35235e-05	51	81	65	B2	Blood (STARNET)	EpiXcan	0.903024
ENSG00000069966	GNB5	1.43886	0.224066	0.150191	0.0136886	0.0440682	9.79076e-06	3.05021e-05	3	6	3	B2	Blood (STARNET)	EpiXcan	0.903024
ENSG00000135945	REV1	1.43808	0.430839	0.150413	0.00279393	0.0190524	0.0038262	0.00893267	4	49	8	B2	Blood (STARNET)	EpiXcan	0.903024
ENSG00000187474	FPR3	-1.43776	-0.149519	0.150503	0.0352058	0.0397752	2.50687e-05	7.48503e-05	30	52	40	B2	Blood (STARNET)	EpiXcan	0.903024
ENSG00000163512	AZI2	-1.43769	-0.218537	0.150523	0.0110628	0.0408096	1.67686e-05	5.1093e-05	12	15	14	B2	Blood (STARNET)	EpiXcan	0.903024
ENSG00000198198	SZT2	-1.43722	-0.11587	0.150654	0.0390005	0.0199585	0.00294346	0.00694893	17	24	20	B2	Blood (STARNET)	EpiXcan	0.903024
ENSG00000165684	SNAPC4	-1.43625	-0.177169	0.150931	0.00944614	0.0330173	0.00013298	0.000365322	12	19	16	B2	Blood (STARNET)	EpiXcan	0.903024
ENSG00000185000	DGAT1	-1.4358	-0.15667	0.151061	0.0350775	0.0273843	0.000493941	0.00126949	42	65	51	B2	Blood (STARNET)	EpiXcan	0.903024
ENSG00000178607	ERN1	-1.43489	-0.0605601	0.15132	0.233792	0.356661	3.9909e-47	9.36556e-46	14	24	16	B2	Blood (STARNET)	EpiXcan	0.903024
ENSG00000197989	SNHG12	-1.43452	-0.258295	0.151423	0.00800478	0.0354583	5.70452e-05	0.000163601	5	18	6	B2	Blood (STARNET)	EpiXcan	0.903024
ENSG00000181007	ZFP82	1.43374	0.0669429	0.151646	0.175459	0.294675	5.38522e-37	9.10192e-36	38	58	44	B2	Blood (STARNET)	EpiXcan	0.903024
ENSG00000010327	STAB1	1.43325	0.204471	0.151786	0.00962929	0.031036	0.00020271	0.000545101	7	12	8	B2	Blood (STARNET)	EpiXcan	0.903024
ENSG00000143258	USP21	-1.43297	-0.28929	0.151866	0.00894415	0.0273453	0.000495373	0.00127291	11	15	13	B2	Blood (STARNET)	EpiXcan	0.903024
ENSG00000170293	CMTM8	-1.43245	-0.0749069	0.152015	0.0630933	0.321272	1.19493e-40	2.33308e-39	53	86	70	B2	Blood (STARNET)	EpiXcan	0.903024
ENSG00000197879	MYO1C	1.43223	0.130167	0.152078	0.0613757	0.0301364	0.000261463	0.00069196	46	89	55	B2	Blood (STARNET)	EpiXcan	0.903024
ENSG00000150433	TMEM218	-1.43188	-0.180115	0.152179	0.0152197	0.0572192	3.04217e-07	1.09801e-06	5	21	7	B2	Blood (STARNET)	EpiXcan	0.903024
ENSG00000116128	BCL9	-1.42871	-0.194348	0.153089	0.032007	0.0550209	4.91529e-07	1.73859e-06	23	32	25	B2	Blood (STARNET)	EpiXcan	0.903024
ENSG00000168092	PAFAH1B2	-1.42805	-0.176099	0.153279	0.0300997	0.0561474	5.48905e-07	1.9348e-06	31	46	37	B2	Blood (STARNET)	EpiXcan	0.903024
ENSG00000020922	MRE11	1.4277	0.0367397	0.153377	0.422287	0.559056	3.34235e-89	2.44232e-87	34	54	43	B2	Blood (STARNET)	EpiXcan	0.903024
ENSG00000085982	USP40	1.4275	0.0830809	0.153436	0.0719569	0.243641	9.56622e-30	1.22109e-28	15	23	17	B2	Blood (STARNET)	EpiXcan	0.903024
ENSG00000104047	DTWD1	-1.42743	-0.454756	0.153457	0.00461223	0.0106399	0.0310543	0.0654614	4	18	5	B2	Blood (STARNET)	EpiXcan	0.903024
ENSG00000247828	TMEM161B-AS1	1.42725	0.0642675	0.153506	0.187968	0.285806	7.90769e-36	1.27642e-34	28	45	38	B2	Blood (STARNET)	EpiXcan	0.903024
ENSG00000232112	TMA7	1.42551	0.117123	0.154009	0.0495524	0.231013	2.14208e-27	2.51829e-26	11	28	19	B2	Blood (STARNET)	EpiXcan	0.903024
ENSG00000132970	WASF3	1.42521	0.101271	0.154096	0.0579812	0.140979	1.60724e-16	1.09144e-15	52	81	67	B2	Blood (STARNET)	EpiXcan	0.903024
ENSG00000099817	POLR2E	-1.42475	-0.176159	0.154231	0.024754	0.0825209	8.59828e-10	3.75402e-09	19	48	25	B2	Blood (STARNET)	EpiXcan	0.903024
ENSG00000164002	EXO5	-1.42464	-0.0765179	0.15426	0.0781098	0.166419	2.45963e-19	1.97207e-18	17	28	20	B2	Blood (STARNET)	EpiXcan	0.903024
ENSG00000119844	AFTPH	1.42384	0.169153	0.154492	0.0313196	0.0197961	0.00316073	0.00743597	33	66	40	B2	Blood (STARNET)	EpiXcan	0.903024
ENSG00000189339	SLC35E2B	1.42346	0.0961258	0.154603	0.116102	0.278705	2.93026e-34	4.4586e-33	63	149	96	B2	Blood (STARNET)	EpiXcan	0.903024
ENSG00000177963	RIC8A	-1.42345	-0.214754	0.154605	0.013849	0.0495215	2.42851e-06	8.01383e-06	32	58	50	B2	Blood (STARNET)	EpiXcan	0.903024
ENSG00000181666	HKR1	1.4233	0.102633	0.154649	0.0530517	0.108313	1.02544e-12	5.50042e-12	10	15	12	B2	Blood (STARNET)	EpiXcan	0.903024
ENSG00000160961	ZNF333	1.42327	0.095899	0.154658	0.102507	0.281308	2.11096e-35	3.34112e-34	13	29	17	B2	Blood (STARNET)	EpiXcan	0.903024
ENSG00000198625	MDM4	1.42293	0.23208	0.154757	0.00891376	0.0942657	4.56683e-11	2.18288e-10	10	21	16	B2	Blood (STARNET)	EpiXcan	0.903024
ENSG00000072210	ALDH3A2	1.42286	0.0921383	0.154776	0.0676757	0.173985	1.87653e-20	1.59133e-19	14	25	20	B2	Blood (STARNET)	EpiXcan	0.903024
ENSG00000042832	TG	1.42246	0.0957237	0.154893	0.0728651	0.292513	2.81713e-36	4.62684e-35	44	67	56	B2	Blood (STARNET)	EpiXcan	0.903024
ENSG00000166847	DCTN5	-1.42214	-0.0328183	0.154985	0.521877	0.671985	5.21261e-127	8.95908e-125	64	99	71	B2	Blood (STARNET)	EpiXcan	0.903024
ENSG00000177706	FAM20C	1.42192	0.0906265	0.15505	0.0961477	0.139928	3.89302e-16	2.60025e-15	42	107	53	B2	Blood (STARNET)	EpiXcan	0.903024
ENSG00000169570	DTWD2	1.42108	0.231337	0.155294	0.0110334	0.0151195	0.00864945	0.0194992	6	20	7	B2	Blood (STARNET)	EpiXcan	0.903302
ENSG00000182446	NPLOC4	1.41918	0.116367	0.155845	0.0320397	0.0547775	5.8312e-07	2.04713e-06	28	54	31	B2	Blood (STARNET)	EpiXcan	0.904944
ENSG00000162636	FAM102B	-1.4165	-0.0999829	0.15663	0.10769	0.109701	3.94733e-13	2.16979e-12	56	83	71	B2	Blood (STARNET)	EpiXcan	0.905026
ENSG00000196284	SUPT3H	-1.41543	-0.10403	0.156942	0.0526793	0.112726	4.86342e-13	2.6554e-12	10	46	11	B2	Blood (STARNET)	EpiXcan	0.905026
ENSG00000118197	DDX59	-1.41536	-0.0719304	0.156964	0.107562	0.222309	1.87991e-26	2.11434e-25	44	56	52	B2	Blood (STARNET)	EpiXcan	0.905026
ENSG00000246263	UBR5-AS1	1.41526	0.0897647	0.156993	0.105253	0.185309	7.93196e-22	7.19121e-21	27	49	30	B2	Blood (STARNET)	EpiXcan	0.905026
ENSG00000108395	TRIM37	-1.41516	-0.112238	0.157021	0.0496932	0.196886	4.52678e-23	4.38067e-22	9	27	11	B2	Blood (STARNET)	EpiXcan	0.905026
ENSG00000157168	NRG1	1.41444	0.0623171	0.157232	0.179374	0.269447	8.08708e-33	1.17484e-31	23	35	28	B2	Blood (STARNET)	EpiXcan	0.905026
ENSG00000122376	FAM35A	-1.41437	-0.190719	0.157254	0.0162494	0.0650097	4.75393e-08	1.83525e-07	12	39	15	B2	Blood (STARNET)	EpiXcan	0.905026
ENSG00000261222	AC064805.1	1.41302	0.0433658	0.157649	0.276781	0.456967	3.89407e-66	1.67322e-64	44	70	52	B2	Blood (STARNET)	EpiXcan	0.905026
ENSG00000122085	MTERF4	-1.4126	-0.067746	0.157775	0.111727	0.25531	4.61034e-31	6.25111e-30	26	50	36	B2	Blood (STARNET)	EpiXcan	0.905026
ENSG00000255436	Z95704.2	-1.4125	-0.128432	0.157802	0.0588993	0.14611	4.78434e-17	3.35922e-16	5	15	8	B2	Blood (STARNET)	EpiXcan	0.905026
ENSG00000119403	PHF19	1.41235	0.19372	0.157847	0.0270082	0.0777298	1.80677e-09	7.72802e-09	26	32	30	B2	Blood (STARNET)	EpiXcan	0.905026
ENSG00000166750	SLFN5	-1.41207	-0.0699051	0.157929	0.113723	0.452763	2.13856e-64	8.69895e-63	20	32	27	B2	Blood (STARNET)	EpiXcan	0.905026
ENSG00000185477	GPRIN3	-1.41188	-0.206812	0.157986	0.0227946	0.0419041	1.32288e-05	4.06834e-05	15	25	17	B2	Blood (STARNET)	EpiXcan	0.905026
ENSG00000267279	AC090409.1	-1.41145	-0.0718518	0.158112	0.113178	0.205672	1.88259e-24	1.94359e-23	3	7	5	B2	Blood (STARNET)	EpiXcan	0.905026
ENSG00000183309	ZNF623	-1.4109	-0.242296	0.158275	0.0135803	0.134632	9.11967e-16	5.92269e-15	10	18	16	B2	Blood (STARNET)	EpiXcan	0.905026
ENSG00000120071	KANSL1	-1.40832	-0.0306083	0.159038	0.0266153	0.283522	2.42292e-35	3.82496e-34	30	83	41	B2	Blood (STARNET)	EpiXcan	0.905026
ENSG00000150403	TMCO3	-1.40831	-0.175782	0.159038	0.0293009	0.0794783	1.80623e-09	7.72802e-09	42	62	52	B2	Blood (STARNET)	EpiXcan	0.905026
ENSG00000154917	RAB6B	1.4065	0.0698607	0.159576	0.0944386	0.160252	1.42173e-18	1.09253e-17	85	124	107	B2	Blood (STARNET)	EpiXcan	0.905026
ENSG00000264538	SUZ12P1	1.40623	0.0666759	0.159656	0.117502	0.205685	2.44713e-24	2.50313e-23	71	99	88	B2	Blood (STARNET)	EpiXcan	0.905026
ENSG00000146067	FAM193B	1.40584	0.611701	0.159773	0.00254289	0.011459	0.0254828	0.0543837	3	15	3	B2	Blood (STARNET)	EpiXcan	0.905026
ENSG00000114166	KAT2B	-1.40524	-0.189768	0.159949	0.0104723	0.0734539	5.08293e-09	2.10976e-08	10	12	12	B2	Blood (STARNET)	EpiXcan	0.905026
ENSG00000149474	KAT14	1.40346	0.128119	0.16048	0.0563879	0.0689858	1.89084e-08	7.51349e-08	40	77	54	B2	Blood (STARNET)	EpiXcan	0.905026
ENSG00000127837	AAMP	-1.40318	-0.284566	0.160563	0.00788409	0.0107601	0.0293347	0.0620508	6	20	6	B2	Blood (STARNET)	EpiXcan	0.905026
ENSG00000103550	KNOP1	1.40299	0.074022	0.160618	0.105344	0.166374	2.37705e-19	1.90837e-18	29	37	34	B2	Blood (STARNET)	EpiXcan	0.905026
ENSG00000102805	CLN5	1.40283	0.282234	0.160668	0.0127313	0.0385537	3.19458e-05	9.43223e-05	19	30	25	B2	Blood (STARNET)	EpiXcan	0.905026
ENSG00000132256	TRIM5	1.40277	0.37595	0.160687	0.00436338	0.0177806	0.00508936	0.0117523	5	8	6	B2	Blood (STARNET)	EpiXcan	0.905026
ENSG00000054523	KIF1B	1.4027	0.0814623	0.160706	0.076581	0.153802	6.57308e-18	4.86129e-17	28	42	34	B2	Blood (STARNET)	EpiXcan	0.905026
ENSG00000268758	ADGRE4P	1.40099	0.0461382	0.161218	0.207477	0.278616	4.92076e-34	7.38599e-33	35	91	46	B2	Blood (STARNET)	EpiXcan	0.905026
ENSG00000162512	SDC3	-1.3998	-0.0967745	0.161574	0.0623044	0.106487	5.6334e-13	3.06484e-12	16	31	16	B2	Blood (STARNET)	EpiXcan	0.905026
ENSG00000169062	UPF3A	-1.39906	-0.104817	0.161795	0.0547975	0.0866132	1.92283e-10	8.79471e-10	23	39	26	B2	Blood (STARNET)	EpiXcan	0.905026
ENSG00000154813	DPH3	-1.39892	-0.351617	0.161837	0.0068945	0.0213518	0.00229491	0.00547611	7	12	9	B2	Blood (STARNET)	EpiXcan	0.905026
ENSG00000116747	TROVE2	1.39854	0.131206	0.161952	0.0362139	0.0118994	0.0222664	0.047888	36	48	41	B2	Blood (STARNET)	EpiXcan	0.905026
ENSG00000161551	ZNF577	-1.39774	-0.136838	0.16219	0.0363905	0.0681188	2.76459e-08	1.08407e-07	20	29	22	B2	Blood (STARNET)	EpiXcan	0.905026
ENSG00000176222	ZNF404	1.39774	0.150471	0.162192	0.0208544	0.0540857	7.63914e-07	2.65132e-06	8	29	11	B2	Blood (STARNET)	EpiXcan	0.905026
ENSG00000130402	ACTN4	1.39767	0.129946	0.162214	0.0275637	0.0216271	0.00213496	0.00511272	24	60	32	B2	Blood (STARNET)	EpiXcan	0.905026
ENSG00000154447	SH3RF1	1.39742	0.52904	0.162286	0.00317606	0.0539768	5.87513e-07	2.06136e-06	2	4	4	B2	Blood (STARNET)	EpiXcan	0.905026
ENSG00000125457	MIF4GD	-1.39699	-1.10123	0.162416	0.000466425	0.0395227	3.0044e-05	8.90737e-05	3	11	7	B2	Blood (STARNET)	EpiXcan	0.905026
ENSG00000113575	PPP2CA	-1.39664	-1.03426	0.162523	0.000569474	0.0158708	0.00856785	0.0193295	3	4	4	B2	Blood (STARNET)	EpiXcan	0.905026
ENSG00000118762	PKD2	-1.39579	-0.0737128	0.162777	0.0941965	0.103996	4.99444e-13	2.72572e-12	25	86	28	B2	Blood (STARNET)	EpiXcan	0.905026
ENSG00000162244	RPL29	1.39512	0.214828	0.162979	0.019716	0.0151665	0.0102473	0.0228942	11	27	11	B2	Blood (STARNET)	EpiXcan	0.905026
ENSG00000138964	PARVG	1.39465	0.155946	0.163122	0.0433673	0.0861143	1.61722e-10	7.4303e-10	23	48	34	B2	Blood (STARNET)	EpiXcan	0.905026
ENSG00000079739	PGM1	1.39165	0.222091	0.164028	0.0239296	0.0761388	2.41757e-09	1.02472e-08	5	46	9	B2	Blood (STARNET)	EpiXcan	0.906374
ENSG00000182230	FAM153B	-1.39102	-0.111868	0.16422	0.0701898	0.230228	2.36635e-27	2.77926e-26	22	41	28	B2	Blood (STARNET)	EpiXcan	0.906374
ENSG00000156172	C8orf37	-1.39098	-0.144156	0.164231	0.0450627	0.124167	6.79705e-15	4.16596e-14	36	92	46	B2	Blood (STARNET)	EpiXcan	0.906374
ENSG00000214279	SCART1	1.39084	0.176952	0.164274	0.0199568	0.185376	1.5184e-21	1.35447e-20	12	21	19	B2	Blood (STARNET)	EpiXcan	0.906374
ENSG00000100284	TOM1	-1.39078	-0.111434	0.164293	0.0593178	0.155629	6.12585e-19	4.78884e-18	41	58	48	B2	Blood (STARNET)	EpiXcan	0.906374
ENSG00000171219	CDC42BPG	-1.38908	-0.122616	0.164808	0.0355905	0.0195533	0.00318556	0.00749294	58	86	66	B2	Blood (STARNET)	EpiXcan	0.90748
ENSG00000128656	CHN1	-1.38838	-0.0728547	0.165022	0.124788	0.19249	3.4299e-23	3.3484e-22	24	48	28	B2	Blood (STARNET)	EpiXcan	0.90748
ENSG00000261312	AC002550.1	1.38732	0.075999	0.165344	0.0882554	0.184025	1.23661e-21	1.10958e-20	20	46	24	B2	Blood (STARNET)	EpiXcan	0.90748
ENSG00000228638	FCF1P2	1.38636	0.594115	0.165637	0.00102184	0.0193248	0.00360887	0.0084479	5	11	7	B2	Blood (STARNET)	EpiXcan	0.90748
ENSG00000054965	FAM168A	1.3863	0.161156	0.165654	0.0195553	0.0578118	3.35556e-07	1.20399e-06	7	10	7	B2	Blood (STARNET)	EpiXcan	0.90748
ENSG00000122224	LY9	-1.38558	-0.12037	0.165876	0.0477052	0.0870625	2.80747e-10	1.27263e-09	32	66	41	B2	Blood (STARNET)	EpiXcan	0.90748
ENSG00000071051	NCK2	1.385	0.18115	0.166053	0.020813	0.0244936	0.000978251	0.00242733	18	33	19	B2	Blood (STARNET)	EpiXcan	0.90748
ENSG00000111321	LTBR	1.38452	0.579481	0.1662	0.00211451	0.0214775	0.0021064	0.00504998	1	4	2	B2	Blood (STARNET)	EpiXcan	0.90748
ENSG00000189266	PNRC2	1.38401	0.0411296	0.166356	0.458227	0.709258	3.48497e-143	1.03725e-140	60	90	73	B2	Blood (STARNET)	EpiXcan	0.90748
ENSG00000096717	SIRT1	-1.38385	-0.104149	0.166404	0.0662502	0.165671	1.35398e-19	1.10298e-18	24	39	31	B2	Blood (STARNET)	EpiXcan	0.90748
ENSG00000167645	YIF1B	1.38314	0.169105	0.166623	0.033265	0.0691091	2.26008e-08	8.92262e-08	10	14	13	B2	Blood (STARNET)	EpiXcan	0.90748
ENSG00000115112	TFCP2L1	1.38254	0.145985	0.166806	0.0509158	0.0633	6.65403e-08	2.54224e-07	30	59	43	B2	Blood (STARNET)	EpiXcan	0.90748
ENSG00000163349	HIPK1	1.38248	0.368646	0.166825	0.00356712	0.0103372	0.0334381	0.0701804	2	6	2	B2	Blood (STARNET)	EpiXcan	0.90748
ENSG00000109929	SC5D	-1.38188	-0.18076	0.167009	0.0143026	0.0122036	0.0212503	0.0457914	10	24	13	B2	Blood (STARNET)	EpiXcan	0.90748
ENSG00000114988	LMAN2L	-1.38134	-0.189599	0.167175	0.0165936	0.0404518	2.16965e-05	6.51483e-05	13	65	17	B2	Blood (STARNET)	EpiXcan	0.90748
ENSG00000197948	FCHSD1	-1.38001	-0.177775	0.167583	0.0237533	0.0843324	4.51544e-10	2.02061e-09	3	45	3	B2	Blood (STARNET)	EpiXcan	0.90748
ENSG00000172932	ANKRD13D	-1.37972	-0.208718	0.167673	0.00897045	0.0454448	7.02134e-06	2.22145e-05	11	15	13	B2	Blood (STARNET)	EpiXcan	0.90748
ENSG00000047849	MAP4	-1.37934	-0.255911	0.167791	0.0158398	0.0669003	3.46658e-08	1.35152e-07	11	38	15	B2	Blood (STARNET)	EpiXcan	0.90748
ENSG00000127084	FGD3	1.37906	0.0547953	0.167875	0.215534	0.348425	3.31872e-47	7.80315e-46	27	58	35	B2	Blood (STARNET)	EpiXcan	0.90748
ENSG00000147955	SIGMAR1	1.37879	0.105489	0.167961	0.0416303	0.0600678	2.01952e-07	7.39621e-07	22	48	26	B2	Blood (STARNET)	EpiXcan	0.90748
ENSG00000188511	C22orf34	-1.37848	-0.0616063	0.168055	0.147143	0.379064	1.28282e-50	3.34492e-49	9	18	13	B2	Blood (STARNET)	EpiXcan	0.90748
ENSG00000234444	ZNF736	-1.37822	-0.0481391	0.168135	0.196606	0.312939	4.41326e-40	8.40171e-39	30	43	36	B2	Blood (STARNET)	EpiXcan	0.90748
ENSG00000141873	SLC39A3	1.37735	0.229511	0.168403	0.0165026	0.0902007	1.29246e-10	5.9742e-10	3	10	7	B2	Blood (STARNET)	EpiXcan	0.907568
ENSG00000162496	DHRS3	1.37522	0.241276	0.169064	0.0108143	0.0238909	0.0012155	0.00298988	7	15	10	B2	Blood (STARNET)	EpiXcan	0.907958
ENSG00000096070	BRPF3	-1.37513	-0.306506	0.169091	0.00569338	0.0200988	0.00295129	0.00696607	3	8	3	B2	Blood (STARNET)	EpiXcan	0.907958
ENSG00000135047	CTSL	-1.37454	-0.0746177	0.169273	0.131929	0.195007	3.27439e-23	3.19915e-22	15	16	16	B2	Blood (STARNET)	EpiXcan	0.907958
ENSG00000263568	MIR3916	-1.37372	-0.0990561	0.169528	0.0583761	0.134156	1.41874e-15	9.09292e-15	29	42	36	B2	Blood (STARNET)	EpiXcan	0.907958
ENSG00000203896	LIME1	-1.37359	-0.29303	0.169568	0.00758209	0.0476558	3.53344e-06	1.15352e-05	8	25	12	B2	Blood (STARNET)	EpiXcan	0.907958
ENSG00000136161	RCBTB2	-1.37354	-0.206786	0.169583	0.0181401	0.0329886	0.000122503	0.000337831	11	12	12	B2	Blood (STARNET)	EpiXcan	0.907958
ENSG00000148180	GSN	-1.3735	-0.0599495	0.169596	0.152707	0.261853	6.6039e-32	9.24167e-31	13	18	13	B2	Blood (STARNET)	EpiXcan	0.907958
ENSG00000178295	GEN1	-1.37335	-0.42088	0.169645	0.00304724	0.0312979	0.000212263	0.000568534	5	77	10	B2	Blood (STARNET)	EpiXcan	0.907958
ENSG00000143376	SNX27	-1.37225	-0.164064	0.169984	0.0180725	0.0246288	0.00102895	0.00254589	17	45	19	B2	Blood (STARNET)	EpiXcan	0.9095
ENSG00000075340	ADD2	-1.37184	-0.701668	0.170115	0.0016717	0.012929	0.0171596	0.0374327	7	60	9	B2	Blood (STARNET)	EpiXcan	0.909616
ENSG00000165434	PGM2L1	-1.37167	-0.219874	0.170168	0.013612	0.0339658	9.92204e-05	0.000276057	12	24	16	B2	Blood (STARNET)	EpiXcan	0.909616
ENSG00000078142	PIK3C3	1.37166	0.145392	0.17017	0.0330901	0.078505	2.07862e-09	8.84736e-09	33	40	39	B2	Blood (STARNET)	EpiXcan	0.909616
ENSG00000227811	FAM212B-AS1	1.37095	0.12765	0.170391	0.0398175	0.0877546	2.43802e-10	1.11012e-09	9	24	9	B2	Blood (STARNET)	EpiXcan	0.909731
ENSG00000167123	CERCAM	1.37029	0.869015	0.170595	0.000781923	0.0180623	0.00469656	0.010871	2	5	4	B2	Blood (STARNET)	EpiXcan	0.909932
ENSG00000173511	VEGFB	1.36982	0.437509	0.170742	0.00369893	0.0207911	0.00255734	0.00606791	2	8	3	B2	Blood (STARNET)	EpiXcan	0.90995
ENSG00000135074	ADAM19	-1.36905	-0.114779	0.170984	0.0404836	0.0887054	1.73764e-10	7.9686e-10	22	42	25	B2	Blood (STARNET)	EpiXcan	0.910965
ENSG00000091972	CD200	-1.36683	-0.189929	0.171679	0.0142976	0.020953	0.00243355	0.00578317	24	29	28	B2	Blood (STARNET)	EpiXcan	0.913118
ENSG00000150712	MTMR12	-1.36518	-0.324335	0.172196	0.00506606	0.0825007	7.04257e-10	3.09919e-09	2	7	4	B2	Blood (STARNET)	EpiXcan	0.915004
ENSG00000066933	MYO9A	-1.36493	-0.116386	0.172274	0.0493819	0.0378166	4.36064e-05	0.000126848	37	56	48	B2	Blood (STARNET)	EpiXcan	0.915004
ENSG00000205730	ITPRIPL2	-1.36415	-0.724762	0.17252	0.000445798	0.0472889	3.51287e-06	1.14742e-05	3	21	5	B2	Blood (STARNET)	EpiXcan	0.915004
ENSG00000143314	MRPL24	1.364	0.608579	0.172568	0.00180968	0.0191529	0.00330816	0.00777383	7	20	10	B2	Blood (STARNET)	EpiXcan	0.915004
ENSG00000168229	PTGDR	-1.36345	-0.114976	0.172741	0.0404806	0.130219	3.74541e-15	2.34146e-14	24	38	33	B2	Blood (STARNET)	EpiXcan	0.915176
ENSG00000112874	NUDT12	1.36338	0.0539537	0.172764	0.250944	0.536564	3.16457e-85	2.12183e-83	13	20	16	B2	Blood (STARNET)	EpiXcan	0.915176
ENSG00000110917	MLEC	1.36317	0.274078	0.172828	0.00698632	0.0214713	0.00223948	0.00534697	10	38	13	B2	Blood (STARNET)	EpiXcan	0.915236
ENSG00000028528	SNX1	-1.3616	-0.120664	0.173325	0.0455009	0.0987262	1.13903e-11	5.67331e-11	17	29	23	B2	Blood (STARNET)	EpiXcan	0.915426
ENSG00000176148	TCP11L1	1.36043	0.176579	0.173694	0.020937	0.0407672	1.84706e-05	5.59715e-05	11	15	14	B2	Blood (STARNET)	EpiXcan	0.915661
ENSG00000123685	BATF3	1.36033	0.521045	0.173725	0.00184288	0.0323584	0.000160185	0.000436325	3	15	4	B2	Blood (STARNET)	EpiXcan	0.915661
ENSG00000110721	CHKA	-1.35933	-0.299436	0.174043	0.00904706	0.0103587	0.0313904	0.0661242	8	15	8	B2	Blood (STARNET)	EpiXcan	0.915661
ENSG00000169609	C15orf40	-1.35781	-0.142654	0.174525	0.021243	0.0289397	0.000342561	0.000895902	14	23	15	B2	Blood (STARNET)	EpiXcan	0.915661
ENSG00000134056	MRPS36	-1.35654	-0.501237	0.174926	0.00252697	0.011949	0.0208973	0.0450743	8	21	10	B2	Blood (STARNET)	EpiXcan	0.915661
ENSG00000007264	MATK	1.35592	0.195052	0.175125	0.0225844	0.0131689	0.0170009	0.0371063	18	23	23	B2	Blood (STARNET)	EpiXcan	0.915661
ENSG00000164403	SHROOM1	-1.35547	-0.237084	0.175269	0.00953873	0.253891	6.26775e-31	8.46077e-30	23	48	32	B2	Blood (STARNET)	EpiXcan	0.915661
ENSG00000164048	ZNF589	-1.35483	-0.0499971	0.175473	0.147299	0.375879	2.51747e-50	6.50863e-49	20	34	22	B2	Blood (STARNET)	EpiXcan	0.915661
ENSG00000179021	C3orf38	-1.35474	-0.215547	0.175501	0.0131726	0.0109859	0.0294099	0.0621992	51	76	63	B2	Blood (STARNET)	EpiXcan	0.915661
ENSG00000196922	ZNF252P	1.35424	0.118467	0.17566	0.0548638	0.13406	8.52857e-16	5.55359e-15	12	20	14	B2	Blood (STARNET)	EpiXcan	0.915661
ENSG00000107816	LZTS2	1.3534	0.265214	0.175927	0.00780221	0.0249677	0.000795473	0.0019953	3	8	3	B2	Blood (STARNET)	EpiXcan	0.915661
ENSG00000155970	MICU3	1.35313	0.0842989	0.176013	0.119425	0.136115	1.05915e-15	6.84216e-15	68	131	90	B2	Blood (STARNET)	EpiXcan	0.915661
ENSG00000167851	CD300A	1.35285	0.0855328	0.176103	0.0768862	0.182737	1.35984e-22	1.27844e-21	15	100	20	B2	Blood (STARNET)	EpiXcan	0.915661
ENSG00000110719	TCIRG1	-1.35114	-0.0949019	0.176651	0.0514303	0.0898715	1.40042e-10	6.45367e-10	13	22	17	B2	Blood (STARNET)	EpiXcan	0.916632
ENSG00000106605	BLVRA	1.35089	0.0586576	0.176729	0.142345	0.297925	3.63666e-37	6.18081e-36	31	52	38	B2	Blood (STARNET)	EpiXcan	0.916632
ENSG00000261556	SMG1P7	-1.35058	-0.0751687	0.176829	0.0933812	0.10161	5.11681e-12	2.62355e-11	36	49	38	B2	Blood (STARNET)	EpiXcan	0.916808
ENSG00000189233	NUGGC	1.35003	0.266765	0.177005	0.0176056	0.0210893	0.00243306	0.00578317	24	28	28	B2	Blood (STARNET)	EpiXcan	0.917451
ENSG00000141179	PCTP	-1.3488	-0.184878	0.177403	0.0202915	0.0299618	0.000267645	0.000707709	7	12	8	B2	Blood (STARNET)	EpiXcan	0.917495
ENSG00000188687	SLC4A5	-1.34828	-0.210778	0.177569	0.0144688	0.121294	1.27711e-14	7.70369e-14	2	15	3	B2	Blood (STARNET)	EpiXcan	0.917495
ENSG00000100342	APOL1	1.34729	0.418314	0.177886	0.00339924	0.015775	0.00782131	0.0177174	7	17	15	B2	Blood (STARNET)	EpiXcan	0.917495
ENSG00000184465	WDR27	-1.34728	-0.191769	0.177891	0.0157992	0.0574185	3.87786e-07	1.38165e-06	7	17	10	B2	Blood (STARNET)	EpiXcan	0.917495
ENSG00000158373	HIST1H2BD	1.34699	0.0449941	0.177982	0.251155	0.357262	2.08663e-47	4.95392e-46	16	25	18	B2	Blood (STARNET)	EpiXcan	0.917549
ENSG00000198792	TMEM184B	1.34601	0.175606	0.178299	0.0169864	0.0600654	2.03247e-07	7.44141e-07	12	33	14	B2	Blood (STARNET)	EpiXcan	0.9177
ENSG00000071575	TRIB2	1.34586	0.146366	0.178349	0.031764	0.0885543	1.77594e-10	8.13504e-10	31	47	38	B2	Blood (STARNET)	EpiXcan	0.9177
ENSG00000105948	TTC26	-1.34566	-0.192625	0.178411	0.0165901	0.0509125	1.86067e-06	6.20716e-06	7	24	7	B2	Blood (STARNET)	EpiXcan	0.9177
ENSG00000072134	EPN2	-1.34464	-0.144016	0.178741	0.0139241	0.0200895	0.0030025	0.00708145	12	26	13	B2	Blood (STARNET)	EpiXcan	0.918265
ENSG00000117560	FASLG	1.34435	0.153233	0.178835	0.0217402	0.0135151	0.0147647	0.0324579	16	70	20	B2	Blood (STARNET)	EpiXcan	0.918265
ENSG00000100994	PYGB	-1.34365	-0.0467694	0.179062	0.274489	0.564882	1.44017e-91	1.10531e-89	24	44	31	B2	Blood (STARNET)	EpiXcan	0.91836
ENSG00000111325	OGFOD2	-1.34207	-0.593172	0.179572	0.00410558	0.0100199	0.0374097	0.077996	6	11	9	B2	Blood (STARNET)	EpiXcan	0.918811
ENSG00000168476	REEP4	-1.34189	-0.088316	0.179631	0.0367482	0.0767391	1.9019e-09	8.12067e-09	26	49	35	B2	Blood (STARNET)	EpiXcan	0.918811
ENSG00000180190	TDRP	1.34112	0.186509	0.179882	0.0187585	0.0222292	0.0018076	0.00436796	23	42	31	B2	Blood (STARNET)	EpiXcan	0.918811
ENSG00000165752	STK32C	-1.33982	-0.0691178	0.180304	0.153754	0.248099	6.86887e-30	8.83254e-29	13	17	14	B2	Blood (STARNET)	EpiXcan	0.9195
ENSG00000152689	RASGRP3	-1.33894	-0.109408	0.18059	0.0662887	0.074723	5.74627e-09	2.3762e-08	27	45	34	B2	Blood (STARNET)	EpiXcan	0.919752
ENSG00000160013	PTGIR	-1.33789	-0.167423	0.180931	0.0191694	0.0562358	4.31168e-07	1.52908e-06	17	28	20	B2	Blood (STARNET)	EpiXcan	0.919889
ENSG00000161091	MFSD12	-1.33518	-0.190513	0.181818	0.0237488	0.0657349	4.97977e-08	1.91758e-07	10	21	14	B2	Blood (STARNET)	EpiXcan	0.920709
ENSG00000100427	MLC1	1.33454	0.153399	0.182026	0.0251971	0.0467825	3.96159e-06	1.2847e-05	23	72	34	B2	Blood (STARNET)	EpiXcan	0.920709
ENSG00000256269	HMBS	1.33426	0.160232	0.18212	0.0282405	0.042921	1.06851e-05	3.31613e-05	11	41	12	B2	Blood (STARNET)	EpiXcan	0.920709
ENSG00000148057	IDNK	1.33396	0.222346	0.182217	0.00995541	0.0634784	8.6228e-08	3.27291e-07	20	46	41	B2	Blood (STARNET)	EpiXcan	0.920709
ENSG00000232995	RGS5	-1.33366	-0.0679906	0.182315	0.135105	0.191182	1.47578e-22	1.38579e-21	47	70	51	B2	Blood (STARNET)	EpiXcan	0.920709
ENSG00000118308	LRMP	1.33274	0.243153	0.182619	0.00950793	0.0466083	4.38733e-06	1.41637e-05	11	48	15	B2	Blood (STARNET)	EpiXcan	0.920709
ENSG00000155368	DBI	1.33241	0.228987	0.182726	0.00847156	0.0311238	0.000206713	0.000555009	9	13	11	B2	Blood (STARNET)	EpiXcan	0.920709
ENSG00000160336	ZNF761	-1.32923	-0.0903312	0.183773	0.0669761	0.256327	5.50307e-31	7.43676e-30	21	72	31	B2	Blood (STARNET)	EpiXcan	0.920709
ENSG00000177600	RPLP2	-1.32918	-0.137317	0.183789	0.0303378	0.0670733	3.74571e-08	1.45802e-07	32	44	43	B2	Blood (STARNET)	EpiXcan	0.920709
ENSG00000149591	TAGLN	-1.32915	-0.0415359	0.183799	0.448142	0.612562	1.28689e-105	1.38973e-103	66	89	80	B2	Blood (STARNET)	EpiXcan	0.920709
ENSG00000138346	DNA2	1.32835	0.0522916	0.184064	0.241984	0.329921	1.24152e-42	2.55485e-41	31	41	37	B2	Blood (STARNET)	EpiXcan	0.920709
ENSG00000126858	RHOT1	-1.32778	-0.129712	0.18425	0.0435883	0.0868415	2.72827e-10	1.23766e-09	50	91	70	B2	Blood (STARNET)	EpiXcan	0.920709
ENSG00000228140	AL031283.1	1.32691	0.196073	0.184537	0.0172207	0.0560121	3.74611e-07	1.33744e-06	4	10	4	B2	Blood (STARNET)	EpiXcan	0.920709
ENSG00000104442	ARMC1	1.32683	0.188624	0.184564	0.012949	0.0248105	0.000972429	0.00241337	20	36	22	B2	Blood (STARNET)	EpiXcan	0.920709
ENSG00000137449	CPEB2	-1.32567	-0.128127	0.184948	0.0457641	0.0559352	4.55145e-07	1.61223e-06	22	27	24	B2	Blood (STARNET)	EpiXcan	0.920709
ENSG00000119203	CPSF3	1.32525	0.326032	0.185088	0.00626667	0.0305797	0.000223345	0.000596385	12	17	13	B2	Blood (STARNET)	EpiXcan	0.920709
ENSG00000166428	PLD4	-1.32509	-0.239046	0.18514	0.00879561	0.0263708	0.000534974	0.00136833	5	6	6	B2	Blood (STARNET)	EpiXcan	0.920709
ENSG00000197142	ACSL5	1.3246	0.0557177	0.185305	0.161228	0.310876	4.5303e-39	8.37626e-38	12	22	13	B2	Blood (STARNET)	EpiXcan	0.920709
ENSG00000176055	MBLAC2	1.3235	0.187329	0.185668	0.0156119	0.0422482	1.52905e-05	4.67994e-05	9	13	12	B2	Blood (STARNET)	EpiXcan	0.920709
ENSG00000108774	RAB5C	1.32348	0.140963	0.185675	0.0248355	0.034859	8.17644e-05	0.000229742	14	25	18	B2	Blood (STARNET)	EpiXcan	0.920709
ENSG00000109943	CRTAM	1.32335	0.383526	0.185718	0.00495219	0.0475434	4.31581e-06	1.39401e-05	3	5	4	B2	Blood (STARNET)	EpiXcan	0.920709
ENSG00000079308	TNS1	-1.32311	-0.142707	0.185799	0.0290921	0.0622292	1.17839e-07	4.43479e-07	23	35	28	B2	Blood (STARNET)	EpiXcan	0.920709
ENSG00000231160	KLF3-AS1	1.32286	0.0478666	0.185881	0.20569	0.403976	5.09701e-55	1.54724e-53	30	42	33	B2	Blood (STARNET)	EpiXcan	0.920709
ENSG00000171574	ZNF584	-1.32278	-0.0958528	0.185908	0.069066	0.100034	5.96667e-12	3.03254e-11	33	50	38	B2	Blood (STARNET)	EpiXcan	0.920709
ENSG00000203872	C6orf163	-1.32233	-0.130606	0.186058	0.0244755	0.0487176	3.07107e-06	1.00634e-05	20	29	25	B2	Blood (STARNET)	EpiXcan	0.920709
ENSG00000029534	ANK1	1.32066	0.121437	0.186614	0.0265146	0.0737876	7.97263e-09	3.25821e-08	7	17	8	B2	Blood (STARNET)	EpiXcan	0.921787
ENSG00000144214	LYG1	-1.32018	-0.0694443	0.186777	0.127164	0.192023	1.64839e-22	1.54259e-21	46	79	64	B2	Blood (STARNET)	EpiXcan	0.921787
ENSG00000138193	PLCE1	-1.32003	-0.0928586	0.186824	0.0544065	0.145938	5.2258e-17	3.65238e-16	20	23	22	B2	Blood (STARNET)	EpiXcan	0.921787
ENSG00000136051	WASHC4	1.31993	0.273388	0.186858	0.00601249	0.0128695	0.0179795	0.0391303	19	35	26	B2	Blood (STARNET)	EpiXcan	0.921787
ENSG00000172575	RASGRP1	-1.31974	-0.285522	0.186923	0.00856743	0.0282547	0.000401185	0.00103986	14	23	17	B2	Blood (STARNET)	EpiXcan	0.921787
ENSG00000182957	SPATA13	-1.31912	-0.0852019	0.187129	0.0981453	0.0912515	8.70166e-11	4.07939e-10	60	89	72	B2	Blood (STARNET)	EpiXcan	0.921787
ENSG00000164978	NUDT2	-1.31773	-0.0358791	0.187595	0.352346	0.599637	2.93448e-102	2.86476e-100	39	64	48	B2	Blood (STARNET)	EpiXcan	0.92253
ENSG00000176871	WSB2	-1.31731	-0.0929136	0.187734	0.084271	0.163949	3.74337e-19	2.96819e-18	34	58	43	B2	Blood (STARNET)	EpiXcan	0.922705
ENSG00000269996	RP11-343N15.5	1.31427	0.400996	0.188756	0.00532433	0.0218267	0.00192906	0.00464214	2	13	2	B2	Blood (STARNET)	EpiXcan	0.923835
ENSG00000133103	COG6	-1.31364	-0.0555685	0.188969	0.161122	0.232308	1.03725e-27	1.23488e-26	43	56	50	B2	Blood (STARNET)	EpiXcan	0.923835
ENSG00000186522	2021-09-10	-1.3134	-0.0747905	0.18905	0.0755493	0.146092	6.51088e-17	4.51177e-16	10	22	11	B2	Blood (STARNET)	EpiXcan	0.923835
ENSG00000213639	PPP1CB	1.31334	0.0696538	0.189068	0.111632	0.24076	7.09389e-29	8.81535e-28	38	62	48	B2	Blood (STARNET)	EpiXcan	0.923835
ENSG00000149577	SIDT2	-1.31287	-0.0503807	0.189228	0.310686	0.54236	5.03515e-86	3.45191e-84	24	41	30	B2	Blood (STARNET)	EpiXcan	0.923846
ENSG00000141068	KSR1	-1.31118	-0.0534418	0.189796	0.187131	0.200517	1.43562e-24	1.49224e-23	43	54	48	B2	Blood (STARNET)	EpiXcan	0.924973
ENSG00000255455	AP003486.1	-1.30936	-0.068689	0.190413	0.112921	0.216653	5.59029e-27	6.45395e-26	25	39	30	B2	Blood (STARNET)	EpiXcan	0.926
ENSG00000118777	ABCG2	1.30839	0.122104	0.190742	0.0541484	0.283824	9.64138e-35	1.48929e-33	51	82	60	B2	Blood (STARNET)	EpiXcan	0.926
ENSG00000115649	CNPPD1	1.30826	0.188992	0.190785	0.0156325	0.046497	4.094e-06	1.32553e-05	12	14	14	B2	Blood (STARNET)	EpiXcan	0.926
ENSG00000182183	FAM159A	-1.30822	-0.245781	0.1908	0.0130978	0.0534697	9.13959e-07	3.15058e-06	1	13	1	B2	Blood (STARNET)	EpiXcan	0.926
ENSG00000032742	IFT88	1.30732	0.0958999	0.191105	0.0873197	0.223607	8.29897e-27	9.50021e-26	31	52	41	B2	Blood (STARNET)	EpiXcan	0.926
ENSG00000135541	AHI1	1.30644	0.0322081	0.191403	0.521566	0.650887	2.06524e-121	3.19015e-119	13	48	17	B2	Blood (STARNET)	EpiXcan	0.926
ENSG00000130177	CDC16	-1.30631	-0.043415	0.191446	0.248248	0.469367	2.57774e-68	1.17374e-66	29	46	33	B2	Blood (STARNET)	EpiXcan	0.926
ENSG00000196526	AFAP1	1.30612	0.0483078	0.191512	0.232535	0.360238	5.65119e-47	1.31857e-45	34	52	41	B2	Blood (STARNET)	EpiXcan	0.926
ENSG00000229759	MRPS18AP1	-1.30601	-0.0454808	0.191548	0.168804	0.392116	9.10418e-53	2.53071e-51	13	31	18	B2	Blood (STARNET)	EpiXcan	0.926
ENSG00000148334	PTGES2	1.30565	0.111512	0.19167	0.0329584	0.0200156	0.00307254	0.00723826	45	69	54	B2	Blood (STARNET)	EpiXcan	0.926
ENSG00000008128	CDK11A	-1.30551	-0.0734089	0.191721	0.0597673	0.0231001	0.0014325	0.00349825	58	124	83	B2	Blood (STARNET)	EpiXcan	0.926
ENSG00000153094	BCL2L11	-1.30493	-0.0998159	0.191918	0.0730026	0.124726	9.99595e-15	6.06567e-14	12	19	16	B2	Blood (STARNET)	EpiXcan	0.926
ENSG00000135976	ANKRD36	1.30481	0.228856	0.191957	0.0286634	0.116974	8.28801e-14	4.78196e-13	10	18	13	B2	Blood (STARNET)	EpiXcan	0.926
ENSG00000126814	TRMT5	-1.30464	-1.07752	0.192014	0.000246621	0.0136091	0.0147771	0.0324792	2	7	7	B2	Blood (STARNET)	EpiXcan	0.926
ENSG00000197265	GTF2E2	-1.3046	-0.216898	0.192029	0.0109081	0.0481004	3.81064e-06	1.2397e-05	8	13	10	B2	Blood (STARNET)	EpiXcan	0.926
ENSG00000169925	BRD3	1.30363	0.0897727	0.19236	0.0697345	0.189428	2.72533e-22	2.52714e-21	21	30	28	B2	Blood (STARNET)	EpiXcan	0.926
ENSG00000131100	ATP6V1E1	-1.30317	-0.103382	0.192516	0.085216	0.102592	5.42089e-12	2.76837e-11	32	77	39	B2	Blood (STARNET)	EpiXcan	0.926
ENSG00000185187	SIGIRR	-1.30201	-0.258269	0.192915	0.00802097	0.0216017	0.00195269	0.00469532	5	14	7	B2	Blood (STARNET)	EpiXcan	0.926
ENSG00000124491	F13A1	1.30096	0.143454	0.193273	0.0452854	0.025758	0.000775129	0.00194708	51	69	60	B2	Blood (STARNET)	EpiXcan	0.926207
ENSG00000196072	BLOC1S2	1.30023	0.0833448	0.193522	0.0618029	0.145994	4.96934e-17	3.4831e-16	60	86	69	B2	Blood (STARNET)	EpiXcan	0.926207
ENSG00000157107	FCHO2	1.29952	0.0739273	0.193767	0.13703	0.272127	2.44741e-33	3.61571e-32	12	43	14	B2	Blood (STARNET)	EpiXcan	0.926207
ENSG00000185619	PCGF3	-1.29905	-0.038448	0.193926	0.353954	0.723122	4.7599e-150	1.81516e-147	55	119	65	B2	Blood (STARNET)	EpiXcan	0.926207
ENSG00000121671	CRY2	-1.29882	-0.395827	0.194005	0.00384984	0.0268184	0.000561071	0.00143118	11	16	15	B2	Blood (STARNET)	EpiXcan	0.926207
ENSG00000156931	VPS8	-1.2987	-0.251433	0.194047	0.0110166	0.0248194	0.000962848	0.00239251	15	22	18	B2	Blood (STARNET)	EpiXcan	0.926207
ENSG00000237254	TRBV30	1.29805	0.0713249	0.194271	0.134864	0.357911	2.29062e-47	5.42765e-46	16	31	22	B2	Blood (STARNET)	EpiXcan	0.926207
ENSG00000132507	EIF5A	1.29781	0.05584	0.194353	0.164656	0.328656	1.13615e-42	2.34592e-41	14	43	17	B2	Blood (STARNET)	EpiXcan	0.926207
ENSG00000148218	ALAD	1.2976	0.0774988	0.194425	0.0818224	0.0691514	2.12157e-08	8.39751e-08	61	95	70	B2	Blood (STARNET)	EpiXcan	0.926207
ENSG00000205808	PLPP6	1.2969	0.083812	0.194666	0.0969068	0.236409	2.61048e-28	3.16972e-27	31	57	43	B2	Blood (STARNET)	EpiXcan	0.926455
ENSG00000122218	COPA	1.29613	0.346448	0.194932	0.00945493	0.0110534	0.0284074	0.0602251	7	35	9	B2	Blood (STARNET)	EpiXcan	0.926639
ENSG00000162591	MEGF6	1.29612	0.189736	0.194935	0.0141825	0.0603695	1.66831e-07	6.16173e-07	4	5	5	B2	Blood (STARNET)	EpiXcan	0.926639
ENSG00000142546	NOSIP	1.29497	0.125842	0.195332	0.0499317	0.0125215	0.0199169	0.0430703	44	69	56	B2	Blood (STARNET)	EpiXcan	0.926762
ENSG00000123179	EBPL	-1.29494	-0.0418706	0.19534	0.289984	0.414014	1.12138e-56	3.59164e-55	23	35	25	B2	Blood (STARNET)	EpiXcan	0.926762
ENSG00000138639	ARHGAP24	1.29484	0.123857	0.195375	0.0437571	0.152152	9.74796e-18	7.12301e-17	10	14	12	B2	Blood (STARNET)	EpiXcan	0.926762
ENSG00000197971	MBP	1.29422	0.114575	0.195588	0.0816866	0.155055	6.6386e-18	4.9038e-17	34	57	42	B2	Blood (STARNET)	EpiXcan	0.926905
ENSG00000178202	KDELC2	1.29418	0.053621	0.195604	0.304187	0.407466	1.79744e-55	5.59545e-54	27	46	33	B2	Blood (STARNET)	EpiXcan	0.926905
ENSG00000179532	DNHD1	-1.29126	-0.0625981	0.196614	0.0725456	0.0941943	4.89465e-11	2.335e-10	78	104	89	B2	Blood (STARNET)	EpiXcan	0.927946
ENSG00000082212	ME2	-1.28996	-0.358398	0.197065	0.0049576	0.0426773	1.28635e-05	3.96198e-05	6	17	8	B2	Blood (STARNET)	EpiXcan	0.927946
ENSG00000176593	AC008969.1	1.28928	0.0646736	0.197299	0.128978	0.280483	1.51537e-34	2.33191e-33	35	78	47	B2	Blood (STARNET)	EpiXcan	0.927946
ENSG00000162148	PPP1R32	1.28915	0.100689	0.197347	0.0411511	0.0286235	0.000343296	0.000897246	30	49	34	B2	Blood (STARNET)	EpiXcan	0.927946
ENSG00000087448	KLHL42	-1.2888	-0.161545	0.197468	0.027536	0.0331332	0.000131134	0.000360575	20	28	21	B2	Blood (STARNET)	EpiXcan	0.927946
ENSG00000096696	DSP	-1.28852	-0.0446357	0.197566	0.228375	0.559043	1.18453e-92	9.70126e-91	44	74	58	B2	Blood (STARNET)	EpiXcan	0.927946
ENSG00000064995	TAF11	-1.28844	-0.148493	0.197591	0.0134195	0.0262368	0.000632859	0.0016069	6	13	8	B2	Blood (STARNET)	EpiXcan	0.927946
ENSG00000186074	CD300LF	1.28826	0.141194	0.197654	0.0365707	0.0918209	8.0529e-11	3.78397e-10	12	19	15	B2	Blood (STARNET)	EpiXcan	0.927946
ENSG00000211456	SACM1L	-1.28811	-0.0655694	0.197708	0.107706	0.328511	5.09205e-42	1.02878e-40	34	47	42	B2	Blood (STARNET)	EpiXcan	0.927946
ENSG00000126368	NR1D1	-1.28809	-0.0700803	0.197714	0.146077	0.250653	4.03158e-30	5.25612e-29	12	20	14	B2	Blood (STARNET)	EpiXcan	0.927946
ENSG00000101290	CDS2	1.28717	0.0754801	0.198036	0.12085	0.202285	7.92742e-24	7.93587e-23	13	21	14	B2	Blood (STARNET)	EpiXcan	0.928091
ENSG00000117500	TMED5	-1.28676	-0.0694072	0.198179	0.0998052	0.24621	9.42433e-30	1.20424e-28	45	66	55	B2	Blood (STARNET)	EpiXcan	0.928091
ENSG00000125089	SH3TC1	1.28583	0.0971629	0.198502	0.0910232	0.261673	2.3209e-32	3.31251e-31	45	71	56	B2	Blood (STARNET)	EpiXcan	0.928288
ENSG00000166971	AKTIP	-1.28489	-0.179725	0.198832	0.00911319	0.030808	0.000230547	0.000613469	20	57	28	B2	Blood (STARNET)	EpiXcan	0.928288
ENSG00000131981	LGALS3	-1.28483	-0.104653	0.198853	0.0433585	0.077533	2.35825e-09	9.99923e-09	19	45	21	B2	Blood (STARNET)	EpiXcan	0.928288
ENSG00000076662	ICAM3	-1.28447	-0.0761881	0.198978	0.0956189	0.107882	1.10918e-12	5.93133e-12	24	38	29	B2	Blood (STARNET)	EpiXcan	0.928288
ENSG00000271862	AC104118.1	-1.28438	-0.107091	0.199008	0.0300467	0.0223267	0.00179755	0.00434538	59	75	69	B2	Blood (STARNET)	EpiXcan	0.928288
ENSG00000244627	Z98749.2	1.28413	0.219717	0.199095	0.0174489	0.0514574	8.68427e-07	3.0004e-06	9	14	13	B2	Blood (STARNET)	EpiXcan	0.928288
ENSG00000117226	GBP3	1.28387	0.0284132	0.199188	0.513284	0.617892	5.4105e-108	6.1705e-106	41	63	47	B2	Blood (STARNET)	EpiXcan	0.928288
ENSG00000006432	MAP3K9	1.28317	0.0942181	0.199432	0.0565993	0.138296	4.02905e-16	2.68816e-15	9	23	11	B2	Blood (STARNET)	EpiXcan	0.928288
ENSG00000103423	DNAJA3	-1.28315	-0.138052	0.199441	0.0416534	0.103135	1.05238e-12	5.63996e-12	4	24	4	B2	Blood (STARNET)	EpiXcan	0.928288
ENSG00000013016	EHD3	-1.28266	-0.0872867	0.19961	0.0769247	0.136718	7.94621e-16	5.19376e-15	25	54	31	B2	Blood (STARNET)	EpiXcan	0.928288
ENSG00000146918	NCAPG2	-1.28248	-0.0325481	0.199673	0.554728	0.506239	2.55854e-76	1.41276e-74	130	172	159	B2	Blood (STARNET)	EpiXcan	0.928288
ENSG00000141527	CARD14	1.28247	0.0537371	0.199678	0.135823	0.307707	4.98942e-39	9.21117e-38	55	76	70	B2	Blood (STARNET)	EpiXcan	0.928288
ENSG00000127124	HIVEP3	-1.28241	-0.208508	0.199699	0.012329	0.0389221	3.11598e-05	9.20908e-05	9	14	11	B2	Blood (STARNET)	EpiXcan	0.928288
ENSG00000171954	CYP4F22	1.28185	0.164233	0.199897	0.0210902	0.119457	4.75885e-14	2.77279e-13	22	46	28	B2	Blood (STARNET)	EpiXcan	0.928288
ENSG00000158406	HIST1H4H	1.28174	0.194502	0.199932	0.0115567	0.0604208	1.58453e-07	5.86651e-07	13	27	16	B2	Blood (STARNET)	EpiXcan	0.928288
ENSG00000101577	LPIN2	1.28054	0.0709107	0.200354	0.140633	0.253617	1.20216e-30	1.60679e-29	14	19	15	B2	Blood (STARNET)	EpiXcan	0.928505
ENSG00000164951	PDP1	1.27963	0.0722658	0.200676	0.084822	0.142845	1.7282e-16	1.17228e-15	17	30	21	B2	Blood (STARNET)	EpiXcan	0.929382
ENSG00000179639	FCER1A	-1.27929	-0.102816	0.200795	0.0341551	0.036559	5.67119e-05	0.000162722	31	44	39	B2	Blood (STARNET)	EpiXcan	0.929452
ENSG00000132965	ALOX5AP	-1.27875	-0.260132	0.200986	0.0083457	0.0231088	0.00139809	0.00341834	8	80	11	B2	Blood (STARNET)	EpiXcan	0.929452
ENSG00000153029	MR1	-1.27862	-0.117788	0.20103	0.0319171	0.145501	4.45501e-17	3.14064e-16	17	64	23	B2	Blood (STARNET)	EpiXcan	0.929452
ENSG00000146733	PSPH	-1.27738	-0.533182	0.201466	0.0119335	0.0756656	4.53504e-09	1.88684e-08	3	11	6	B2	Blood (STARNET)	EpiXcan	0.929973
ENSG00000143178	TBX19	1.27733	0.343731	0.201485	0.00601517	0.019097	0.00344616	0.00807788	16	27	22	B2	Blood (STARNET)	EpiXcan	0.929973
ENSG00000105048	TNNT1	1.27729	0.0867508	0.2015	0.0869231	0.343568	5.09068e-45	1.12743e-43	49	82	60	B2	Blood (STARNET)	EpiXcan	0.929973
ENSG00000128928	IVD	-1.27685	-0.0504385	0.201655	0.20269	0.307085	1.11491e-38	2.01559e-37	42	69	52	B2	Blood (STARNET)	EpiXcan	0.929973
ENSG00000120784	ZFP30	-1.27642	-0.0552549	0.201807	0.148098	0.231903	5.50696e-28	6.61432e-27	25	44	30	B2	Blood (STARNET)	EpiXcan	0.929973
ENSG00000228106	AL392172.1	-1.27542	-0.151633	0.20216	0.0255502	0.0377401	4.07964e-05	0.000118986	19	52	21	B2	Blood (STARNET)	EpiXcan	0.929973
ENSG00000185379	RAD51D	-1.27506	-0.230259	0.202287	0.0066939	0.0387444	3.19776e-05	9.43935e-05	2	3	2	B2	Blood (STARNET)	EpiXcan	0.929973
ENSG00000176209	SMIM19	-1.2746	-0.0904618	0.202451	0.0510978	0.122576	1.7759e-14	1.0618e-13	13	20	18	B2	Blood (STARNET)	EpiXcan	0.929973
ENSG00000087253	LPCAT2	-1.27459	-0.0692484	0.202455	0.0731066	0.0264589	0.000641845	0.0016287	79	91	88	B2	Blood (STARNET)	EpiXcan	0.929973
ENSG00000272604	AC073073.2	1.27457	0.194691	0.20246	0.0268625	0.031462	0.000179668	0.000486571	29	64	41	B2	Blood (STARNET)	EpiXcan	0.929973
ENSG00000138801	PAPSS1	-1.27433	-0.0564298	0.202548	0.24718	0.42809	3.75231e-60	1.33109e-58	49	88	63	B2	Blood (STARNET)	EpiXcan	0.929973
ENSG00000133895	MEN1	1.27422	0.390758	0.202587	0.00396296	0.0301084	0.000257383	0.000681902	11	16	15	B2	Blood (STARNET)	EpiXcan	0.929973
ENSG00000167280	ENGASE	1.27389	0.0388785	0.202702	0.309204	0.436418	1.97316e-62	7.57186e-61	62	127	72	B2	Blood (STARNET)	EpiXcan	0.929973
ENSG00000100815	TRIP11	1.27342	0.338994	0.20287	0.00552191	0.0288184	0.000287439	0.000756767	14	30	18	B2	Blood (STARNET)	EpiXcan	0.929973
ENSG00000029639	TFB1M	1.27317	0.192896	0.202956	0.0107341	0.0249021	0.000894534	0.0022314	4	7	5	B2	Blood (STARNET)	EpiXcan	0.929973
ENSG00000146054	TRIM7	-1.27282	-0.180716	0.203083	0.0187796	0.0607302	1.76651e-07	6.50868e-07	22	35	24	B2	Blood (STARNET)	EpiXcan	0.929973
ENSG00000144647	POMGNT2	1.27129	0.194676	0.203624	0.0108653	0.0264805	0.000589667	0.00150224	14	16	16	B2	Blood (STARNET)	EpiXcan	0.930821
ENSG00000110079	MS4A4A	-1.26997	-0.144314	0.204095	0.0218236	0.0446587	8.42041e-06	2.63879e-05	17	66	23	B2	Blood (STARNET)	EpiXcan	0.930821
ENSG00000151746	BICD1	1.26923	0.158733	0.204359	0.0280513	0.0387755	3.55024e-05	0.000104218	27	43	30	B2	Blood (STARNET)	EpiXcan	0.930821
ENSG00000171049	FPR2	1.26889	0.217831	0.20448	0.0138058	0.0306654	0.000221493	0.00059157	12	17	14	B2	Blood (STARNET)	EpiXcan	0.930821
ENSG00000259658	AC027559.1	-1.26886	-0.260132	0.204493	0.00597848	0.0573066	2.68907e-07	9.75177e-07	9	44	12	B2	Blood (STARNET)	EpiXcan	0.930821
ENSG00000142544	CTU1	-1.2686	-0.260824	0.204584	0.0102837	0.01383	0.0140632	0.030994	8	13	10	B2	Blood (STARNET)	EpiXcan	0.930821
ENSG00000272327	RP11-1002K11.1	1.26851	0.0473993	0.204614	0.261631	0.309756	8.28856e-39	1.51642e-37	64	111	70	B2	Blood (STARNET)	EpiXcan	0.930821
ENSG00000085788	DDHD2	-1.26837	-0.162656	0.204668	0.0142969	0.0576188	2.16272e-07	7.90407e-07	8	14	14	B2	Blood (STARNET)	EpiXcan	0.930821
ENSG00000111647	UHRF1BP1L	1.2682	0.167803	0.204727	0.0281201	0.052582	1.01925e-06	3.49282e-06	25	36	29	B2	Blood (STARNET)	EpiXcan	0.930821
ENSG00000068745	IP6K2	1.26733	0.0572709	0.205038	0.183895	0.219017	2.39705e-26	2.67869e-25	18	34	18	B2	Blood (STARNET)	EpiXcan	0.930821
ENSG00000125945	ZNF436	-1.26711	-0.102998	0.205115	0.0458505	0.0598738	1.9462e-07	7.13842e-07	23	31	30	B2	Blood (STARNET)	EpiXcan	0.930821
ENSG00000196562	SULF2	1.26701	0.0894944	0.205153	0.0804836	0.163915	2.16793e-19	1.74738e-18	66	84	78	B2	Blood (STARNET)	EpiXcan	0.930821
ENSG00000100056	ESS2	1.26664	0.226698	0.205285	0.0148985	0.0457582	4.50557e-06	1.45243e-05	9	15	10	B2	Blood (STARNET)	EpiXcan	0.930821
ENSG00000237541	HLA-DQA2	-1.26652	-0.0814034	0.205327	0.0778147	0.714945	4.99445e-146	1.69298e-143	36	125	62	B2	Blood (STARNET)	EpiXcan	0.930821
ENSG00000127054	INTS11	1.26644	0.244832	0.205355	0.0080065	0.016202	0.00780324	0.0176797	13	19	16	B2	Blood (STARNET)	EpiXcan	0.930821
ENSG00000051620	HEBP2	-1.2664	-0.260568	0.205371	0.00839635	0.0529666	9.93537e-07	3.41045e-06	9	33	12	B2	Blood (STARNET)	EpiXcan	0.930821
ENSG00000148803	FUOM	-1.26595	-0.159586	0.205532	0.0196351	0.0159436	0.0085626	0.0193213	18	32	22	B2	Blood (STARNET)	EpiXcan	0.930821
ENSG00000101445	PPP1R16B	1.26581	0.167264	0.20558	0.0121477	0.013177	0.0163984	0.0358556	19	34	22	B2	Blood (STARNET)	EpiXcan	0.930821
ENSG00000104894	CD37	-1.26483	-0.703479	0.205932	0.000820583	0.0171942	0.00615105	0.0140749	2	6	5	B2	Blood (STARNET)	EpiXcan	0.930858
ENSG00000134825	TMEM258	1.26454	0.138255	0.206036	0.0588186	0.0289763	0.000342637	0.000895907	55	61	61	B2	Blood (STARNET)	EpiXcan	0.930858
ENSG00000170271	FAXDC2	1.2642	0.0812072	0.206159	0.102391	0.178981	3.35178e-21	2.94681e-20	12	17	15	B2	Blood (STARNET)	EpiXcan	0.930858
ENSG00000230795	HLA-K	1.26358	0.0563284	0.206381	0.243517	0.626487	9.58547e-111	1.19359e-108	85	229	106	B2	Blood (STARNET)	EpiXcan	0.930858
ENSG00000177674	AGTRAP	-1.26336	-0.204893	0.206461	0.0146754	0.0787938	1.84053e-09	7.86138e-09	8	14	9	B2	Blood (STARNET)	EpiXcan	0.930858
ENSG00000198755	RPL10A	-1.26238	-0.0833499	0.206811	0.0850828	0.176048	7.38944e-21	6.37718e-20	12	35	14	B2	Blood (STARNET)	EpiXcan	0.930858
ENSG00000182544	MFSD5	1.26236	0.117847	0.206821	0.0375041	0.0781383	1.92257e-09	8.20319e-09	17	28	20	B2	Blood (STARNET)	EpiXcan	0.930858
ENSG00000147576	ADHFE1	1.26209	0.045867	0.206916	0.182166	0.320012	2.84337e-40	5.46419e-39	14	27	16	B2	Blood (STARNET)	EpiXcan	0.930858
ENSG00000100991	TRPC4AP	1.262	0.12962	0.206949	0.0277804	0.0508196	1.83569e-06	6.13272e-06	11	28	12	B2	Blood (STARNET)	EpiXcan	0.930858
ENSG00000079974	RABL2B	1.26137	0.116976	0.207174	0.0400352	0.198825	2.12604e-23	2.08721e-22	21	79	35	B2	Blood (STARNET)	EpiXcan	0.930858
ENSG00000175445	LPL	1.2613	0.0570981	0.207202	0.108198	0.2232	1.18788e-26	1.35221e-25	31	69	35	B2	Blood (STARNET)	EpiXcan	0.930858
ENSG00000010704	HFE	-1.26099	-0.626016	0.207313	0.00123895	0.0127599	0.0171126	0.0373368	2	8	4	B2	Blood (STARNET)	EpiXcan	0.930858
ENSG00000137996	RTCA	1.2608	0.103526	0.20738	0.0395712	0.0598616	1.60263e-07	5.92812e-07	26	33	30	B2	Blood (STARNET)	EpiXcan	0.930858
ENSG00000203875	SNHG5	1.26059	0.0264941	0.207458	0.649686	0.813949	1.3759e-207	2.39858e-204	31	68	40	B2	Blood (STARNET)	EpiXcan	0.930858
ENSG00000214087	ARL16	1.25995	0.0469762	0.207689	0.268846	0.639351	2.14917e-118	3.04957e-116	19	66	21	B2	Blood (STARNET)	EpiXcan	0.93118
ENSG00000213722	DDAH2	-1.25978	-0.108835	0.20775	0.0427537	0.0598926	1.83123e-07	6.73695e-07	20	48	25	B2	Blood (STARNET)	EpiXcan	0.931217
ENSG00000105971	CAV2	-1.25961	-0.0538816	0.207809	0.198545	0.287284	6.65644e-36	1.0773e-34	43	60	53	B2	Blood (STARNET)	EpiXcan	0.931246
ENSG00000172728	FUT10	-1.25883	-0.05095	0.208093	0.190293	0.610042	5.95873e-105	6.26849e-103	13	21	19	B2	Blood (STARNET)	EpiXcan	0.931432
ENSG00000183793	NPIPA5	-1.25828	-0.0850262	0.20829	0.0943424	0.263561	2.19007e-32	3.14048e-31	60	112	70	B2	Blood (STARNET)	EpiXcan	0.931432
ENSG00000062716	VMP1	-1.25811	-0.274729	0.208353	0.0064381	0.0388717	3.35243e-05	9.86014e-05	9	17	13	B2	Blood (STARNET)	EpiXcan	0.931432
ENSG00000184005	ST6GALNAC3	-1.25811	-0.0875445	0.208353	0.0613529	0.0530703	1.14399e-06	3.88862e-06	64	111	80	B2	Blood (STARNET)	EpiXcan	0.931432
ENSG00000157601	MX1	-1.25788	-0.207803	0.208436	0.0113197	0.020858	0.00233397	0.00556496	5	8	5	B2	Blood (STARNET)	EpiXcan	0.931432
ENSG00000125814	NAPB	-1.257	-0.0596046	0.208755	0.142478	0.238753	1.75011e-28	2.1378e-27	34	71	40	B2	Blood (STARNET)	EpiXcan	0.931432
ENSG00000156395	SORCS3	1.25659	0.0376942	0.208901	0.103145	0.045093	7.14881e-06	2.25885e-05	99	122	112	B2	Blood (STARNET)	EpiXcan	0.931432
ENSG00000118873	RAB3GAP2	1.25638	0.332643	0.208979	0.00645199	0.0294434	0.000316402	0.000829978	15	21	19	B2	Blood (STARNET)	EpiXcan	0.931432
ENSG00000163877	SNIP1	-1.25615	-0.210948	0.209061	0.0102324	0.0221151	0.0018231	0.00440103	25	43	29	B2	Blood (STARNET)	EpiXcan	0.931432
ENSG00000136935	GOLGA1	1.25381	0.0809298	0.209912	0.0624238	0.0849491	4.71426e-10	2.10571e-09	38	64	45	B2	Blood (STARNET)	EpiXcan	0.931432
ENSG00000116157	GPX7	1.25361	0.0918649	0.209983	0.0775111	0.187526	6.86541e-22	6.23353e-21	39	68	49	B2	Blood (STARNET)	EpiXcan	0.931432
ENSG00000119969	HELLS	-1.25344	-0.100303	0.210045	0.0374589	0.0813559	7.40723e-10	3.25262e-09	29	54	40	B2	Blood (STARNET)	EpiXcan	0.931432
ENSG00000157800	SLC37A3	-1.25293	-0.0972559	0.210231	0.0639274	0.115478	1.79353e-13	1.00905e-12	43	74	49	B2	Blood (STARNET)	EpiXcan	0.931432
ENSG00000114107	CEP70	-1.25196	-0.192117	0.210583	0.0233287	0.0412305	1.89297e-05	5.73199e-05	19	33	23	B2	Blood (STARNET)	EpiXcan	0.931432
ENSG00000110203	FOLR3	1.25195	0.0504386	0.21059	0.353821	0.542998	4.00569e-86	2.77736e-84	67	224	90	B2	Blood (STARNET)	EpiXcan	0.931432
ENSG00000162885	B3GALNT2	-1.25189	-0.0547162	0.210609	0.191704	0.375967	1.50618e-49	3.79751e-48	20	32	25	B2	Blood (STARNET)	EpiXcan	0.931432
ENSG00000145416	2021-03-01	1.2516	0.0758819	0.210717	0.0577596	0.0257983	0.000787117	0.00197638	68	91	89	B2	Blood (STARNET)	EpiXcan	0.931432
ENSG00000132481	TRIM47	-1.2515	-0.177841	0.210752	0.0177595	0.0363901	6.10909e-05	0.000174793	28	52	40	B2	Blood (STARNET)	EpiXcan	0.931432
ENSG00000172671	ZFAND4	-1.25118	-0.226633	0.210868	0.0107309	0.0150228	0.0103549	0.0231304	14	25	18	B2	Blood (STARNET)	EpiXcan	0.931432
ENSG00000257303	AC073896.2	1.25038	0.103217	0.21116	0.0722971	0.115949	1.95017e-13	1.09366e-12	50	73	62	B2	Blood (STARNET)	EpiXcan	0.931432
ENSG00000002016	RAD52	-1.24965	-0.0767237	0.211427	0.138688	0.215575	9.89516e-26	1.08006e-24	28	33	30	B2	Blood (STARNET)	EpiXcan	0.931432
ENSG00000131791	PRKAB2	1.24837	0.153476	0.211894	0.0260678	0.0801658	1.11647e-09	4.82788e-09	13	17	17	B2	Blood (STARNET)	EpiXcan	0.931432
ENSG00000015153	YAF2	1.24818	0.173915	0.211966	0.0201225	0.0424378	1.42148e-05	4.36386e-05	17	27	22	B2	Blood (STARNET)	EpiXcan	0.931432
ENSG00000048140	TSPAN17	-1.24817	-0.27188	0.211969	0.01683	0.0366711	5.82789e-05	0.000167021	19	36	24	B2	Blood (STARNET)	EpiXcan	0.931432
ENSG00000176531	PHLDB3	-1.24757	-0.245755	0.212187	0.0081073	0.0450581	7.40036e-06	2.3335e-05	5	10	8	B2	Blood (STARNET)	EpiXcan	0.931432
ENSG00000242372	EIF6	-1.24752	-0.0774663	0.212206	0.0756765	0.107099	7.63032e-13	4.12368e-12	11	18	14	B2	Blood (STARNET)	EpiXcan	0.931432
ENSG00000164930	FZD6	1.24696	0.0387928	0.212413	0.311207	0.389832	1.04246e-52	2.89116e-51	53	101	63	B2	Blood (STARNET)	EpiXcan	0.931432
ENSG00000142166	IFNAR1	-1.24679	-0.106926	0.212476	0.0369244	0.0621404	1.10357e-07	4.16672e-07	14	27	16	B2	Blood (STARNET)	EpiXcan	0.931432
ENSG00000173482	PTPRM	1.24652	0.0487308	0.212574	0.13032	0.241507	6.21499e-30	8.01707e-29	43	76	52	B2	Blood (STARNET)	EpiXcan	0.931432
ENSG00000100601	ALKBH1	1.24577	0.192748	0.212849	0.0109562	0.0161726	0.00793844	0.017966	34	56	42	B2	Blood (STARNET)	EpiXcan	0.931432
ENSG00000100216	TOMM22	1.24567	0.144042	0.212885	0.0219314	0.0248001	0.000984109	0.00244137	24	40	30	B2	Blood (STARNET)	EpiXcan	0.931432
ENSG00000103365	GGA2	1.24507	0.342694	0.213105	0.00420789	0.0272225	0.000487374	0.00125394	10	26	16	B2	Blood (STARNET)	EpiXcan	0.931432
ENSG00000140090	SLC24A4	1.24449	0.0553822	0.21332	0.120579	0.313118	3.39271e-40	6.4994e-39	33	121	46	B2	Blood (STARNET)	EpiXcan	0.931432
ENSG00000155926	SLA	1.24436	0.0848312	0.213365	0.126179	0.230088	1.65563e-27	1.95582e-26	8	36	10	B2	Blood (STARNET)	EpiXcan	0.931432
ENSG00000215908	CROCCP2	1.24424	0.0740468	0.213411	0.131136	0.288789	1.0133e-35	1.62488e-34	60	131	76	B2	Blood (STARNET)	EpiXcan	0.931432
ENSG00000211663	IGLV3-19	1.24401	0.460391	0.213496	0.00341197	0.0120831	0.0197206	0.0426656	18	24	24	B2	Blood (STARNET)	EpiXcan	0.931432
ENSG00000173992	CCS	1.24399	0.13094	0.213503	0.0313708	0.0399425	1.9512e-05	5.89953e-05	19	27	23	B2	Blood (STARNET)	EpiXcan	0.931432
ENSG00000272079	AC004233.3	-1.24349	-0.254279	0.213689	0.00894165	0.0253001	0.000888447	0.00221712	14	34	15	B2	Blood (STARNET)	EpiXcan	0.931432
ENSG00000115904	SOS1	1.24318	0.212312	0.213801	0.0112343	0.0632861	7.52521e-08	2.8679e-07	6	15	13	B2	Blood (STARNET)	EpiXcan	0.931432
ENSG00000213949	ITGA1	1.24235	0.0690979	0.214106	0.0624904	0.15061	3.63913e-18	2.73619e-17	44	103	53	B2	Blood (STARNET)	EpiXcan	0.931432
ENSG00000146833	TRIM4	-1.24212	-0.05348	0.214194	0.135344	0.30094	1.90688e-38	3.41698e-37	11	29	16	B2	Blood (STARNET)	EpiXcan	0.931432
ENSG00000204387	C6orf48	1.24068	0.111227	0.214725	0.0311565	0.0403557	2.3065e-05	6.91045e-05	34	51	41	B2	Blood (STARNET)	EpiXcan	0.931432
ENSG00000181409	AATK	-1.23979	-0.0908279	0.215052	0.0706625	0.156505	1.74106e-18	1.33289e-17	26	51	29	B2	Blood (STARNET)	EpiXcan	0.931432
ENSG00000211799	TRAV19	1.23962	0.216027	0.215117	0.0142859	0.053137	1.16515e-06	3.95503e-06	10	21	15	B2	Blood (STARNET)	EpiXcan	0.931432
ENSG00000204160	ZDHHC18	1.23882	0.0837784	0.215412	0.0870997	0.116113	1.68522e-13	9.50749e-13	31	51	37	B2	Blood (STARNET)	EpiXcan	0.931432
ENSG00000167306	MYO5B	1.23826	0.0822175	0.215621	0.0546317	0.130157	3.07336e-15	1.93121e-14	34	62	39	B2	Blood (STARNET)	EpiXcan	0.931432
ENSG00000254415	SIGLEC14	1.23816	0.0412847	0.215658	0.435408	0.4542	9.72528e-65	3.98247e-63	71	128	86	B2	Blood (STARNET)	EpiXcan	0.931432
ENSG00000111961	SASH1	1.23784	0.0633251	0.215776	0.1036	0.101841	7.04493e-12	3.56571e-11	55	73	60	B2	Blood (STARNET)	EpiXcan	0.931432
ENSG00000101104	PABPC1L	1.23738	0.0917967	0.215945	0.0520846	0.118098	9.45179e-14	5.43289e-13	7	11	7	B2	Blood (STARNET)	EpiXcan	0.931432
ENSG00000135778	NTPCR	1.23663	0.0469896	0.216223	0.221864	0.542857	2.44186e-85	1.6463e-83	24	31	29	B2	Blood (STARNET)	EpiXcan	0.931432
ENSG00000162927	PUS10	-1.23562	-0.116649	0.216601	0.0506535	0.109965	9.30923e-13	5.01105e-12	9	15	9	B2	Blood (STARNET)	EpiXcan	0.931432
ENSG00000183726	TMEM50A	1.23502	0.049622	0.216822	0.208454	0.25036	4.30527e-30	5.59502e-29	41	76	51	B2	Blood (STARNET)	EpiXcan	0.931432
ENSG00000008438	PGLYRP1	1.23459	0.217023	0.216984	0.0112898	0.0314864	0.00018796	0.000508011	11	28	11	B2	Blood (STARNET)	EpiXcan	0.931432
ENSG00000175548	ALG10B	-1.23457	-0.292535	0.216991	0.00567368	0.0251263	0.000866004	0.00216377	3	7	5	B2	Blood (STARNET)	EpiXcan	0.931432
ENSG00000133059	DSTYK	-1.2343	-0.179283	0.217089	0.0128085	0.0478745	3.89076e-06	1.26375e-05	19	30	22	B2	Blood (STARNET)	EpiXcan	0.931432
ENSG00000083444	PLOD1	1.23333	0.0850494	0.217452	0.0769669	0.248554	4.2394e-30	5.51529e-29	9	25	11	B2	Blood (STARNET)	EpiXcan	0.931432
ENSG00000005243	COPZ2	1.23303	0.161591	0.217563	0.0197196	0.0348593	9.05077e-05	0.000253086	15	21	15	B2	Blood (STARNET)	EpiXcan	0.931432
ENSG00000141504	SAT2	1.23231	0.103397	0.217835	0.0435662	0.123272	1.99528e-14	1.19063e-13	25	60	32	B2	Blood (STARNET)	EpiXcan	0.931432
ENSG00000118162	KPTN	1.2323	0.177266	0.217838	0.0210642	0.0121361	0.020546	0.0443738	18	18	18	B2	Blood (STARNET)	EpiXcan	0.931432
ENSG00000109685	NSD2	-1.2322	-0.26237	0.217876	0.00690484	0.0126171	0.0180611	0.0392939	3	14	3	B2	Blood (STARNET)	EpiXcan	0.931432
ENSG00000204872	NAT8B	1.23219	1.98395	0.217877	0.000107421	0.166438	1.20264e-19	9.84293e-19	4	9	6	B2	Blood (STARNET)	EpiXcan	0.931432
ENSG00000231259	AC125232.1	-1.23177	-0.127802	0.218037	0.0240054	0.147275	2.85218e-17	2.03777e-16	19	59	29	B2	Blood (STARNET)	EpiXcan	0.931432
ENSG00000259483	AL355073.1	-1.23167	-0.101337	0.218071	0.0647957	0.159442	2.02905e-18	1.5456e-17	21	25	24	B2	Blood (STARNET)	EpiXcan	0.931432
ENSG00000172466	ZNF24	1.23106	0.0940797	0.218299	0.0446167	0.160237	1.11079e-18	8.57906e-18	40	86	47	B2	Blood (STARNET)	EpiXcan	0.931432
ENSG00000137494	ANKRD42	-1.23106	-0.186742	0.218301	0.0109857	0.0811628	9.27573e-10	4.03392e-09	3	6	5	B2	Blood (STARNET)	EpiXcan	0.931432
ENSG00000198363	ASPH	1.23093	0.103409	0.21835	0.0448684	0.0663515	4.65152e-08	1.79685e-07	21	28	23	B2	Blood (STARNET)	EpiXcan	0.931432
ENSG00000136573	BLK	-1.23063	-0.198109	0.21846	0.0120981	0.107108	1.38565e-12	7.37424e-12	5	31	9	B2	Blood (STARNET)	EpiXcan	0.931432
ENSG00000176485	PLA2G16	1.23027	0.0637262	0.218596	0.17613	0.396511	3.53603e-54	1.03976e-52	17	31	21	B2	Blood (STARNET)	EpiXcan	0.931432
ENSG00000170949	ZNF160	-1.22993	-0.0517683	0.218724	0.12139	0.310877	1.7636e-39	3.29575e-38	54	151	71	B2	Blood (STARNET)	EpiXcan	0.931432
ENSG00000168101	NUDT16L1	1.22932	0.251375	0.218952	0.00793774	0.0127402	0.0182987	0.0397612	9	24	10	B2	Blood (STARNET)	EpiXcan	0.931432
ENSG00000130811	EIF3G	1.22848	0.214787	0.219265	0.0100355	0.0660441	4.9943e-08	1.92257e-07	3	9	7	B2	Blood (STARNET)	EpiXcan	0.931432
ENSG00000213995	NAXD	-1.22842	-0.0810596	0.219288	0.0751109	0.154769	9.03196e-19	7.00235e-18	17	28	17	B2	Blood (STARNET)	EpiXcan	0.931432
ENSG00000257923	CUX1	-1.2281	-1.40001	0.219409	0.00028339	0.0293509	0.000324948	0.000851844	2	16	5	B2	Blood (STARNET)	EpiXcan	0.931432
ENSG00000188227	ZNF793	1.22747	0.0763589	0.219645	0.117148	0.154745	5.40479e-18	4.02653e-17	35	49	38	B2	Blood (STARNET)	EpiXcan	0.931542
ENSG00000153130	SCOC	1.22648	0.142265	0.220019	0.0149314	0.0155556	0.00859535	0.019388	12	21	15	B2	Blood (STARNET)	EpiXcan	0.932352
ENSG00000064115	TM7SF3	1.22563	0.0820771	0.220338	0.0530512	0.101218	6.4215e-12	3.25828e-11	27	39	32	B2	Blood (STARNET)	EpiXcan	0.932452
ENSG00000134262	AP4B1	1.22347	0.140691	0.221151	0.0244652	0.0252055	0.000904128	0.00225395	23	81	28	B2	Blood (STARNET)	EpiXcan	0.932452
ENSG00000156261	CCT8	-1.22298	-0.0287872	0.221337	0.466166	0.527446	1.02583e-82	6.41957e-81	29	35	29	B2	Blood (STARNET)	EpiXcan	0.932452
ENSG00000241764	AC002467.1	-1.22292	-0.0953722	0.221362	0.0676893	0.198593	5.99584e-24	6.02696e-23	15	18	18	B2	Blood (STARNET)	EpiXcan	0.932452
ENSG00000109113	RAB34	1.22244	0.137828	0.22154	0.0310211	0.0455848	6.77607e-06	2.14887e-05	33	51	46	B2	Blood (STARNET)	EpiXcan	0.932452
ENSG00000157796	WDR19	-1.22201	-0.422502	0.221704	0.00671531	0.0541736	7.46157e-07	2.59264e-06	11	23	18	B2	Blood (STARNET)	EpiXcan	0.932452
ENSG00000233429	HOTAIRM1	1.22113	0.0540144	0.222038	0.223599	0.298944	1.09359e-38	1.98587e-37	55	69	64	B2	Blood (STARNET)	EpiXcan	0.932452
ENSG00000213123	TCTEX1D2	1.22021	0.144892	0.222385	0.023992	0.058057	2.90086e-07	1.04917e-06	18	50	23	B2	Blood (STARNET)	EpiXcan	0.932452
ENSG00000125534	PPDPF	-1.21929	-0.0864053	0.222734	0.103282	0.293461	1.1319e-36	1.88954e-35	10	20	13	B2	Blood (STARNET)	EpiXcan	0.932452
ENSG00000213965	NUDT19	1.21852	0.151725	0.223025	0.0194629	0.011387	0.024819	0.0530322	33	49	44	B2	Blood (STARNET)	EpiXcan	0.932452
ENSG00000140320	BAHD1	1.21714	0.106213	0.223551	0.0354835	0.0858797	3.80848e-10	1.71304e-09	12	24	12	B2	Blood (STARNET)	EpiXcan	0.932452
ENSG00000120451	SNX19	-1.21713	-0.0337265	0.223555	0.385985	0.631824	1.34627e-112	1.74772e-110	39	53	45	B2	Blood (STARNET)	EpiXcan	0.932452
ENSG00000147364	FBXO25	-1.21671	-0.160222	0.223715	0.0190489	0.0231278	0.00132542	0.00324977	39	82	54	B2	Blood (STARNET)	EpiXcan	0.932452
ENSG00000115919	KYNU	1.21548	0.0978694	0.224182	0.0534522	0.129153	4.14747e-15	2.58091e-14	22	32	26	B2	Blood (STARNET)	EpiXcan	0.932452
ENSG00000135002	RFK	1.21498	0.164588	0.224373	0.0169772	0.0251979	0.000877548	0.00219082	11	26	13	B2	Blood (STARNET)	EpiXcan	0.932452
ENSG00000151348	EXT2	1.21435	0.0411733	0.224616	0.265025	0.377333	1.17077e-50	3.07908e-49	46	57	53	B2	Blood (STARNET)	EpiXcan	0.932452
ENSG00000100031	GGT1	-1.21414	-0.120077	0.224695	0.0318057	0.0666623	2.25357e-08	8.89978e-08	14	16	15	B2	Blood (STARNET)	EpiXcan	0.932452
ENSG00000140043	PTGR2	-1.21309	-0.0498369	0.225097	0.125874	0.217822	6.24986e-26	6.86472e-25	10	29	13	B2	Blood (STARNET)	EpiXcan	0.932452
ENSG00000156738	MS4A1	-1.21293	-0.0763558	0.225156	0.0405087	0.0159863	0.00811363	0.0183387	39	56	47	B2	Blood (STARNET)	EpiXcan	0.932452
ENSG00000145979	TBC1D7	1.21238	0.100298	0.225367	0.051524	0.0664894	3.80736e-08	1.48107e-07	23	46	27	B2	Blood (STARNET)	EpiXcan	0.932452
ENSG00000144815	NXPE3	-1.21193	-0.06491	0.22554	0.130656	0.345142	2.21414e-44	4.79063e-43	18	57	22	B2	Blood (STARNET)	EpiXcan	0.932452
ENSG00000171621	SPSB1	1.21159	0.0767115	0.22567	0.0905076	0.0827734	8.28409e-10	3.61943e-09	65	109	77	B2	Blood (STARNET)	EpiXcan	0.932452
ENSG00000112305	SMAP1	-1.21157	-0.209737	0.225676	0.0138747	0.035641	5.50452e-05	0.000158386	9	35	9	B2	Blood (STARNET)	EpiXcan	0.932452
ENSG00000149485	FADS1	1.21099	0.0783902	0.2259	0.0638906	0.133325	2.19332e-15	1.39184e-14	14	28	15	B2	Blood (STARNET)	EpiXcan	0.932452
ENSG00000079277	MKNK1	-1.20963	-0.0543195	0.226422	0.228804	0.233373	3.03787e-28	3.68135e-27	95	121	116	B2	Blood (STARNET)	EpiXcan	0.932452
ENSG00000182118	FAM89A	-1.20949	-0.12335	0.226475	0.0315741	0.0654046	5.39824e-08	2.07479e-07	10	18	10	B2	Blood (STARNET)	EpiXcan	0.932452
ENSG00000065809	FAM107B	1.2089	0.103282	0.226702	0.0736065	0.0833795	5.35415e-10	2.38368e-09	39	72	49	B2	Blood (STARNET)	EpiXcan	0.932452
ENSG00000139344	AMDHD1	-1.20852	-0.0675757	0.226846	0.0881561	0.448117	7.77104e-64	3.10918e-62	22	38	27	B2	Blood (STARNET)	EpiXcan	0.932452
ENSG00000167565	SERTAD3	-1.2082	-0.333345	0.226971	0.00257048	0.0177716	0.00456181	0.0105812	4	9	6	B2	Blood (STARNET)	EpiXcan	0.932452
ENSG00000161203	AP2M1	1.20756	0.19943	0.227215	0.0111812	0.0194235	0.00333248	0.00782644	7	13	7	B2	Blood (STARNET)	EpiXcan	0.932452
ENSG00000188976	NOC2L	-1.2075	-0.160495	0.227241	0.0264636	0.038756	3.54268e-05	0.000104021	19	45	29	B2	Blood (STARNET)	EpiXcan	0.932452
ENSG00000164830	OXR1	1.20694	0.216834	0.227455	0.0148308	0.0101382	0.0334335	0.0701804	16	21	19	B2	Blood (STARNET)	EpiXcan	0.932452
ENSG00000188295	ZNF669	1.20626	0.170226	0.227716	0.0170591	0.0693918	2.21431e-08	8.75322e-08	17	23	22	B2	Blood (STARNET)	EpiXcan	0.932452
ENSG00000108771	DHX58	-1.20541	-0.0920617	0.228045	0.05942	0.131233	2.41997e-15	1.52931e-14	32	58	36	B2	Blood (STARNET)	EpiXcan	0.932452
ENSG00000130165	ELOF1	-1.20502	-0.209333	0.228197	0.027522	0.0482845	3.65501e-06	1.19193e-05	13	23	15	B2	Blood (STARNET)	EpiXcan	0.932452
ENSG00000069424	KCNAB2	-1.20475	-0.0506556	0.228298	0.174259	0.280055	5.17676e-35	8.07826e-34	27	66	34	B2	Blood (STARNET)	EpiXcan	0.932452
ENSG00000119139	TJP2	1.20473	0.0496928	0.228306	0.188323	0.308321	4.46537e-39	8.26872e-38	38	51	40	B2	Blood (STARNET)	EpiXcan	0.932452
ENSG00000090238	YPEL3	-1.20365	-0.181026	0.228724	0.0128324	0.0900422	9.51997e-11	4.45446e-10	4	10	6	B2	Blood (STARNET)	EpiXcan	0.932452
ENSG00000164934	DCAF13	-1.20311	-0.137311	0.228934	0.0188131	0.0434906	1.06706e-05	3.31249e-05	19	27	22	B2	Blood (STARNET)	EpiXcan	0.932452
ENSG00000102886	GDPD3	1.20263	0.175174	0.22912	0.212011	0.265571	1.43513e-32	2.06764e-31	34	97	49	B2	Blood (STARNET)	EpiXcan	0.932452
ENSG00000055955	ITIH4	-1.2026	-0.0463949	0.229133	0.279626	0.449253	1.6835e-63	6.69178e-62	37	69	49	B2	Blood (STARNET)	EpiXcan	0.932452
ENSG00000064607	SUGP2	-1.20243	-0.184961	0.229196	0.012274	0.021899	0.00191679	0.00461443	21	36	23	B2	Blood (STARNET)	EpiXcan	0.932452
ENSG00000114491	UMPS	-1.2018	-0.284688	0.229441	0.00419845	0.0232567	0.00144325	0.0035231	5	41	8	B2	Blood (STARNET)	EpiXcan	0.932452
ENSG00000128268	MGAT3	-1.20141	-0.10576	0.229592	0.0468811	0.137919	5.22909e-16	3.45669e-15	10	20	15	B2	Blood (STARNET)	EpiXcan	0.932452
ENSG00000198150	AC135178.1	-1.20131	-0.104044	0.229632	0.0522677	0.139324	3.05339e-16	2.05066e-15	17	30	21	B2	Blood (STARNET)	EpiXcan	0.932452
ENSG00000136273	HUS1	1.2002	0.0269283	0.230063	0.0153757	0.0417575	9.26371e-06	2.89414e-05	5	14	5	B2	Blood (STARNET)	EpiXcan	0.932452
ENSG00000133574	GIMAP4	-1.19953	-0.298466	0.230324	0.0068168	0.0110942	0.0268458	0.0571727	5	8	6	B2	Blood (STARNET)	EpiXcan	0.932452
ENSG00000173218	VANGL1	1.19933	0.0603446	0.230398	0.122867	0.18234	1.56263e-21	1.39086e-20	20	35	21	B2	Blood (STARNET)	EpiXcan	0.932452
ENSG00000129933	MAU2	-1.19915	-0.166166	0.23047	0.017018	0.0115292	0.0249408	0.0532737	26	37	37	B2	Blood (STARNET)	EpiXcan	0.932452
ENSG00000128487	SPECC1	-1.19913	-0.0944174	0.230476	0.0322272	0.0607332	1.50559e-07	5.58951e-07	25	40	34	B2	Blood (STARNET)	EpiXcan	0.932452
ENSG00000120889	TNFRSF10B	-1.19894	-0.227203	0.230552	0.0134597	0.040211	2.36499e-05	7.08046e-05	14	35	19	B2	Blood (STARNET)	EpiXcan	0.932452
ENSG00000126247	CAPNS1	1.19844	0.639168	0.230745	0.00107529	0.0113468	0.0260138	0.0554685	4	15	8	B2	Blood (STARNET)	EpiXcan	0.932452
ENSG00000240344	PPIL3	1.19817	0.0555602	0.230851	0.143321	0.617047	4.96416e-108	5.71487e-106	26	41	37	B2	Blood (STARNET)	EpiXcan	0.932452
ENSG00000163297	ANTXR2	-1.1976	-0.165951	0.231072	0.0141736	0.111618	4.55881e-13	2.49579e-12	5	16	11	B2	Blood (STARNET)	EpiXcan	0.932452
ENSG00000135953	MFSD9	-1.19635	-0.0369964	0.231559	0.178517	0.279341	3.88726e-34	5.86357e-33	40	70	51	B2	Blood (STARNET)	EpiXcan	0.932452
ENSG00000151131	C12orf45	1.19635	0.143061	0.231559	0.0172573	0.0373854	3.27496e-05	9.6509e-05	13	29	15	B2	Blood (STARNET)	EpiXcan	0.932452
ENSG00000091527	CDV3	1.19634	0.153185	0.231565	0.0336033	0.0591573	2.04048e-07	7.46851e-07	24	51	26	B2	Blood (STARNET)	EpiXcan	0.932452
ENSG00000137713	PPP2R1B	1.19614	0.156916	0.231643	0.018543	0.0787178	1.67313e-09	7.17401e-09	5	10	7	B2	Blood (STARNET)	EpiXcan	0.932452
ENSG00000214253	FIS1	-1.1959	-0.0822692	0.231735	0.0485735	0.103215	4.17941e-12	2.15286e-11	18	27	21	B2	Blood (STARNET)	EpiXcan	0.932452
ENSG00000198538	ZNF28	1.19493	0.126232	0.232114	0.0272313	0.0617902	1.35524e-07	5.0668e-07	42	144	61	B2	Blood (STARNET)	EpiXcan	0.932452
ENSG00000107521	HPS1	-1.19443	-0.0564165	0.232311	0.149008	0.214977	4.07665e-27	4.74025e-26	34	50	38	B2	Blood (STARNET)	EpiXcan	0.932452
ENSG00000226137	BAIAP2-AS1	-1.1933	-0.0537357	0.232751	0.128544	0.149197	1.99131e-17	1.43702e-16	86	131	100	B2	Blood (STARNET)	EpiXcan	0.932452
ENSG00000196735	HLA-DQA1	1.19269	0.0935622	0.23299	0.0517652	0.303952	9.36791e-38	1.62151e-36	25	94	41	B2	Blood (STARNET)	EpiXcan	0.932452
ENSG00000204525	HLA-C	1.19253	0.046635	0.233055	0.208202	0.367366	3.93324e-48	9.5422e-47	63	101	75	B2	Blood (STARNET)	EpiXcan	0.932452
ENSG00000183647	ZNF530	1.19248	0.148386	0.233072	0.0207672	0.0260526	0.00071872	0.00181322	46	59	53	B2	Blood (STARNET)	EpiXcan	0.932452
ENSG00000171488	LRRC8C	1.19247	0.0754103	0.233077	0.0822327	0.17965	5.26217e-21	4.59658e-20	11	20	14	B2	Blood (STARNET)	EpiXcan	0.932452
ENSG00000182512	GLRX5	1.19237	0.408822	0.233118	0.0023658	0.0381762	4.05077e-05	0.000118172	9	11	11	B2	Blood (STARNET)	EpiXcan	0.932452
ENSG00000121417	ZNF211	-1.19216	-0.128454	0.233197	0.0253747	0.0410151	1.99696e-05	6.02892e-05	43	54	49	B2	Blood (STARNET)	EpiXcan	0.932452
ENSG00000248835	AL357673.1	1.19082	0.0815491	0.233724	0.20488	0.284756	2.74798e-35	4.3325e-34	41	94	47	B2	Blood (STARNET)	EpiXcan	0.932452
ENSG00000215417	MIR17HG	-1.19023	-0.18991	0.233955	0.0137503	0.0397776	2.63207e-05	7.83586e-05	6	8	7	B2	Blood (STARNET)	EpiXcan	0.932452
ENSG00000239697	TNFSF12	-1.19001	-0.408135	0.234043	0.00250698	0.0629186	1.11788e-07	4.21814e-07	6	13	9	B2	Blood (STARNET)	EpiXcan	0.932452
ENSG00000114770	ABCC5	-1.18994	-0.0369659	0.234069	0.263199	0.376327	1.21166e-49	3.0676e-48	16	21	18	B2	Blood (STARNET)	EpiXcan	0.932452
ENSG00000145780	FEM1C	-1.18978	-0.0740036	0.234134	0.0676678	0.113669	2.60204e-13	1.44462e-12	37	65	45	B2	Blood (STARNET)	EpiXcan	0.932452
ENSG00000128604	IRF5	1.18969	0.128725	0.234167	0.0286792	0.0598724	2.01365e-07	7.37693e-07	19	26	23	B2	Blood (STARNET)	EpiXcan	0.932452
ENSG00000086504	MRPL28	-1.18928	-0.166892	0.234329	0.0296171	0.0464872	5.41573e-06	1.73096e-05	31	49	46	B2	Blood (STARNET)	EpiXcan	0.932452
ENSG00000166913	YWHAB	-1.18841	-0.0698363	0.234671	0.0938946	0.18176	1.40215e-21	1.25628e-20	17	29	19	B2	Blood (STARNET)	EpiXcan	0.932452
ENSG00000229153	EPHA1-AS1	-1.18739	-0.0529631	0.235076	0.102389	0.326845	2.04726e-41	4.06223e-40	15	29	18	B2	Blood (STARNET)	EpiXcan	0.932452
ENSG00000180448	ARHGAP45	1.18673	0.256483	0.235334	0.00720623	0.0108437	0.0291526	0.0616871	8	68	10	B2	Blood (STARNET)	EpiXcan	0.932452
ENSG00000182362	YBEY	1.18601	0.0446182	0.235617	0.248984	0.46145	2.98023e-66	1.28508e-64	50	112	71	B2	Blood (STARNET)	EpiXcan	0.932452
ENSG00000065154	OAT	-1.18574	-0.283698	0.235724	0.00611017	0.124199	1.71936e-14	1.02951e-13	17	38	23	B2	Blood (STARNET)	EpiXcan	0.932452
ENSG00000085063	CD59	-1.18528	-0.0848523	0.235906	0.0759011	0.171088	1.97724e-20	1.67093e-19	38	59	46	B2	Blood (STARNET)	EpiXcan	0.932452
ENSG00000136319	TTC5	-1.18527	-0.262446	0.235912	0.00600111	0.0314119	0.000202104	0.000543711	5	73	5	B2	Blood (STARNET)	EpiXcan	0.932452
ENSG00000183762	KREMEN1	1.18518	0.146948	0.235946	0.0218286	0.0462557	5.82592e-06	1.85672e-05	6	30	7	B2	Blood (STARNET)	EpiXcan	0.932452
ENSG00000111261	MANSC1	1.18463	0.151154	0.236164	0.036186	0.0393811	2.67645e-05	7.9602e-05	32	42	42	B2	Blood (STARNET)	EpiXcan	0.932452
ENSG00000133028	SCO1	-1.18458	-0.226331	0.236182	0.0089729	0.0207872	0.00239004	0.00568754	9	13	10	B2	Blood (STARNET)	EpiXcan	0.932452
ENSG00000173588	CEP83	-1.18433	-0.129451	0.236281	0.0228465	0.0417837	1.6038e-05	4.89768e-05	32	41	40	B2	Blood (STARNET)	EpiXcan	0.932452
ENSG00000185022	MAFF	-1.18422	-0.147595	0.236326	0.0231247	0.0386458	3.26385e-05	9.62281e-05	24	54	32	B2	Blood (STARNET)	EpiXcan	0.932452
ENSG00000170027	YWHAG	1.18415	0.126849	0.236352	0.0236783	0.048019	3.23674e-06	1.05921e-05	8	10	9	B2	Blood (STARNET)	EpiXcan	0.932452
ENSG00000116455	WDR77	1.18411	0.483429	0.236371	0.00175999	0.0189511	0.00400035	0.00932676	5	14	7	B2	Blood (STARNET)	EpiXcan	0.932452
ENSG00000163156	SCNM1	1.18354	0.205819	0.236596	0.0126927	0.0217994	0.00181746	0.00439005	19	43	28	B2	Blood (STARNET)	EpiXcan	0.932452
ENSG00000056558	TRAF1	1.18348	0.0789582	0.236618	0.0721173	0.026043	0.00069018	0.00174338	50	84	60	B2	Blood (STARNET)	EpiXcan	0.932452
ENSG00000151474	FRMD4A	1.18341	0.062189	0.236645	0.092951	0.103385	3.92577e-12	2.02734e-11	85	123	110	B2	Blood (STARNET)	EpiXcan	0.932452
ENSG00000100426	ZBED4	1.18338	0.171247	0.236658	0.0243788	0.0660014	4.54055e-08	1.75565e-07	15	52	17	B2	Blood (STARNET)	EpiXcan	0.932452
ENSG00000118263	KLF7	-1.183	-0.175916	0.236808	0.0199477	0.0312302	0.000196007	0.000528124	12	31	14	B2	Blood (STARNET)	EpiXcan	0.932452
ENSG00000142552	RCN3	1.18177	0.13756	0.237296	0.0334449	0.0332575	0.000121006	0.000333855	29	59	35	B2	Blood (STARNET)	EpiXcan	0.932452
ENSG00000267575	AC006504.5	1.1815	0.341131	0.237403	0.00389233	0.0134079	0.0140137	0.0308903	7	11	9	B2	Blood (STARNET)	EpiXcan	0.932452
ENSG00000135845	PIGC	-1.1812	-0.162972	0.237522	0.0200532	0.0358757	6.68983e-05	0.000190117	10	15	13	B2	Blood (STARNET)	EpiXcan	0.932452
ENSG00000014257	ACPP	1.1812	0.111612	0.237525	0.0387285	0.063674	4.04758e-08	1.57151e-07	13	31	16	B2	Blood (STARNET)	EpiXcan	0.932452
ENSG00000152117	AC073869.1	-1.18041	-0.0645794	0.237836	0.127613	0.287892	1.39077e-35	2.22433e-34	52	82	71	B2	Blood (STARNET)	EpiXcan	0.932452
ENSG00000198677	TTC37	1.18036	0.0870547	0.237858	0.0249408	0.068681	1.75255e-08	6.98444e-08	13	17	16	B2	Blood (STARNET)	EpiXcan	0.932452
ENSG00000114626	ABTB1	-1.18015	-0.29311	0.237939	0.00560671	0.0689992	1.22813e-08	4.95596e-08	10	16	14	B2	Blood (STARNET)	EpiXcan	0.932452
ENSG00000166224	SGPL1	1.17688	0.0833217	0.239244	0.0448107	0.0533625	1.00437e-06	3.44473e-06	59	109	72	B2	Blood (STARNET)	EpiXcan	0.932452
ENSG00000122432	SPATA1	1.17685	0.183377	0.239257	0.00773531	0.0348904	9.07463e-05	0.000253636	8	17	9	B2	Blood (STARNET)	EpiXcan	0.932452
ENSG00000131437	KIF3A	1.17602	0.200566	0.239588	0.0307828	0.0468141	4.91015e-06	1.5768e-05	14	25	16	B2	Blood (STARNET)	EpiXcan	0.932452
ENSG00000183605	SFXN4	1.17565	0.0361765	0.239735	0.295711	0.56589	1.22051e-91	9.4265e-90	10	26	14	B2	Blood (STARNET)	EpiXcan	0.932452
ENSG00000166762	CATSPER2	-1.17558	-0.104773	0.239762	0.0306434	0.0386253	3.45914e-05	0.000101642	38	87	46	B2	Blood (STARNET)	EpiXcan	0.932452
ENSG00000108352	RAPGEFL1	1.17532	0.0398016	0.239865	0.143536	0.16907	1.25793e-19	1.02679e-18	26	38	34	B2	Blood (STARNET)	EpiXcan	0.932452
ENSG00000141556	TBCD	-1.17512	-0.0361818	0.239948	0.217292	0.320172	2.13692e-40	4.13261e-39	42	93	52	B2	Blood (STARNET)	EpiXcan	0.932452
ENSG00000082438	COBLL1	-1.17448	-0.373322	0.240204	0.00329867	0.0168782	0.00667123	0.0152252	2	2	2	B2	Blood (STARNET)	EpiXcan	0.932452
ENSG00000101255	TRIB3	-1.17446	-0.074491	0.240211	0.120459	0.172743	2.13324e-20	1.79779e-19	20	62	22	B2	Blood (STARNET)	EpiXcan	0.932452
ENSG00000001629	ANKIB1	1.17436	0.0991556	0.240253	0.0393237	0.0777258	1.61472e-09	6.93819e-09	13	17	16	B2	Blood (STARNET)	EpiXcan	0.932452
ENSG00000166851	PLK1	-1.1735	-0.0952346	0.240593	0.0399408	0.0659385	4.68721e-08	1.81006e-07	17	21	19	B2	Blood (STARNET)	EpiXcan	0.932452
ENSG00000156162	DPY19L4	1.17273	0.152532	0.240905	0.0216315	0.0155259	0.00949916	0.0213203	22	58	29	B2	Blood (STARNET)	EpiXcan	0.932452
ENSG00000112763	BTN2A1	1.17258	0.181586	0.240966	0.0100397	0.102182	5.2064e-12	2.66836e-11	7	24	10	B2	Blood (STARNET)	EpiXcan	0.932452
ENSG00000167112	TRUB2	-1.17221	-0.271253	0.241115	0.00553793	0.0317619	0.000175527	0.000475991	6	21	8	B2	Blood (STARNET)	EpiXcan	0.932452
ENSG00000101220	C20orf27	-1.17214	-0.037362	0.24114	0.346693	0.363862	2.61799e-47	6.19134e-46	100	161	119	B2	Blood (STARNET)	EpiXcan	0.932452
ENSG00000168159	RNF187	-1.17206	-0.10166	0.241175	0.036156	0.101498	5.30176e-12	2.71041e-11	32	74	38	B2	Blood (STARNET)	EpiXcan	0.932452
ENSG00000081026	MAGI3	1.17174	0.221758	0.241303	0.00977573	0.021733	0.00180947	0.00437161	3	4	4	B2	Blood (STARNET)	EpiXcan	0.932452
ENSG00000132275	RRP8	-1.17148	-0.27144	0.241408	0.00472231	0.012532	0.019479	0.0422056	14	36	22	B2	Blood (STARNET)	EpiXcan	0.932452
ENSG00000061987	MON2	-1.17115	-0.441752	0.241537	0.00183371	0.0153273	0.00997847	0.0223262	2	47	2	B2	Blood (STARNET)	EpiXcan	0.932452
ENSG00000198690	FAN1	1.16988	0.0526843	0.242049	0.193349	0.384017	1.46978e-51	3.94191e-50	17	29	19	B2	Blood (STARNET)	EpiXcan	0.932452
ENSG00000165272	AQP3	1.16909	0.128703	0.242368	0.0226259	0.0407062	1.64554e-05	5.01888e-05	26	43	30	B2	Blood (STARNET)	EpiXcan	0.932452
ENSG00000090447	TFAP4	1.16873	0.266061	0.24251	0.0083591	0.0153217	0.00970994	0.0217613	10	19	17	B2	Blood (STARNET)	EpiXcan	0.932452
ENSG00000111450	STX2	-1.16862	-0.0332034	0.242556	0.376084	0.685741	1.55887e-136	3.65825e-134	15	19	18	B2	Blood (STARNET)	EpiXcan	0.932452
ENSG00000183576	SETD3	1.16834	0.165943	0.24267	0.0253899	0.0408011	2.01513e-05	6.07926e-05	34	43	39	B2	Blood (STARNET)	EpiXcan	0.932452
ENSG00000169592	INO80E	1.16823	0.11371	0.242715	0.0419121	0.123981	2.58495e-14	1.53052e-13	13	22	18	B2	Blood (STARNET)	EpiXcan	0.932452
ENSG00000089916	GPATCH2L	-1.16797	-0.139162	0.242817	0.0229452	0.154781	1.49496e-18	1.14736e-17	51	66	61	B2	Blood (STARNET)	EpiXcan	0.932452
ENSG00000146425	DYNLT1	-1.16766	-0.6161	0.242945	0.00093444	0.0377145	4.43989e-05	0.000128969	6	22	11	B2	Blood (STARNET)	EpiXcan	0.932452
ENSG00000188342	GTF2F2	1.1671	0.24545	0.24317	0.0138953	0.0648467	5.72225e-08	2.19587e-07	6	12	7	B2	Blood (STARNET)	EpiXcan	0.932452
ENSG00000105287	PRKD2	-1.16672	-0.0749	0.243322	0.0626043	0.17586	1.41539e-20	1.20614e-19	17	24	21	B2	Blood (STARNET)	EpiXcan	0.932452
ENSG00000235314	LINC00957	1.16657	0.0993277	0.243382	0.0462543	0.0899558	1.1128e-10	5.17314e-10	20	31	23	B2	Blood (STARNET)	EpiXcan	0.932452
ENSG00000171763	SPATA5L1	1.16639	0.0710652	0.243457	0.0684144	0.258894	1.11019e-31	1.54125e-30	18	32	24	B2	Blood (STARNET)	EpiXcan	0.932452
ENSG00000158186	MRAS	1.1663	0.201177	0.243493	0.013118	0.0109809	0.0286198	0.0606333	18	21	19	B2	Blood (STARNET)	EpiXcan	0.932452
ENSG00000196141	SPATS2L	1.1662	0.168423	0.243533	0.0300271	0.0529471	1.02588e-06	3.51157e-06	30	57	36	B2	Blood (STARNET)	EpiXcan	0.932452
ENSG00000166780	C16orf45	1.16579	0.0786617	0.243701	0.0882274	0.130906	1.8861e-15	1.20126e-14	20	36	27	B2	Blood (STARNET)	EpiXcan	0.932452
ENSG00000198734	F5	-1.16569	-0.0775877	0.243738	0.0617384	0.0955119	2.87075e-11	1.39402e-10	41	56	47	B2	Blood (STARNET)	EpiXcan	0.932452
ENSG00000198915	RASGEF1A	1.16558	0.107979	0.243784	0.041057	0.0865412	2.00727e-10	9.17061e-10	16	24	19	B2	Blood (STARNET)	EpiXcan	0.932452
ENSG00000173801	JUP	1.16499	0.0497363	0.244024	0.320907	0.681766	5.63228e-132	1.09096e-129	16	23	19	B2	Blood (STARNET)	EpiXcan	0.932452
ENSG00000178921	PFAS	1.16498	0.211039	0.244029	0.0173609	0.0242768	0.00104906	0.00259458	9	22	9	B2	Blood (STARNET)	EpiXcan	0.932452
ENSG00000211689	TRGC1	-1.16472	-0.0497748	0.244132	0.143363	0.203125	3.84206e-24	3.89732e-23	26	36	30	B2	Blood (STARNET)	EpiXcan	0.932452
ENSG00000136868	SLC31A1	-1.16427	-0.0659856	0.244314	0.0864169	0.141453	4.04293e-17	2.85839e-16	24	36	28	B2	Blood (STARNET)	EpiXcan	0.932452
ENSG00000230069	LRRC37A15P	1.16427	0.0446175	0.244316	0.251879	0.392775	2.39767e-53	6.83616e-52	15	21	20	B2	Blood (STARNET)	EpiXcan	0.932452
ENSG00000187116	LILRA5	1.16397	0.166203	0.244436	0.0241046	0.0528918	1.16046e-06	3.94241e-06	32	75	46	B2	Blood (STARNET)	EpiXcan	0.932452
ENSG00000130595	TNNT3	-1.16373	-0.0615751	0.244534	0.121623	0.171469	4.64844e-20	3.87201e-19	32	56	44	B2	Blood (STARNET)	EpiXcan	0.932452
ENSG00000014123	UFL1	1.16368	0.0743293	0.244555	0.0610329	0.117863	1.03614e-13	5.92505e-13	5	6	6	B2	Blood (STARNET)	EpiXcan	0.932452
ENSG00000082146	STRADB	-1.16346	-0.130902	0.244642	0.0249164	0.0185085	0.00431866	0.0100382	19	38	23	B2	Blood (STARNET)	EpiXcan	0.932452
ENSG00000138744	NAAA	-1.16325	-0.045609	0.244728	0.188281	0.464523	5.46912e-68	2.46272e-66	60	94	76	B2	Blood (STARNET)	EpiXcan	0.932577
ENSG00000047188	YTHDC2	1.1629	0.0663093	0.244872	0.128724	0.245373	1.13745e-29	1.44586e-28	70	106	81	B2	Blood (STARNET)	EpiXcan	0.932602
ENSG00000206560	ANKRD28	-1.16168	-0.0458908	0.245366	0.184739	0.196834	4.9124e-23	4.74257e-22	39	53	46	B2	Blood (STARNET)	EpiXcan	0.932602
ENSG00000131016	AKAP12	-1.16161	-0.122838	0.245393	0.053596	0.123491	2.36072e-14	1.40321e-13	12	19	14	B2	Blood (STARNET)	EpiXcan	0.932602
ENSG00000114354	TFG	-1.16121	-0.0768682	0.245556	0.0695091	0.115129	2.35243e-13	1.31141e-12	15	24	17	B2	Blood (STARNET)	EpiXcan	0.932602
ENSG00000151553	FAM160B1	1.15956	0.272003	0.24623	0.00521463	0.0272251	0.000466085	0.0012017	10	34	11	B2	Blood (STARNET)	EpiXcan	0.932602
ENSG00000155275	TRMT44	-1.15944	-0.185187	0.246277	0.004504	0.0159682	0.00777597	0.0176245	8	15	11	B2	Blood (STARNET)	EpiXcan	0.932602
ENSG00000079459	FDFT1	-1.15924	-0.0637625	0.246359	0.13537	0.435035	1.35745e-61	5.06573e-60	8	23	13	B2	Blood (STARNET)	EpiXcan	0.932602
ENSG00000134285	FKBP11	1.15874	0.121523	0.246562	0.0365419	0.053961	7.31113e-07	2.54254e-06	20	31	27	B2	Blood (STARNET)	EpiXcan	0.932602
ENSG00000178460	MCMDC2	-1.15812	-0.0840128	0.246816	0.0884787	0.229403	3.15e-27	3.68547e-26	19	29	22	B2	Blood (STARNET)	EpiXcan	0.932602
ENSG00000148832	PAOX	-1.1578	-0.199122	0.246946	0.0172958	0.0414202	1.84832e-05	5.59956e-05	6	10	7	B2	Blood (STARNET)	EpiXcan	0.932602
ENSG00000232528	AL109809.1	1.15769	0.114173	0.246992	0.049391	0.0256274	0.000741494	0.00186643	55	144	67	B2	Blood (STARNET)	EpiXcan	0.932602
ENSG00000049759	NEDD4L	1.15739	0.0730578	0.247111	0.0572049	0.0453388	7.12222e-06	2.25104e-05	37	66	46	B2	Blood (STARNET)	EpiXcan	0.932602
ENSG00000198121	LPAR1	1.15721	0.0615637	0.247185	0.0883868	0.306358	2.64987e-38	4.73447e-37	30	83	42	B2	Blood (STARNET)	EpiXcan	0.932602
ENSG00000110717	NDUFS8	-1.15689	-0.0883391	0.247316	0.0441636	0.0393334	2.38976e-05	7.15112e-05	46	74	55	B2	Blood (STARNET)	EpiXcan	0.932602
ENSG00000174837	ADGRE1	1.15599	0.0494712	0.247686	0.140358	0.250846	3.97624e-30	5.18952e-29	28	69	35	B2	Blood (STARNET)	EpiXcan	0.932602
ENSG00000272155	AC055822.1	1.1557	0.125425	0.247802	0.0199781	0.0257021	0.000758916	0.00190871	13	19	14	B2	Blood (STARNET)	EpiXcan	0.932602
ENSG00000131370	SH3BP5	1.15426	0.131918	0.248395	0.0299802	0.0108135	0.0274298	0.058335	22	30	24	B2	Blood (STARNET)	EpiXcan	0.932602
ENSG00000144224	UBXN4	1.15423	0.189073	0.248405	0.0180071	0.0211499	0.002291	0.00546785	19	24	21	B2	Blood (STARNET)	EpiXcan	0.932602
ENSG00000213859	KCTD11	-1.15406	-0.250671	0.248474	0.00700217	0.0641612	7.40036e-08	2.82297e-07	20	26	25	B2	Blood (STARNET)	EpiXcan	0.932602
ENSG00000240038	AMY2B	-1.15364	-0.0440278	0.248648	0.242355	0.144031	5.18831e-17	3.63033e-16	100	228	134	B2	Blood (STARNET)	EpiXcan	0.932602
ENSG00000106546	AHR	1.15342	0.109713	0.24874	0.0321995	0.0100934	0.0361805	0.0756141	30	69	35	B2	Blood (STARNET)	EpiXcan	0.932602
ENSG00000143612	C1orf43	-1.15078	-0.242816	0.249822	0.00507002	0.0345197	8.29563e-05	0.000232984	5	7	6	B2	Blood (STARNET)	EpiXcan	0.932602
ENSG00000087077	TRIP6	1.15026	0.145713	0.250036	0.0240167	0.0300836	0.00028682	0.000755464	25	68	37	B2	Blood (STARNET)	EpiXcan	0.932602
ENSG00000159618	ADGRG5	-1.14963	-0.117436	0.250298	0.0175866	0.0101024	0.034942	0.073151	36	63	49	B2	Blood (STARNET)	EpiXcan	0.932602
ENSG00000261218	AC099524.1	-1.1495	-0.110971	0.250348	0.043735	0.0570923	3.43647e-07	1.23266e-06	13	32	17	B2	Blood (STARNET)	EpiXcan	0.932602
ENSG00000001167	NFYA	1.14885	0.116271	0.250617	0.0346525	0.100527	9.31239e-12	4.67074e-11	17	37	23	B2	Blood (STARNET)	EpiXcan	0.932602
ENSG00000152404	CWF19L2	1.14862	0.0632708	0.250711	0.0639522	0.0889139	1.74463e-10	7.99766e-10	43	53	47	B2	Blood (STARNET)	EpiXcan	0.932602
ENSG00000172543	CTSW	-1.14803	-0.0354199	0.250956	0.354267	0.500051	3.12633e-75	1.68064e-73	40	144	51	B2	Blood (STARNET)	EpiXcan	0.932602
ENSG00000167615	LENG8	-1.14786	-0.216635	0.251026	0.0113518	0.0105978	0.0322163	0.0677469	10	12	12	B2	Blood (STARNET)	EpiXcan	0.932602
ENSG00000130731	METTL26	-1.14739	-0.15256	0.251221	0.0227879	0.17248	3.9174e-20	3.27874e-19	18	54	25	B2	Blood (STARNET)	EpiXcan	0.932602
ENSG00000180509	KCNE1	-1.14735	-0.282083	0.251238	0.00580566	0.0105032	0.0316424	0.0665861	4	6	6	B2	Blood (STARNET)	EpiXcan	0.932602
ENSG00000146409	SLC18B1	1.14669	0.0370514	0.251508	0.321676	0.433119	5.63479e-62	2.12883e-60	43	67	51	B2	Blood (STARNET)	EpiXcan	0.932602
ENSG00000235878	AP001468.1	-1.14638	-0.0693786	0.251638	0.109261	0.288826	9.95339e-37	1.67072e-35	13	34	19	B2	Blood (STARNET)	EpiXcan	0.932602
ENSG00000183960	KCNH8	1.14629	0.112585	0.251676	0.0237088	0.0407352	2.10125e-05	6.32499e-05	20	32	26	B2	Blood (STARNET)	EpiXcan	0.932602
ENSG00000136271	DDX56	1.14611	0.358352	0.25175	0.0039155	0.0145442	0.011826	0.0262768	5	30	7	B2	Blood (STARNET)	EpiXcan	0.932602
ENSG00000153214	TMEM87B	1.14518	0.065481	0.252136	0.0913288	0.135591	9.57883e-16	6.21097e-15	32	44	36	B2	Blood (STARNET)	EpiXcan	0.932602
ENSG00000072401	UBE2D1	1.14489	0.0462401	0.252254	0.192009	0.266953	1.40032e-32	2.01987e-31	22	53	29	B2	Blood (STARNET)	EpiXcan	0.932602
ENSG00000113504	SLC12A7	1.14395	0.0749733	0.252643	0.0757816	0.750686	4.57983e-164	2.23551e-161	62	111	78	B2	Blood (STARNET)	EpiXcan	0.932602
ENSG00000163472	TMEM79	-1.14349	-0.134782	0.252834	0.0320502	0.0805738	8.08807e-10	3.53632e-09	19	35	26	B2	Blood (STARNET)	EpiXcan	0.932602
ENSG00000138617	PARP16	1.14278	0.163006	0.253131	0.0124972	0.0590628	2.63758e-07	9.56789e-07	14	48	18	B2	Blood (STARNET)	EpiXcan	0.932602
ENSG00000158201	ABHD3	-1.14266	-0.361166	0.25318	0.00510501	0.0102428	0.0334483	0.0701804	14	20	17	B2	Blood (STARNET)	EpiXcan	0.932602
ENSG00000227242	NBPF13P	-1.14265	-0.0328258	0.253185	0.455723	0.634669	1.31402e-113	1.72419e-111	52	186	74	B2	Blood (STARNET)	EpiXcan	0.932602
ENSG00000173545	ZNF622	-1.1422	-0.812833	0.25337	0.00241663	0.0114211	0.0227109	0.0487924	6	6	6	B2	Blood (STARNET)	EpiXcan	0.932602
ENSG00000120370	GORAB	-1.14219	-0.0793518	0.253374	0.0851022	0.102494	5.24663e-12	2.6877e-11	65	103	77	B2	Blood (STARNET)	EpiXcan	0.932602
ENSG00000014164	ZC3H3	1.14218	0.0422821	0.253378	0.229471	0.420781	3.96073e-58	1.32782e-56	13	19	17	B2	Blood (STARNET)	EpiXcan	0.932602
ENSG00000140612	SEC11A	-1.1418	-0.215015	0.253538	0.0116451	0.0180241	0.00518945	0.0119733	12	17	16	B2	Blood (STARNET)	EpiXcan	0.932602
ENSG00000010292	NCAPD2	-1.14065	-0.049377	0.254015	0.171722	0.259194	8.73003e-34	1.30235e-32	25	41	32	B2	Blood (STARNET)	EpiXcan	0.932602
ENSG00000163866	SMIM12	-1.14055	-0.0707981	0.254059	0.0967163	0.154709	5.72155e-18	4.25214e-17	20	46	27	B2	Blood (STARNET)	EpiXcan	0.932602
ENSG00000134545	KLRC1	-1.13984	-0.0942018	0.254354	0.0459511	0.20792	1.97746e-24	2.03465e-23	12	20	18	B2	Blood (STARNET)	EpiXcan	0.932602
ENSG00000144043	TEX261	1.13867	0.249224	0.254841	0.0128112	0.028305	0.000422798	0.00109379	9	15	11	B2	Blood (STARNET)	EpiXcan	0.932602
ENSG00000111696	NT5DC3	-1.13853	-0.0309555	0.254898	0.4152	0.670912	2.30181e-128	4.13074e-126	18	22	20	B2	Blood (STARNET)	EpiXcan	0.932602
ENSG00000107669	ATE1	-1.13847	-0.142555	0.254922	0.0171533	0.0513297	1.63446e-06	5.4795e-06	18	39	26	B2	Blood (STARNET)	EpiXcan	0.932602
ENSG00000128833	MYO5C	-1.13805	-0.820046	0.255101	0.000531613	0.0452778	4.8056e-06	1.54485e-05	3	7	4	B2	Blood (STARNET)	EpiXcan	0.932602
ENSG00000219626	FAM228B	-1.13791	-0.088113	0.255156	0.045162	0.0649012	5.84494e-08	2.24224e-07	16	37	18	B2	Blood (STARNET)	EpiXcan	0.932602
ENSG00000163870	TPRA1	-1.13775	-0.127898	0.255227	0.0303793	0.304533	2.79061e-38	4.97135e-37	15	34	21	B2	Blood (STARNET)	EpiXcan	0.932602
ENSG00000185909	KLHDC8B	1.13723	0.064495	0.255443	0.0943706	0.0500312	2.23936e-06	7.40967e-06	50	73	57	B2	Blood (STARNET)	EpiXcan	0.932602
ENSG00000138640	FAM13A	1.13689	0.133087	0.255584	0.0242327	0.0623231	1.19897e-07	4.50603e-07	25	31	28	B2	Blood (STARNET)	EpiXcan	0.932602
ENSG00000214894	LINC00243	-1.13665	-0.0447388	0.255685	0.24097	0.319044	3.08502e-41	6.07201e-40	48	99	66	B2	Blood (STARNET)	EpiXcan	0.932602
ENSG00000059122	FLYWCH1	1.1358	0.0362468	0.256039	0.288162	0.688152	6.32833e-134	1.26598e-131	23	42	33	B2	Blood (STARNET)	EpiXcan	0.932602
ENSG00000263072	ZNF213-AS1	1.13567	0.0914704	0.256094	0.0458508	0.0607085	1.46648e-07	5.45594e-07	17	33	23	B2	Blood (STARNET)	EpiXcan	0.932602
ENSG00000127914	AKAP9	-1.13507	-0.13334	0.256347	0.0276157	0.0347444	8.99741e-05	0.000251766	18	29	20	B2	Blood (STARNET)	EpiXcan	0.932602
ENSG00000114270	COL7A1	1.13484	0.117778	0.256443	0.0159976	0.0262565	0.000653055	0.00165499	8	9	9	B2	Blood (STARNET)	EpiXcan	0.932602
ENSG00000112137	PHACTR1	-1.13453	-0.114293	0.25657	0.033458	0.0524532	1.13799e-06	3.87145e-06	30	51	33	B2	Blood (STARNET)	EpiXcan	0.932602
ENSG00000211792	TRAV14DV4	-1.13313	-0.329254	0.257159	0.00410719	0.0846613	3.84721e-10	1.72983e-09	8	24	17	B2	Blood (STARNET)	EpiXcan	0.933754
ENSG00000272047	GTF2H5	-1.13265	-0.120763	0.257359	0.0454443	0.186839	5.41996e-22	4.96172e-21	16	33	20	B2	Blood (STARNET)	EpiXcan	0.933828
ENSG00000087338	GMCL1	-1.13202	-0.319635	0.257627	0.00433684	0.0193136	0.0033583	0.00788254	5	6	6	B2	Blood (STARNET)	EpiXcan	0.933828
ENSG00000113456	RAD1	-1.13169	-0.26866	0.257766	0.00438406	0.0138168	0.0134176	0.0296406	2	3	2	B2	Blood (STARNET)	EpiXcan	0.933828
ENSG00000173726	TOMM20	1.13134	0.290734	0.257912	0.00451286	0.0130697	0.0168293	0.0367581	9	20	11	B2	Blood (STARNET)	EpiXcan	0.933828
ENSG00000108100	CCNY	-1.13083	-0.156617	0.258126	0.0158659	0.0528568	1.06676e-06	3.64031e-06	9	18	11	B2	Blood (STARNET)	EpiXcan	0.933828
ENSG00000183020	AP2A2	1.13008	0.125444	0.258445	0.0173887	0.0248331	0.000948511	0.00235929	13	17	16	B2	Blood (STARNET)	EpiXcan	0.933828
ENSG00000080815	PSEN1	-1.12988	-0.157971	0.258526	0.0137456	0.0819565	8.62651e-10	3.76499e-09	29	54	36	B2	Blood (STARNET)	EpiXcan	0.933828
ENSG00000133874	RNF122	-1.12966	-0.209488	0.258619	0.0221962	0.0296745	0.000233294	0.000620373	8	16	9	B2	Blood (STARNET)	EpiXcan	0.933828
ENSG00000134369	NAV1	-1.12958	-0.399318	0.258655	0.00195672	0.0233607	0.00118772	0.00292508	7	15	13	B2	Blood (STARNET)	EpiXcan	0.933828
ENSG00000159720	ATP6V0D1	-1.12933	-0.0739573	0.258757	0.0438141	0.11222	1.10492e-13	6.30652e-13	17	62	19	B2	Blood (STARNET)	EpiXcan	0.933828
ENSG00000198901	PRC1	1.12903	0.16616	0.258886	0.01969	0.0121992	0.0216589	0.046639	27	37	35	B2	Blood (STARNET)	EpiXcan	0.934062
ENSG00000255026	AC136475.3	-1.12882	-0.112184	0.258972	0.0420181	0.163704	4.21153e-19	3.32643e-18	12	34	19	B2	Blood (STARNET)	EpiXcan	0.93418
ENSG00000043514	TRIT1	1.12834	0.0904119	0.259176	0.0640482	0.130086	4.17681e-15	2.59784e-14	49	84	61	B2	Blood (STARNET)	EpiXcan	0.934725
ENSG00000114850	SSR3	-1.12695	-0.276353	0.259762	0.00405363	0.0134217	0.0151413	0.0332498	9	11	10	B2	Blood (STARNET)	EpiXcan	0.934729
ENSG00000108262	GIT1	1.12611	0.0672094	0.260119	0.0669836	0.223127	1.40395e-26	1.59223e-25	20	56	27	B2	Blood (STARNET)	EpiXcan	0.934729
ENSG00000112167	SAYSD1	-1.12611	-0.0908875	0.260121	0.0428171	0.193381	6.89336e-23	6.58729e-22	37	85	46	B2	Blood (STARNET)	EpiXcan	0.934729
ENSG00000198799	LRIG2	-1.12595	-0.177847	0.260185	0.0106006	0.0731863	6.31603e-09	2.60299e-08	8	47	12	B2	Blood (STARNET)	EpiXcan	0.934729
ENSG00000105750	ZNF85	-1.12555	-0.118357	0.260354	0.0401886	0.0860602	3.3515e-10	1.51195e-09	30	70	34	B2	Blood (STARNET)	EpiXcan	0.934729
ENSG00000163599	CTLA4	-1.12467	-0.252314	0.260727	0.00651713	0.0117624	0.0234475	0.0502599	11	19	13	B2	Blood (STARNET)	EpiXcan	0.934729
ENSG00000076248	UNG	-1.12442	-0.061079	0.260835	0.0915644	0.139737	1.34659e-16	9.20584e-16	42	66	53	B2	Blood (STARNET)	EpiXcan	0.934729
ENSG00000134824	FADS2	1.12408	0.0217365	0.260977	0.637985	0.756732	1.40935e-168	7.81742e-166	27	46	32	B2	Blood (STARNET)	EpiXcan	0.934729
ENSG00000105185	PDCD5	-1.12395	-0.136885	0.261032	0.0365817	0.019263	0.00344067	0.00806657	40	69	52	B2	Blood (STARNET)	EpiXcan	0.934729
ENSG00000104497	SNX16	-1.12363	-0.0622858	0.261169	0.107397	0.404693	7.69187e-56	2.42542e-54	23	42	28	B2	Blood (STARNET)	EpiXcan	0.934729
ENSG00000198131	ZNF544	1.12334	0.0590505	0.261292	0.11071	0.119931	6.12032e-14	3.55141e-13	38	47	42	B2	Blood (STARNET)	EpiXcan	0.934729
ENSG00000145908	ZNF300	1.12329	0.192545	0.261313	0.0124463	0.0111419	0.0267228	0.0569305	11	25	12	B2	Blood (STARNET)	EpiXcan	0.934729
ENSG00000187984	ANKRD19P	1.12279	0.119808	0.261527	0.0231567	0.0427058	1.02642e-05	3.19069e-05	25	39	28	B2	Blood (STARNET)	EpiXcan	0.934729
ENSG00000131634	TMEM204	1.12238	0.0396354	0.261701	0.215413	0.364086	1.64197e-47	3.90584e-46	32	59	43	B2	Blood (STARNET)	EpiXcan	0.934729
ENSG00000185800	DMWD	1.12228	0.156785	0.261742	0.0155565	0.0295658	0.000274112	0.000722929	7	15	11	B2	Blood (STARNET)	EpiXcan	0.934729
ENSG00000168807	SNTB2	-1.12132	-0.104709	0.262151	0.0330245	0.0314217	0.000181811	0.000491937	33	104	42	B2	Blood (STARNET)	EpiXcan	0.934985
ENSG00000159256	MORC3	1.12091	0.0773141	0.262325	0.101125	0.185045	1.54616e-21	1.37721e-20	10	15	10	B2	Blood (STARNET)	EpiXcan	0.934985
ENSG00000178035	IMPDH2	-1.12039	-0.23583	0.262549	0.00569542	0.0166044	0.00684997	0.0156068	12	15	13	B2	Blood (STARNET)	EpiXcan	0.934985
ENSG00000122008	POLK	1.11983	0.167539	0.262786	0.0107871	0.0157539	0.00878512	0.0197795	18	25	21	B2	Blood (STARNET)	EpiXcan	0.934985
ENSG00000176903	PNMA1	1.11982	0.159823	0.26279	0.0164062	0.0301046	0.000256184	0.000678874	14	26	17	B2	Blood (STARNET)	EpiXcan	0.934985
ENSG00000090470	PDCD7	1.11977	0.244852	0.26281	0.00274274	0.0287161	0.000360455	0.000939276	11	14	14	B2	Blood (STARNET)	EpiXcan	0.934985
ENSG00000173200	PARP15	1.11939	0.0485206	0.262973	0.1508	0.211972	4.11832e-25	4.37007e-24	21	29	22	B2	Blood (STARNET)	EpiXcan	0.934985
ENSG00000078304	PPP2R5C	1.11933	0.204675	0.263	0.00744902	0.0144907	0.0114092	0.025397	4	5	5	B2	Blood (STARNET)	EpiXcan	0.934985
ENSG00000108039	XPNPEP1	-1.11887	-0.114297	0.263195	0.0505851	0.0695376	1.51794e-08	6.07924e-08	40	60	44	B2	Blood (STARNET)	EpiXcan	0.934985
ENSG00000163359	COL6A3	1.1184	0.197416	0.263396	0.011058	0.0297749	0.000278506	0.0007342	7	10	8	B2	Blood (STARNET)	EpiXcan	0.934985
ENSG00000100441	KHNYN	-1.11786	-0.16069	0.263627	0.020736	0.121075	2.6747e-14	1.58137e-13	2	47	3	B2	Blood (STARNET)	EpiXcan	0.934985
ENSG00000127022	CANX	1.11778	0.0845644	0.263659	0.0582174	0.053888	9.38638e-07	3.22926e-06	52	79	67	B2	Blood (STARNET)	EpiXcan	0.934985
ENSG00000163389	POGLUT1	-1.1174	-0.0368148	0.263822	0.259351	0.271637	9.05544e-35	1.40055e-33	76	105	87	B2	Blood (STARNET)	EpiXcan	0.934985
ENSG00000074966	TXK	-1.11729	-0.162759	0.263871	0.0191932	0.0617118	1.46948e-07	5.46541e-07	7	10	9	B2	Blood (STARNET)	EpiXcan	0.934985
ENSG00000149257	SERPINH1	1.11718	0.0934557	0.263916	0.0567178	0.109808	3.35606e-13	1.85312e-12	11	20	12	B2	Blood (STARNET)	EpiXcan	0.934985
ENSG00000107099	DOCK8	1.11708	0.0931023	0.26396	0.0388345	0.241651	4.22589e-29	5.28366e-28	27	60	40	B2	Blood (STARNET)	EpiXcan	0.934985
ENSG00000160111	CPAMD8	1.11707	0.0460348	0.263964	0.207664	0.332452	1.19197e-42	2.45704e-41	93	142	123	B2	Blood (STARNET)	EpiXcan	0.934985
ENSG00000122591	FAM126A	1.11705	0.232366	0.263974	0.00507218	0.0238247	0.00107918	0.00266423	3	5	4	B2	Blood (STARNET)	EpiXcan	0.934985
ENSG00000069188	SDK2	1.11669	0.0333236	0.264126	0.369686	0.456089	2.03853e-66	8.82133e-65	40	67	56	B2	Blood (STARNET)	EpiXcan	0.935111
ENSG00000166471	TMEM41B	-1.11577	-0.066882	0.264521	0.0909111	0.267482	3.86078e-33	5.68998e-32	16	31	20	B2	Blood (STARNET)	EpiXcan	0.93533
ENSG00000123472	ATPAF1	-1.11562	-0.226047	0.264584	0.0106154	0.0134046	0.0156616	0.0343368	9	20	13	B2	Blood (STARNET)	EpiXcan	0.93533
ENSG00000198369	SPRED2	-1.11403	-0.240481	0.265264	0.0162146	0.0518285	1.52595e-06	5.12557e-06	20	31	24	B2	Blood (STARNET)	EpiXcan	0.93556
ENSG00000164054	SHISA5	1.11333	0.269554	0.265565	0.00677826	0.0142984	0.0126259	0.0279728	9	15	11	B2	Blood (STARNET)	EpiXcan	0.935571
ENSG00000149100	EIF3M	-1.1133	-0.298001	0.265579	0.00416591	0.01213	0.0210007	0.0452696	16	20	19	B2	Blood (STARNET)	EpiXcan	0.935571
ENSG00000166016	ABTB2	1.11313	0.0763726	0.265652	0.0362888	0.0658718	5.18361e-08	1.99356e-07	29	50	36	B2	Blood (STARNET)	EpiXcan	0.935571
ENSG00000197183	NOL4L	1.11304	0.147647	0.265693	0.0348507	0.150773	9.43613e-18	6.90756e-17	26	53	29	B2	Blood (STARNET)	EpiXcan	0.935571
ENSG00000249992	TMEM158	-1.11258	-0.116851	0.26589	0.0297924	0.0396782	2.86065e-05	8.48737e-05	26	61	32	B2	Blood (STARNET)	EpiXcan	0.935758
ENSG00000135919	SERPINE2	1.11191	0.0485686	0.266178	0.140609	0.330928	1.79174e-43	3.7828e-42	22	59	28	B2	Blood (STARNET)	EpiXcan	0.935911
ENSG00000146530	VWDE	-1.11158	-0.0376223	0.26632	0.159699	0.388706	9.21723e-52	2.48845e-50	43	62	51	B2	Blood (STARNET)	EpiXcan	0.935911
ENSG00000148688	RPP30	1.11119	0.0864492	0.266485	0.032155	0.0357158	7.16564e-05	0.000203024	22	27	27	B2	Blood (STARNET)	EpiXcan	0.935911
ENSG00000263391	AL512428.1	1.11085	0.073669	0.266635	0.109681	0.165283	2.29992e-19	1.85131e-18	23	33	26	B2	Blood (STARNET)	EpiXcan	0.935911
ENSG00000172006	ZNF554	1.11083	0.126401	0.266642	0.030447	0.118621	1.03374e-13	5.91408e-13	30	58	49	B2	Blood (STARNET)	EpiXcan	0.935911
ENSG00000189171	S100A13	-1.11038	-0.0805688	0.266835	0.110823	0.205039	3.87744e-24	3.92667e-23	48	95	58	B2	Blood (STARNET)	EpiXcan	0.935927
ENSG00000143498	TAF1A	1.11027	0.11929	0.266882	0.0216172	0.137563	5.76404e-16	3.79798e-15	10	18	12	B2	Blood (STARNET)	EpiXcan	0.935927
ENSG00000174469	CNTNAP2	-1.10903	-0.0410829	0.267419	0.226657	0.528182	4.77069e-83	3.048e-81	8	13	11	B2	Blood (STARNET)	EpiXcan	0.936321
ENSG00000102760	RGCC	1.10869	0.138461	0.267565	0.021325	0.0491358	2.10438e-06	6.9858e-06	14	65	19	B2	Blood (STARNET)	EpiXcan	0.936321
ENSG00000119725	ZNF410	1.10856	0.10495	0.26762	0.0365172	0.0249295	0.000836479	0.00209515	26	38	33	B2	Blood (STARNET)	EpiXcan	0.936321
ENSG00000092203	TOX4	-1.10813	-0.230688	0.267807	0.00731056	0.0319996	0.000179802	0.000486723	14	27	22	B2	Blood (STARNET)	EpiXcan	0.936321
ENSG00000152242	C18orf25	1.10714	0.246378	0.268235	0.00699628	0.016155	0.00688445	0.0156766	16	35	26	B2	Blood (STARNET)	EpiXcan	0.936378
ENSG00000160075	SSU72	1.10593	0.183574	0.268759	0.0177351	0.0400703	2.54307e-05	7.58384e-05	14	29	23	B2	Blood (STARNET)	EpiXcan	0.936552
ENSG00000197937	ZNF347	1.10571	0.0870894	0.268853	0.0798381	0.0602435	1.92217e-07	7.05956e-07	64	106	86	B2	Blood (STARNET)	EpiXcan	0.936561
ENSG00000011485	PPP5C	-1.10542	-0.0299321	0.268977	0.34548	0.520376	6.05196e-80	3.55058e-78	16	33	17	B2	Blood (STARNET)	EpiXcan	0.936807
ENSG00000132932	ATP8A2	1.10411	0.161495	0.269547	0.0168861	0.0637495	7.48038e-08	2.8517e-07	20	40	22	B2	Blood (STARNET)	EpiXcan	0.937697
ENSG00000172037	LAMB2	1.10277	0.0711599	0.270125	0.0286858	0.033852	9.39331e-05	0.000262063	17	26	21	B2	Blood (STARNET)	EpiXcan	0.937697
ENSG00000158106	RHPN1	1.10271	0.107406	0.270152	0.0182307	0.0223368	0.00156809	0.00381336	16	22	20	B2	Blood (STARNET)	EpiXcan	0.937697
ENSG00000165071	TMEM71	-1.10238	-0.116156	0.270298	0.0360383	0.104621	2.18982e-12	1.14836e-11	28	56	37	B2	Blood (STARNET)	EpiXcan	0.937697
ENSG00000151552	QDPR	1.10177	0.0628724	0.270563	0.0897676	0.346707	7.89721e-45	1.73952e-43	12	19	17	B2	Blood (STARNET)	EpiXcan	0.937697
ENSG00000158006	PAFAH2	1.1017	0.10255	0.27059	0.0265038	0.074405	6.71157e-09	2.75948e-08	8	28	10	B2	Blood (STARNET)	EpiXcan	0.937697
ENSG00000211782	TRAV8-1	-1.10086	-0.254922	0.270955	0.00692718	0.0683193	2.77096e-08	1.08622e-07	5	10	6	B2	Blood (STARNET)	EpiXcan	0.937697
ENSG00000166927	MS4A7	1.1004	0.111107	0.271158	0.0346833	0.0712482	1.37133e-08	5.5138e-08	20	30	23	B2	Blood (STARNET)	EpiXcan	0.937697
ENSG00000138111	MFSD13A	-1.10004	-0.0654133	0.271313	0.0876026	0.152707	1.23214e-17	8.96053e-17	18	67	24	B2	Blood (STARNET)	EpiXcan	0.937697
ENSG00000197721	CR1L	-1.09964	-0.163411	0.27149	0.0144989	0.0406182	2.15473e-05	6.4749e-05	22	28	24	B2	Blood (STARNET)	EpiXcan	0.937697
ENSG00000115053	NCL	-1.0996	-0.167073	0.271506	0.0180182	0.0614063	1.3249e-07	4.9579e-07	3	4	3	B2	Blood (STARNET)	EpiXcan	0.937697
ENSG00000185627	PSMD13	-1.09926	-0.0802096	0.271653	0.052855	0.187419	5.57964e-22	5.10025e-21	25	41	38	B2	Blood (STARNET)	EpiXcan	0.937697
ENSG00000106799	TGFBR1	1.09898	0.106657	0.271776	0.0501147	0.0619323	1.24565e-07	4.67282e-07	49	84	54	B2	Blood (STARNET)	EpiXcan	0.937697
ENSG00000156042	CFAP70	-1.0989	-0.180767	0.27181	0.0105212	0.037251	4.86777e-05	0.000140761	9	26	13	B2	Blood (STARNET)	EpiXcan	0.937697
ENSG00000083828	ZNF586	1.09883	0.177556	0.271841	0.0114157	0.0269966	0.000556308	0.00142051	8	9	9	B2	Blood (STARNET)	EpiXcan	0.937697
ENSG00000088038	CNOT3	1.0979	0.201006	0.27225	0.0153995	0.0575891	3.73603e-07	1.33462e-06	18	60	28	B2	Blood (STARNET)	EpiXcan	0.937697
ENSG00000141698	NT5C3B	-1.09779	-0.0322843	0.272296	0.488073	0.689783	1.48896e-134	3.13271e-132	52	95	61	B2	Blood (STARNET)	EpiXcan	0.937697
ENSG00000101191	DIDO1	-1.09723	-0.0829397	0.27254	0.041574	0.104818	3.27677e-12	1.70083e-11	23	40	31	B2	Blood (STARNET)	EpiXcan	0.937697
ENSG00000140374	ETFA	1.09709	0.0437918	0.272604	0.194501	0.352831	7.57333e-46	1.71779e-44	30	43	37	B2	Blood (STARNET)	EpiXcan	0.937697
ENSG00000080200	CRYBG3	1.09652	0.0743533	0.272852	0.068191	0.103071	5.51512e-12	2.81123e-11	27	44	31	B2	Blood (STARNET)	EpiXcan	0.937697
ENSG00000183386	FHL3	-1.09619	-0.0335787	0.272994	0.455684	0.588945	2.69501e-98	2.49146e-96	36	52	45	B2	Blood (STARNET)	EpiXcan	0.937697
ENSG00000113273	ARSB	1.09592	0.115051	0.273113	0.0382093	0.0336508	0.000117868	0.00032549	26	33	29	B2	Blood (STARNET)	EpiXcan	0.937697
ENSG00000002549	LAP3	-1.0954	-0.0511286	0.273341	0.122823	0.215202	8.34871e-26	9.12079e-25	14	19	15	B2	Blood (STARNET)	EpiXcan	0.937697
ENSG00000119509	INVS	1.09489	0.0602006	0.273564	0.0971447	0.147908	4.39791e-17	3.10397e-16	34	52	37	B2	Blood (STARNET)	EpiXcan	0.937697
ENSG00000122490	PQLC1	-1.09402	-0.0471286	0.273945	0.147296	0.168029	9.14706e-20	7.542e-19	36	78	43	B2	Blood (STARNET)	EpiXcan	0.937697
ENSG00000127249	ATP13A4	1.09397	0.0479923	0.273969	0.123974	0.292299	2.83713e-36	4.65343e-35	37	56	47	B2	Blood (STARNET)	EpiXcan	0.937697
ENSG00000260078	AC007342.3	1.09337	0.257763	0.274233	0.00949415	0.131535	3.65298e-15	2.28602e-14	3	5	4	B2	Blood (STARNET)	EpiXcan	0.937697
ENSG00000123213	NLN	-1.09301	-0.0392816	0.27439	0.254242	0.39569	3.56435e-53	1.00918e-51	21	28	27	B2	Blood (STARNET)	EpiXcan	0.937697
ENSG00000151806	GUF1	1.09281	0.0671913	0.274478	0.0937644	0.131692	2.75353e-15	1.73471e-14	27	46	35	B2	Blood (STARNET)	EpiXcan	0.937697
ENSG00000105248	CCDC94	1.09235	0.133036	0.27468	0.0208699	0.0604267	1.68386e-07	6.21731e-07	8	37	9	B2	Blood (STARNET)	EpiXcan	0.937697
ENSG00000256862	AC005842.1	1.09133	0.0706815	0.275128	0.0807889	0.12992	3.73934e-15	2.33886e-14	50	110	70	B2	Blood (STARNET)	EpiXcan	0.937697
ENSG00000142676	RPL11	1.09111	2.6042	0.275223	4.37496e-05	0.0103357	0.032226	0.0677557	2	3	3	B2	Blood (STARNET)	EpiXcan	0.937697
ENSG00000158828	PINK1	1.09108	0.206353	0.275237	0.00982165	0.011647	0.0243062	0.0520092	16	58	21	B2	Blood (STARNET)	EpiXcan	0.937697
ENSG00000204020	LIPN	1.09051	0.0405659	0.275491	0.253109	0.373495	2.09855e-50	5.46026e-49	5	12	6	B2	Blood (STARNET)	EpiXcan	0.937697
ENSG00000196814	MVB12B	-1.09021	-0.079068	0.275621	0.0645461	0.195011	5.54939e-23	5.34063e-22	48	68	66	B2	Blood (STARNET)	EpiXcan	0.937697
ENSG00000146426	TIAM2	-1.08881	-0.0825465	0.276236	0.0955911	0.146826	1.07684e-17	7.86257e-17	14	33	16	B2	Blood (STARNET)	EpiXcan	0.938075
ENSG00000271670	AC010998.2	-1.08867	-0.03371	0.276299	0.307286	0.531704	7.30064e-83	4.61605e-81	66	101	79	B2	Blood (STARNET)	EpiXcan	0.938075
ENSG00000099949	LZTR1	-1.08835	-0.24748	0.276442	0.00638724	0.119825	5.94521e-14	3.45309e-13	4	33	8	B2	Blood (STARNET)	EpiXcan	0.938075
ENSG00000101082	SLA2	1.08698	0.198014	0.277046	0.0136245	0.0133389	0.0154135	0.0338293	18	22	22	B2	Blood (STARNET)	EpiXcan	0.938075
ENSG00000078043	PIAS2	1.08688	0.142393	0.277088	0.0208445	0.0614756	1.59907e-07	5.91677e-07	13	24	14	B2	Blood (STARNET)	EpiXcan	0.938075
ENSG00000100462	PRMT5	-1.08571	-0.202018	0.277608	0.0130346	0.0736485	7.61489e-09	3.12037e-08	15	24	17	B2	Blood (STARNET)	EpiXcan	0.938075
ENSG00000145241	CENPC	-1.08561	-0.0377784	0.277652	0.240372	0.324478	3.10422e-42	6.29248e-41	35	49	40	B2	Blood (STARNET)	EpiXcan	0.938075
ENSG00000105507	CABP5	-1.08527	-0.0686574	0.277801	0.117683	0.0748115	6.238e-09	2.5717e-08	91	167	110	B2	Blood (STARNET)	EpiXcan	0.938075
ENSG00000154511	FAM69A	1.08425	0.106203	0.278253	0.0680325	0.15749	3.03989e-18	2.29553e-17	5	10	8	B2	Blood (STARNET)	EpiXcan	0.938075
ENSG00000224429	LINC00539	-1.08336	-0.076723	0.278648	0.0856567	0.100457	8.93449e-12	4.49228e-11	24	34	26	B2	Blood (STARNET)	EpiXcan	0.938075
ENSG00000184428	TOP1MT	-1.0833	-0.154902	0.278677	0.0199282	0.0649249	3.63183e-08	1.41414e-07	17	33	21	B2	Blood (STARNET)	EpiXcan	0.938075
ENSG00000138760	SCARB2	1.08326	0.152601	0.278694	0.0163265	0.0106365	0.0316189	0.0665596	23	45	30	B2	Blood (STARNET)	EpiXcan	0.938075
ENSG00000109956	B3GAT1	-1.08197	-0.195534	0.279268	0.0103488	0.0990559	1.42188e-11	7.05045e-11	4	44	6	B2	Blood (STARNET)	EpiXcan	0.938075
ENSG00000183431	SF3A3	-1.08156	-0.0532312	0.279449	0.129251	0.30057	9.81402e-40	1.84247e-38	11	40	14	B2	Blood (STARNET)	EpiXcan	0.938075
ENSG00000079819	EPB41L2	1.08077	0.109823	0.279797	0.0336649	0.0268726	0.000619619	0.0015746	38	51	46	B2	Blood (STARNET)	EpiXcan	0.938075
ENSG00000092108	SCFD1	1.08046	0.0900681	0.279939	0.0556517	0.191688	1.2734e-22	1.19902e-21	21	58	30	B2	Blood (STARNET)	EpiXcan	0.938075
ENSG00000070759	TESK2	1.07953	0.0947256	0.280351	0.0266245	0.0366194	5.03329e-05	0.00014541	30	55	38	B2	Blood (STARNET)	EpiXcan	0.938438
ENSG00000176101	SSNA1	-1.07944	-0.0579995	0.280394	0.102834	0.0990055	9.62217e-12	4.82215e-11	58	110	81	B2	Blood (STARNET)	EpiXcan	0.938438
ENSG00000177406	AC021054.1	1.07926	0.0268902	0.280471	0.49713	0.622779	4.60804e-109	5.45941e-107	47	89	58	B2	Blood (STARNET)	EpiXcan	0.938477
ENSG00000257242	LINC01619	1.07893	0.141196	0.280619	0.0252654	0.0171771	0.00601192	0.0137746	24	36	27	B2	Blood (STARNET)	EpiXcan	0.938477
ENSG00000185344	ATP6V0A2	-1.07834	-0.0927735	0.280883	0.0365975	0.098225	1.68116e-11	8.29234e-11	20	32	26	B2	Blood (STARNET)	EpiXcan	0.938477
ENSG00000005812	FBXL3	1.07819	0.228013	0.280949	0.00706916	0.0141142	0.0130619	0.0289019	22	45	28	B2	Blood (STARNET)	EpiXcan	0.938477
ENSG00000176974	SHMT1	-1.078	-0.045852	0.281032	0.172728	0.42371	9.82757e-60	3.46606e-58	18	34	29	B2	Blood (STARNET)	EpiXcan	0.938477
ENSG00000171298	GAA	-1.07768	-0.026735	0.281176	0.437504	0.465887	1.39531e-67	6.19161e-66	73	94	85	B2	Blood (STARNET)	EpiXcan	0.938477
ENSG00000143549	TPM3	1.0772	0.144128	0.281393	0.0282891	0.0700965	1.6162e-08	6.4579e-08	15	40	22	B2	Blood (STARNET)	EpiXcan	0.938477
ENSG00000148814	LRRC27	-1.07719	-0.0554751	0.281397	0.167379	0.258814	1.64047e-31	2.25944e-30	16	30	19	B2	Blood (STARNET)	EpiXcan	0.938477
ENSG00000168936	TMEM129	-1.0771	-0.0969632	0.281435	0.0325689	0.0258877	0.000703167	0.00177545	48	66	58	B2	Blood (STARNET)	EpiXcan	0.938477
ENSG00000119431	HDHD3	1.077	0.0448263	0.281481	0.21978	0.230376	3.65768e-28	4.42366e-27	100	158	125	B2	Blood (STARNET)	EpiXcan	0.938477
ENSG00000167895	TMC8	-1.07686	-0.0533977	0.281545	0.266956	0.291358	1.92189e-36	3.1822e-35	71	115	83	B2	Blood (STARNET)	EpiXcan	0.938477
ENSG00000125449	ARMC7	-1.07632	-0.224608	0.281786	0.00942632	0.0967008	1.62339e-11	8.0171e-11	3	11	4	B2	Blood (STARNET)	EpiXcan	0.938477
ENSG00000269343	ZNF587B	1.07604	0.0768176	0.281909	0.0612752	0.164269	1.18582e-19	9.71834e-19	8	14	9	B2	Blood (STARNET)	EpiXcan	0.938477
ENSG00000175137	SH3BP5L	-1.07582	-0.0886739	0.282007	0.0451719	0.0612346	1.21502e-07	4.56213e-07	10	21	16	B2	Blood (STARNET)	EpiXcan	0.938477
ENSG00000116260	QSOX1	1.07554	0.106516	0.282132	0.0514377	0.123486	2.3804e-14	1.41353e-13	13	26	16	B2	Blood (STARNET)	EpiXcan	0.938477
ENSG00000152556	PFKM	-1.07549	-0.132655	0.282153	0.017405	0.0371669	4.56975e-05	0.000132521	14	25	16	B2	Blood (STARNET)	EpiXcan	0.938477
ENSG00000246982	Z84485.1	1.07517	0.107941	0.282296	0.0242093	0.190915	7.58683e-23	7.22733e-22	29	41	33	B2	Blood (STARNET)	EpiXcan	0.938727
ENSG00000138594	TMOD3	-1.07419	-0.251045	0.282736	0.0104394	0.0321133	0.000163863	0.000445946	4	5	4	B2	Blood (STARNET)	EpiXcan	0.939454
ENSG00000232098	AC012313.1	1.07405	0.242612	0.2828	0.00612405	0.044067	8.46588e-06	2.65235e-05	1	37	2	B2	Blood (STARNET)	EpiXcan	0.939454
ENSG00000163803	PLB1	-1.07293	-0.0638708	0.2833	0.133827	0.275253	4.87345e-34	7.32398e-33	29	49	40	B2	Blood (STARNET)	EpiXcan	0.940033
ENSG00000128989	ARPP19	-1.07209	-0.146615	0.28368	0.0187595	0.0310729	0.000204983	0.000550607	30	80	35	B2	Blood (STARNET)	EpiXcan	0.940073
ENSG00000049192	ADAMTS6	1.07206	0.0590525	0.283693	0.0693635	0.148815	3.29417e-17	2.34532e-16	35	64	50	B2	Blood (STARNET)	EpiXcan	0.940073
ENSG00000161981	SNRNP25	1.07161	0.106818	0.283896	0.0391485	0.116882	1.4902e-13	8.43454e-13	26	62	33	B2	Blood (STARNET)	EpiXcan	0.940073
ENSG00000168116	KIAA1586	1.07143	0.0942328	0.283978	0.0365831	0.0692806	1.38748e-08	5.57137e-08	12	17	12	B2	Blood (STARNET)	EpiXcan	0.940073
ENSG00000110172	CHORDC1	-1.07138	-0.0961363	0.283997	0.0349146	0.0529585	1.13936e-06	3.87503e-06	20	49	24	B2	Blood (STARNET)	EpiXcan	0.940073
ENSG00000231074	HCG18	-1.07137	-0.0542255	0.284004	0.0822	0.114372	1.66092e-13	9.37473e-13	37	87	45	B2	Blood (STARNET)	EpiXcan	0.940073
ENSG00000134058	CDK7	-1.07128	-0.169638	0.284043	0.0100856	0.0146141	0.0112399	0.025034	27	34	31	B2	Blood (STARNET)	EpiXcan	0.940073
ENSG00000139508	SLC46A3	-1.0712	-0.212117	0.284082	0.00647427	0.0133154	0.0150094	0.032978	2	3	2	B2	Blood (STARNET)	EpiXcan	0.940073
ENSG00000237651	C2orf74	-1.07077	-0.0354548	0.284271	0.267867	0.599055	3.58137e-103	3.61186e-101	14	34	18	B2	Blood (STARNET)	EpiXcan	0.940284
ENSG00000119787	ATL2	-1.07067	-0.0900974	0.284317	0.0601981	0.0831334	6.94272e-10	3.05966e-09	22	28	24	B2	Blood (STARNET)	EpiXcan	0.940284
ENSG00000143434	SEMA6C	1.06906	0.0965998	0.285042	0.0407378	0.0842323	3.13158e-10	1.41641e-09	11	19	15	B2	Blood (STARNET)	EpiXcan	0.941307
ENSG00000168026	TTC21A	1.06888	0.2219	0.285124	0.00469954	0.0210221	0.00216005	0.0051654	9	13	11	B2	Blood (STARNET)	EpiXcan	0.941307
ENSG00000257621	PSMA3-AS1	1.06868	0.133801	0.285215	0.0216086	0.077419	2.82647e-09	1.19306e-08	17	37	27	B2	Blood (STARNET)	EpiXcan	0.941307
ENSG00000130270	ATP8B3	1.06833	0.129253	0.28537	0.0252163	0.141959	1.42895e-16	9.74707e-16	20	66	29	B2	Blood (STARNET)	EpiXcan	0.941639
ENSG00000143748	NVL	-1.06809	-0.475137	0.285482	0.00151202	0.0315478	0.00018214	0.000492718	34	48	46	B2	Blood (STARNET)	EpiXcan	0.941655
ENSG00000163597	SNHG16	1.06739	0.0651897	0.285798	0.0498313	0.0491572	2.15042e-06	7.12893e-06	35	52	46	B2	Blood (STARNET)	EpiXcan	0.941991
ENSG00000272758	AC083798.2	-1.06711	-0.101608	0.285923	0.0297432	0.049437	2.68838e-06	8.84265e-06	25	45	31	B2	Blood (STARNET)	EpiXcan	0.942169
ENSG00000253328	SUMO2P19	1.06635	0.0987655	0.286266	0.0384419	0.0893052	1.32893e-10	6.13117e-10	19	29	20	B2	Blood (STARNET)	EpiXcan	0.942174
ENSG00000211673	IGLV3-1	1.06504	0.0952557	0.286858	0.0616094	0.085077	4.00334e-10	1.79804e-09	56	83	68	B2	Blood (STARNET)	EpiXcan	0.942274
ENSG00000104043	ATP8B4	-1.06451	-0.0914204	0.287099	0.0427089	0.133762	8.62537e-16	5.61063e-15	26	52	33	B2	Blood (STARNET)	EpiXcan	0.942274
ENSG00000124145	SDC4	1.06406	0.431262	0.2873	0.00246109	0.0108662	0.028355	0.0601245	1	1	1	B2	Blood (STARNET)	EpiXcan	0.942274
ENSG00000196975	ANXA4	1.06393	0.0768757	0.287361	0.0811318	0.105508	1.54057e-12	8.15953e-12	17	27	18	B2	Blood (STARNET)	EpiXcan	0.942274
ENSG00000101052	IFT52	1.06378	0.111253	0.287427	0.0503352	0.100797	4.33095e-12	2.2281e-11	10	28	11	B2	Blood (STARNET)	EpiXcan	0.942274
ENSG00000118369	USP35	1.0635	0.152162	0.287557	0.0265031	0.0533828	6.36487e-07	2.22679e-06	31	57	36	B2	Blood (STARNET)	EpiXcan	0.942274
ENSG00000119636	BBOF1	-1.06314	-0.0811793	0.28772	0.0686912	0.133729	1.02024e-15	6.60475e-15	14	24	17	B2	Blood (STARNET)	EpiXcan	0.942274
ENSG00000176248	ANAPC2	1.06313	0.0842133	0.287724	0.058814	0.0378034	2.41206e-05	7.21609e-05	42	67	50	B2	Blood (STARNET)	EpiXcan	0.942274
ENSG00000265975	AC002091.1	1.06221	0.199727	0.288141	0.00918207	0.0343699	0.00010086	0.0002803	3	12	3	B2	Blood (STARNET)	EpiXcan	0.942274
ENSG00000164620	RELL2	1.06154	0.0835689	0.288446	0.0561313	0.0343661	9.68662e-05	0.000269876	55	76	65	B2	Blood (STARNET)	EpiXcan	0.942274
ENSG00000124193	SRSF6	1.06152	0.260307	0.288452	0.00906844	0.0208855	0.00235093	0.00560429	24	47	31	B2	Blood (STARNET)	EpiXcan	0.942274
ENSG00000163214	DHX57	-1.06075	-0.0903103	0.288805	0.033217	0.120144	1.21344e-14	7.33775e-14	23	30	25	B2	Blood (STARNET)	EpiXcan	0.942274
ENSG00000166704	ZNF606	1.06069	0.193	0.28883	0.00982628	0.0263996	0.000688851	0.00174038	8	16	14	B2	Blood (STARNET)	EpiXcan	0.942274
ENSG00000132879	FBXO44	-1.05989	-0.106734	0.289193	0.0563308	0.12574	6.73637e-15	4.13293e-14	21	60	34	B2	Blood (STARNET)	EpiXcan	0.942274
ENSG00000167555	ZNF528	-1.05986	-0.0708881	0.289209	0.119956	0.283788	5.70786e-35	8.89565e-34	31	58	40	B2	Blood (STARNET)	EpiXcan	0.942274
ENSG00000109790	KLHL5	1.05975	0.0447245	0.289258	0.219719	0.444544	2.57673e-63	1.0176e-61	33	74	41	B2	Blood (STARNET)	EpiXcan	0.942274
ENSG00000198160	MIER1	1.05922	0.0751935	0.2895	0.0577155	0.196661	5.56406e-23	5.35053e-22	25	59	37	B2	Blood (STARNET)	EpiXcan	0.942274
ENSG00000222041	CYTOR	1.05899	0.136324	0.289605	0.0261154	0.0732141	8.53085e-09	3.48167e-08	11	25	21	B2	Blood (STARNET)	EpiXcan	0.942274
ENSG00000129128	SPCS3	1.05797	0.11871	0.290071	0.0251194	0.0310519	0.000170971	0.000464255	12	18	14	B2	Blood (STARNET)	EpiXcan	0.942274
ENSG00000130396	AFDN	1.05795	0.0326934	0.29008	0.301647	0.26443	1.55085e-32	2.23173e-31	107	191	131	B2	Blood (STARNET)	EpiXcan	0.942274
ENSG00000038002	AGA	1.05755	0.0451331	0.290261	0.163154	0.542615	1.39658e-86	9.7945e-85	35	51	43	B2	Blood (STARNET)	EpiXcan	0.942274
ENSG00000100077	GRK3	1.05744	0.161079	0.29031	0.0162202	0.0360655	6.67586e-05	0.000189764	22	26	26	B2	Blood (STARNET)	EpiXcan	0.942274
ENSG00000143442	POGZ	1.05641	0.0780122	0.290781	0.0568279	0.13569	5.32378e-16	3.51738e-15	26	38	36	B2	Blood (STARNET)	EpiXcan	0.942274
ENSG00000165898	ISCA2	-1.05582	-0.0425949	0.291052	0.223211	0.326378	2.27219e-41	4.48665e-40	11	14	14	B2	Blood (STARNET)	EpiXcan	0.942274
ENSG00000148600	CDHR1	1.05579	0.0751712	0.291063	0.0611225	0.105266	1.93975e-12	1.02294e-11	12	28	17	B2	Blood (STARNET)	EpiXcan	0.942274
ENSG00000104783	KCNN4	1.05561	0.0382982	0.291145	0.236878	0.41445	9.46641e-57	3.05605e-55	44	80	54	B2	Blood (STARNET)	EpiXcan	0.942274
ENSG00000149273	RPS3	1.05531	0.200064	0.291282	0.00847773	0.0112542	0.0263097	0.0560896	8	14	11	B2	Blood (STARNET)	EpiXcan	0.942274
ENSG00000268810	AC007193.1	-1.05531	-0.0802487	0.291284	0.0393181	0.0761151	3.98417e-09	1.66617e-08	13	23	16	B2	Blood (STARNET)	EpiXcan	0.942274
ENSG00000149930	TAOK2	1.05525	0.250675	0.291313	0.00835587	0.0403215	1.80542e-05	5.47913e-05	3	9	3	B2	Blood (STARNET)	EpiXcan	0.942274
ENSG00000145982	FARS2	-1.05507	-0.292055	0.291393	0.00171842	0.0116434	0.0234641	0.0502868	7	23	17	B2	Blood (STARNET)	EpiXcan	0.942274
ENSG00000100298	APOBEC3H	1.05411	0.0776792	0.291834	0.0520824	0.162057	7.35421e-19	5.71979e-18	16	24	19	B2	Blood (STARNET)	EpiXcan	0.942274
ENSG00000224086	AC245452.1	1.05357	0.0855718	0.292079	0.0366855	0.121349	4.76029e-14	2.77279e-13	13	22	16	B2	Blood (STARNET)	EpiXcan	0.942274
ENSG00000132749	TESMIN	-1.05345	-0.0830739	0.292136	0.0758964	0.0919276	7.01072e-11	3.30699e-10	38	60	47	B2	Blood (STARNET)	EpiXcan	0.942274
ENSG00000108932	SLC16A6	-1.05314	-0.356985	0.292277	0.00421105	0.0807482	1.13346e-09	4.8996e-09	9	30	13	B2	Blood (STARNET)	EpiXcan	0.942274
ENSG00000185112	FAM43A	1.05252	0.0681363	0.292559	0.0727336	0.141484	1.45625e-16	9.92773e-16	21	30	25	B2	Blood (STARNET)	EpiXcan	0.942274
ENSG00000162704	ARPC5	-1.05204	-0.0401856	0.292782	0.191412	0.266	1.64474e-32	2.36405e-31	18	21	19	B2	Blood (STARNET)	EpiXcan	0.942274
ENSG00000137824	RMDN3	-1.05196	-0.264987	0.292818	0.00508933	0.0101286	0.0359539	0.0751533	14	32	16	B2	Blood (STARNET)	EpiXcan	0.942274
ENSG00000248334	WHAMMP2	-1.05194	-0.0877259	0.292829	0.0851512	0.238352	1.27152e-28	1.561e-27	13	28	16	B2	Blood (STARNET)	EpiXcan	0.942274
ENSG00000165688	PMPCA	1.05176	0.228949	0.292911	0.0071575	0.0102938	0.0345612	0.0723905	8	10	10	B2	Blood (STARNET)	EpiXcan	0.942274
ENSG00000155506	LARP1	-1.05154	-0.248392	0.293012	0.007383	0.0520471	1.28387e-06	4.34231e-06	6	14	9	B2	Blood (STARNET)	EpiXcan	0.942274
ENSG00000261584	AL513548.1	1.05153	0.0349917	0.293015	0.251348	0.508925	6.10884e-78	3.46727e-76	24	56	40	B2	Blood (STARNET)	EpiXcan	0.942274
ENSG00000223519	KIF28P	-1.05135	-0.15101	0.293098	0.0173834	0.0526014	1.02105e-06	3.498e-06	15	79	18	B2	Blood (STARNET)	EpiXcan	0.942274
ENSG00000185272	RBM11	-1.05093	-0.0655186	0.293291	0.0619185	0.146681	4.00621e-17	2.83408e-16	17	60	29	B2	Blood (STARNET)	EpiXcan	0.942274
ENSG00000197448	GSTK1	1.05022	0.0577783	0.293616	0.0490332	0.0714597	8.49593e-09	3.46858e-08	32	53	37	B2	Blood (STARNET)	EpiXcan	0.942274
ENSG00000134324	LPIN1	1.05006	0.03719	0.293691	0.332523	0.509066	5.30786e-78	3.02672e-76	10	23	14	B2	Blood (STARNET)	EpiXcan	0.942274
ENSG00000148498	PARD3	1.04988	0.121091	0.293775	0.0307173	0.0307516	0.000219119	0.00058587	27	46	33	B2	Blood (STARNET)	EpiXcan	0.942274
ENSG00000022567	SLC45A4	1.04985	0.0957299	0.293785	0.0316407	0.0694922	7.2407e-09	2.96903e-08	17	24	20	B2	Blood (STARNET)	EpiXcan	0.942274
ENSG00000196323	ZBTB44	-1.04905	-0.244265	0.294157	0.0104014	0.011504	0.0252792	0.0539681	13	38	18	B2	Blood (STARNET)	EpiXcan	0.942274
ENSG00000172954	LCLAT1	-1.04869	-0.0298229	0.294321	0.33047	0.536764	1.56117e-83	1.01335e-81	24	36	30	B2	Blood (STARNET)	EpiXcan	0.942274
ENSG00000272849	AC084018.1	1.04799	0.0871525	0.294641	0.0587874	0.189991	1.62389e-22	1.52082e-21	21	35	27	B2	Blood (STARNET)	EpiXcan	0.942274
ENSG00000187688	TRPV2	-1.04771	-0.407628	0.29477	0.0027738	0.0118541	0.023236	0.0498328	3	3	3	B2	Blood (STARNET)	EpiXcan	0.942274
ENSG00000154945	ANKRD40	-1.04742	-0.144954	0.294907	0.0191606	0.0893639	1.11105e-10	5.16695e-10	14	49	17	B2	Blood (STARNET)	EpiXcan	0.942274
ENSG00000112282	MED23	1.0472	0.0790499	0.295009	0.0522257	0.177736	5.96373e-21	5.19083e-20	9	19	12	B2	Blood (STARNET)	EpiXcan	0.942274
ENSG00000063180	CA11	1.04662	0.161814	0.295276	0.0150202	0.0240656	0.0011252	0.00277558	20	30	25	B2	Blood (STARNET)	EpiXcan	0.942274
ENSG00000075223	SEMA3C	-1.04639	-0.100872	0.29538	0.0401034	0.0825391	5.73899e-10	2.54203e-09	16	22	18	B2	Blood (STARNET)	EpiXcan	0.942274
ENSG00000165609	NUDT5	1.04613	1.16098	0.2955	0.00049714	0.0119943	0.0225434	0.0484668	1	52	1	B2	Blood (STARNET)	EpiXcan	0.942274
ENSG00000162702	ZNF281	1.04572	0.338214	0.295691	0.0027036	0.0237406	0.00124708	0.00306507	9	11	11	B2	Blood (STARNET)	EpiXcan	0.942274
ENSG00000157259	GATAD1	-1.04558	-0.155311	0.295753	0.0165017	0.0273954	0.000522595	0.00133863	9	10	10	B2	Blood (STARNET)	EpiXcan	0.942274
ENSG00000233609	RPL10P19	1.04544	0.13041	0.295819	0.0281273	0.0985791	9.66753e-12	4.84289e-11	14	44	19	B2	Blood (STARNET)	EpiXcan	0.942274
ENSG00000182389	CACNB4	1.04494	0.13403	0.296051	0.0188202	0.0347316	9.01244e-05	0.000252129	7	11	9	B2	Blood (STARNET)	EpiXcan	0.942274
ENSG00000113790	EHHADH	-1.04461	-0.150603	0.296204	0.012503	0.0550881	6.19916e-07	2.17006e-06	6	13	8	B2	Blood (STARNET)	EpiXcan	0.942274
ENSG00000075884	ARHGAP15	-1.04459	-0.0826351	0.296213	0.0567976	0.129013	4.76528e-15	2.95481e-14	46	53	50	B2	Blood (STARNET)	EpiXcan	0.942274
ENSG00000198324	FAM109A	1.04458	0.218217	0.296215	0.00800852	0.0160702	0.00764952	0.017354	4	10	7	B2	Blood (STARNET)	EpiXcan	0.942274
ENSG00000023608	SNAPC1	1.04439	0.100767	0.296304	0.0571508	0.174292	1.39666e-20	1.19101e-19	21	29	25	B2	Blood (STARNET)	EpiXcan	0.942274
ENSG00000189127	ANKRD34B	1.04426	0.0447779	0.296367	0.126704	0.407044	1.23946e-56	3.95947e-55	42	64	51	B2	Blood (STARNET)	EpiXcan	0.942274
ENSG00000145012	LPP	1.04377	0.133634	0.296591	0.0156231	0.0343753	8.96922e-05	0.000251151	17	39	24	B2	Blood (STARNET)	EpiXcan	0.942274
ENSG00000108846	ABCC3	1.04376	0.0355169	0.296595	0.247522	0.486109	1.39506e-72	7.06386e-71	24	41	31	B2	Blood (STARNET)	EpiXcan	0.942274
ENSG00000255320	AP000759.1	1.04363	0.256843	0.296658	0.00555533	0.0116876	0.0239947	0.0513697	5	10	7	B2	Blood (STARNET)	EpiXcan	0.942274
ENSG00000198909	MAP3K3	1.04301	0.321506	0.296946	0.00292755	0.0156435	0.00873993	0.019685	4	10	4	B2	Blood (STARNET)	EpiXcan	0.942274
ENSG00000025156	HSF2	-1.04149	-0.0868847	0.297647	0.0591697	0.175261	1.98019e-20	1.67227e-19	19	31	25	B2	Blood (STARNET)	EpiXcan	0.942274
ENSG00000267350	RP1-178F10.3	-1.04111	-0.242076	0.297823	0.00532216	0.039865	1.93466e-05	5.85096e-05	6	12	8	B2	Blood (STARNET)	EpiXcan	0.942274
ENSG00000103196	CRISPLD2	-1.041	-0.0591614	0.297875	0.156999	0.256057	1.73736e-31	2.38751e-30	33	44	40	B2	Blood (STARNET)	EpiXcan	0.942274
ENSG00000145439	CBR4	1.0409	0.0680548	0.297924	0.0613575	0.113976	2.09221e-13	1.16955e-12	17	22	18	B2	Blood (STARNET)	EpiXcan	0.942274
ENSG00000187824	TMEM220	-1.04067	-0.0351433	0.298028	0.243886	0.427492	2.04097e-59	7.07556e-58	24	42	28	B2	Blood (STARNET)	EpiXcan	0.942274
ENSG00000197535	MYO5A	1.0404	0.254196	0.298155	0.00839301	0.0576588	2.72858e-07	9.88332e-07	12	38	17	B2	Blood (STARNET)	EpiXcan	0.942274
ENSG00000204946	ZNF783	-1.04038	-0.0717457	0.298163	0.0692349	0.128196	6.23121e-15	3.8365e-14	14	19	15	B2	Blood (STARNET)	EpiXcan	0.942274
ENSG00000128944	KNSTRN	1.03991	0.0347133	0.298383	0.277854	0.437954	2.70598e-61	9.91624e-60	21	29	25	B2	Blood (STARNET)	EpiXcan	0.942274
ENSG00000081870	HSPB11	-1.03968	-0.165278	0.29849	0.00952542	0.054736	5.81189e-07	2.04135e-06	12	15	14	B2	Blood (STARNET)	EpiXcan	0.942274
ENSG00000108861	DUSP3	1.03906	0.0834401	0.298778	0.0448227	0.0726367	6.23008e-09	2.5693e-08	7	11	9	B2	Blood (STARNET)	EpiXcan	0.942274
ENSG00000184106	TREML3P	-1.0389	-0.0377451	0.298852	0.152425	0.304989	5.43667e-38	9.54585e-37	8	15	12	B2	Blood (STARNET)	EpiXcan	0.942274
ENSG00000261754	AC008555.1	1.03813	0.0580663	0.299208	0.135412	0.209482	8.64863e-25	9.06694e-24	20	45	26	B2	Blood (STARNET)	EpiXcan	0.942274
ENSG00000143401	ANP32E	1.03806	0.130109	0.299243	0.0421939	0.0814181	9.3153e-10	4.04969e-09	15	23	19	B2	Blood (STARNET)	EpiXcan	0.942274
ENSG00000272333	KMT2B	-1.03726	-0.0851268	0.299614	0.0376449	0.116082	1.74458e-13	9.82878e-13	11	31	16	B2	Blood (STARNET)	EpiXcan	0.942274
ENSG00000092529	CAPN3	-1.03716	-0.071109	0.299663	0.0537488	0.0641355	2.66364e-08	1.04516e-07	15	64	18	B2	Blood (STARNET)	EpiXcan	0.942274
ENSG00000100393	EP300	1.03674	0.132356	0.299855	0.0332211	0.0276209	0.000504262	0.0012952	21	35	26	B2	Blood (STARNET)	EpiXcan	0.942274
ENSG00000178913	TAF7	1.03642	0.183173	0.300007	0.00987598	0.0358328	6.94433e-05	0.000197028	2	2	2	B2	Blood (STARNET)	EpiXcan	0.942274
ENSG00000142675	CNKSR1	-1.0363	-0.0803411	0.300061	0.0493199	0.0312259	0.000212129	0.000568302	59	84	69	B2	Blood (STARNET)	EpiXcan	0.942274
ENSG00000129295	LRRC6	-1.03624	-0.0360457	0.30009	0.23881	0.500788	1.28727e-75	7.01274e-74	54	69	67	B2	Blood (STARNET)	EpiXcan	0.942274
ENSG00000100362	PVALB	-1.03614	-0.151132	0.300139	0.020177	0.393318	1.96295e-53	5.62298e-52	45	102	65	B2	Blood (STARNET)	EpiXcan	0.942274
ENSG00000100354	TNRC6B	1.03602	0.176236	0.300191	0.0150819	0.0117812	0.0234047	0.0501857	22	38	33	B2	Blood (STARNET)	EpiXcan	0.942274
ENSG00000109107	ALDOC	-1.03498	-0.360031	0.300679	0.0038896	0.0644219	7.7078e-08	2.93657e-07	5	8	7	B2	Blood (STARNET)	EpiXcan	0.942274
ENSG00000106789	CORO2A	-1.03494	-0.0521633	0.300697	0.121109	0.212104	3.36305e-25	3.57797e-24	43	62	53	B2	Blood (STARNET)	EpiXcan	0.942274
ENSG00000171467	ZNF318	1.03488	0.203015	0.300726	0.00893012	0.0477348	3.66263e-06	1.1941e-05	20	35	26	B2	Blood (STARNET)	EpiXcan	0.942274
ENSG00000119927	GPAM	-1.0346	-0.20391	0.300854	0.0072211	0.025675	0.000770645	0.00193621	16	43	19	B2	Blood (STARNET)	EpiXcan	0.942274
ENSG00000111640	GAPDH	-1.03455	-0.0493687	0.300879	0.144607	0.277476	3.4116e-34	5.1617e-33	14	24	17	B2	Blood (STARNET)	EpiXcan	0.942274
ENSG00000013725	CD6	1.03438	0.156138	0.300959	0.0104628	0.036471	6.15009e-05	0.000175884	10	19	12	B2	Blood (STARNET)	EpiXcan	0.942274
ENSG00000105486	LIG1	-1.03434	-0.118086	0.300979	0.0225705	0.0246949	0.00096483	0.00239695	24	64	29	B2	Blood (STARNET)	EpiXcan	0.942274
ENSG00000175866	BAIAP2	-1.03415	-0.0528235	0.301068	0.107726	0.133022	2.25759e-15	1.4304e-14	60	101	73	B2	Blood (STARNET)	EpiXcan	0.942274
ENSG00000117174	ZNHIT6	1.03379	0.052946	0.301233	0.0936467	0.125208	9.63081e-15	5.85866e-14	19	27	22	B2	Blood (STARNET)	EpiXcan	0.942274
ENSG00000124795	DEK	1.03379	0.243872	0.301236	0.0144862	0.017558	0.00570984	0.0131095	10	25	13	B2	Blood (STARNET)	EpiXcan	0.942274
ENSG00000008838	MED24	1.03341	0.0704724	0.301411	0.0477617	0.0797824	1.29544e-09	5.59584e-09	31	38	38	B2	Blood (STARNET)	EpiXcan	0.942274
ENSG00000116171	SCP2	1.03323	0.0580558	0.301496	0.08683	0.216178	3.76611e-26	4.17798e-25	85	130	104	B2	Blood (STARNET)	EpiXcan	0.942274
ENSG00000096433	ITPR3	1.0325	0.0944292	0.301839	0.0420494	0.223921	1.30652e-26	1.48449e-25	24	47	37	B2	Blood (STARNET)	EpiXcan	0.942274
ENSG00000185324	CDK10	1.03241	0.0309942	0.301882	0.311557	0.483694	4.53036e-71	2.22919e-69	36	62	47	B2	Blood (STARNET)	EpiXcan	0.942274
ENSG00000269892	AC125494.2	1.0323	0.372786	0.301932	0.00310697	0.115779	1.3814e-13	7.84059e-13	6	26	14	B2	Blood (STARNET)	EpiXcan	0.942274
ENSG00000164713	BRI3	-1.03224	-0.0622779	0.301962	0.124071	0.265242	3.25494e-32	4.6079e-31	14	22	17	B2	Blood (STARNET)	EpiXcan	0.942274
ENSG00000211746	TRBV19	-1.03222	-0.245928	0.301968	0.00889026	0.0174354	0.00537272	0.0123634	7	15	13	B2	Blood (STARNET)	EpiXcan	0.942274
ENSG00000185015	CA13	-1.03218	-0.0587523	0.301986	0.0898632	0.123459	2.36218e-14	1.40339e-13	12	17	16	B2	Blood (STARNET)	EpiXcan	0.942274
ENSG00000198853	RUSC2	1.03154	0.0828331	0.302287	0.0386904	0.0948586	3.98843e-11	1.91617e-10	7	33	8	B2	Blood (STARNET)	EpiXcan	0.942274
ENSG00000011021	CLCN6	1.03134	0.0531435	0.302383	0.0972091	0.138132	3.30066e-16	2.21307e-15	43	72	50	B2	Blood (STARNET)	EpiXcan	0.942274
ENSG00000272831	AC027644.3	-1.03129	-0.0720347	0.302407	0.0566723	0.116376	8.70353e-14	5.01223e-13	52	84	71	B2	Blood (STARNET)	EpiXcan	0.942274
ENSG00000121797	CCRL2	1.03081	0.211722	0.302629	0.00944116	0.0265352	0.000607322	0.00154528	7	20	10	B2	Blood (STARNET)	EpiXcan	0.942274
ENSG00000272908	AC006033.2	1.03015	0.0753569	0.302937	0.0866237	0.306778	2.79523e-38	4.97234e-37	14	50	20	B2	Blood (STARNET)	EpiXcan	0.942419
ENSG00000066294	CD84	1.02938	0.0917047	0.3033	0.0646932	0.160727	4.9629e-19	3.90724e-18	9	15	12	B2	Blood (STARNET)	EpiXcan	0.942477
ENSG00000167208	SNX20	1.02926	0.0874569	0.303357	0.0385969	0.0806779	1.3626e-09	5.87761e-09	5	11	5	B2	Blood (STARNET)	EpiXcan	0.942477
ENSG00000059573	ALDH18A1	-1.02902	-0.134392	0.303468	0.0165875	0.0120612	0.0222233	0.0478122	25	32	28	B2	Blood (STARNET)	EpiXcan	0.942477
ENSG00000145782	ATG12	1.02898	0.117595	0.303491	0.0121422	0.0604586	1.5027e-07	5.58048e-07	6	10	8	B2	Blood (STARNET)	EpiXcan	0.942477
ENSG00000156453	PCDH1	-1.02883	-0.117576	0.30356	0.0409855	0.0440926	9.97602e-06	3.10475e-05	29	39	32	B2	Blood (STARNET)	EpiXcan	0.942477
ENSG00000237522	NONOP2	-1.02872	-0.0885635	0.303613	0.0450225	0.0232854	0.00133056	0.00326107	51	59	58	B2	Blood (STARNET)	EpiXcan	0.942477
ENSG00000164347	GFM2	1.02838	0.127167	0.303771	0.0286458	0.0492731	2.89424e-06	9.49421e-06	17	33	18	B2	Blood (STARNET)	EpiXcan	0.942477
ENSG00000162769	FLVCR1	1.02827	0.0368239	0.303822	0.18075	0.260587	4.73073e-33	6.93859e-32	45	84	52	B2	Blood (STARNET)	EpiXcan	0.942477
ENSG00000242498	ARPIN	-1.02818	-0.047539	0.303867	0.221859	0.512378	4.30558e-78	2.46671e-76	8	32	11	B2	Blood (STARNET)	EpiXcan	0.942477
ENSG00000144476	ACKR3	-1.0256	-0.105652	0.305079	0.0600481	0.0168217	0.00676353	0.0154185	80	131	93	B2	Blood (STARNET)	EpiXcan	0.944911
ENSG00000175198	PCCA	1.02506	0.0877578	0.305337	0.037586	0.0307108	0.000211602	0.000567137	36	52	42	B2	Blood (STARNET)	EpiXcan	0.945054
ENSG00000150048	CLEC1A	-1.02435	-0.140666	0.30567	0.0165147	0.0520051	1.5213e-06	5.11275e-06	5	11	7	B2	Blood (STARNET)	EpiXcan	0.945435
ENSG00000197816	CCDC180	-1.02404	-0.101445	0.305816	0.026015	0.213844	4.51764e-26	4.99023e-25	27	44	36	B2	Blood (STARNET)	EpiXcan	0.945705
ENSG00000162817	C1orf115	-1.02269	-0.0444177	0.306455	0.153702	0.221525	1.97739e-26	2.22193e-25	48	102	55	B2	Blood (STARNET)	EpiXcan	0.946346
ENSG00000119321	FKBP15	1.0226	0.187083	0.306496	0.00822786	0.0560621	4.84349e-07	1.71369e-06	12	18	17	B2	Blood (STARNET)	EpiXcan	0.946346
ENSG00000175970	UNC119B	1.02183	0.0774238	0.306861	0.0392468	0.0466229	3.17876e-06	1.04079e-05	31	63	39	B2	Blood (STARNET)	EpiXcan	0.94675
ENSG00000018699	TTC27	-1.02135	-0.0790258	0.307087	0.0507953	0.0397144	2.73798e-05	8.13923e-05	35	47	38	B2	Blood (STARNET)	EpiXcan	0.94675
ENSG00000231770	TMEM44-AS1	1.02117	0.0514781	0.307176	0.105938	0.241137	3.24631e-29	4.07559e-28	25	36	31	B2	Blood (STARNET)	EpiXcan	0.94675
ENSG00000169371	SNUPN	-1.02055	-0.191369	0.307466	0.00814346	0.0701537	1.2229e-08	4.93649e-08	8	20	11	B2	Blood (STARNET)	EpiXcan	0.94675
ENSG00000127081	ZNF484	1.02007	0.0774679	0.307695	0.0437787	0.068158	2.55984e-08	1.00605e-07	12	21	14	B2	Blood (STARNET)	EpiXcan	0.94675
ENSG00000186026	ZNF284	1.01996	0.158867	0.307748	0.0137568	0.0465523	4.74429e-06	1.52635e-05	21	37	34	B2	Blood (STARNET)	EpiXcan	0.94675
ENSG00000121775	TMEM39B	1.01956	0.055784	0.307937	0.0984701	0.0527289	1.10593e-06	3.76449e-06	63	93	71	B2	Blood (STARNET)	EpiXcan	0.94675
ENSG00000145604	SKP2	1.01918	0.193875	0.308119	0.0045194	0.0200789	0.00307637	0.0072445	7	12	8	B2	Blood (STARNET)	EpiXcan	0.94675
ENSG00000105699	LSR	-1.01907	-0.155303	0.308172	0.0132551	0.0409171	1.96607e-05	5.93861e-05	8	10	10	B2	Blood (STARNET)	EpiXcan	0.94675
ENSG00000182732	RGS6	1.01899	0.0910914	0.308207	0.0300547	0.058148	3.48549e-07	1.24951e-06	8	32	11	B2	Blood (STARNET)	EpiXcan	0.94675
ENSG00000172270	BSG	1.0184	0.207426	0.308486	0.00891758	0.0198005	0.00331928	0.00779696	14	26	24	B2	Blood (STARNET)	EpiXcan	0.94675
ENSG00000163257	DCAF16	1.0184	0.101143	0.308488	0.0214802	0.0233007	0.00134013	0.0032832	12	26	14	B2	Blood (STARNET)	EpiXcan	0.94675
ENSG00000125447	GGA3	1.01811	0.140389	0.308628	0.0133168	0.0499411	2.36989e-06	7.82672e-06	7	15	9	B2	Blood (STARNET)	EpiXcan	0.94675
ENSG00000188707	ZBED6CL	-1.01727	-0.0333261	0.309023	0.25823	0.402111	1.0563e-54	3.14392e-53	21	49	26	B2	Blood (STARNET)	EpiXcan	0.947294
ENSG00000120662	MTRF1	-1.01641	-0.222096	0.309432	0.00485796	0.0142238	0.0126257	0.0279728	6	8	8	B2	Blood (STARNET)	EpiXcan	0.947294
ENSG00000056736	IL17RB	1.01638	0.0653614	0.309446	0.104473	0.185422	4.22152e-22	3.88208e-21	22	31	26	B2	Blood (STARNET)	EpiXcan	0.947294
ENSG00000167637	ZNF283	-1.0162	-0.199987	0.309536	0.00734434	0.031768	0.000182446	0.000493437	11	20	16	B2	Blood (STARNET)	EpiXcan	0.947294
ENSG00000138829	FBN2	-1.01546	-0.0346261	0.309886	0.197366	0.336407	6.65492e-43	1.38112e-41	44	87	53	B2	Blood (STARNET)	EpiXcan	0.947294
ENSG00000133962	CATSPERB	-1.0153	-0.0552899	0.309962	0.0741019	0.206687	1.42005e-24	1.47731e-23	25	40	28	B2	Blood (STARNET)	EpiXcan	0.947294
ENSG00000174004	NRROS	-1.01512	-0.105193	0.31005	0.0434258	0.0698759	1.26359e-08	5.08896e-08	39	68	49	B2	Blood (STARNET)	EpiXcan	0.947294
ENSG00000187010	RHD	1.01497	0.0268214	0.310118	0.53582	0.70158	1.15058e-139	2.80811e-137	24	96	29	B2	Blood (STARNET)	EpiXcan	0.947319
ENSG00000181619	GPR135	1.01449	0.121789	0.310351	0.0236825	0.061027	1.42851e-07	5.32604e-07	10	16	10	B2	Blood (STARNET)	EpiXcan	0.947319
ENSG00000271821	AL662844.3	1.01385	0.0579032	0.310652	0.101002	0.130898	3.26986e-15	2.05152e-14	56	77	65	B2	Blood (STARNET)	EpiXcan	0.947458
ENSG00000197766	CFD	-1.01362	-0.169574	0.310763	0.0123833	0.391926	2.67151e-53	7.59917e-52	8	48	16	B2	Blood (STARNET)	EpiXcan	0.947458
ENSG00000125864	BFSP1	1.01329	2.44009	0.31092	0.000136011	0.0229327	0.00140768	0.0034404	2	3	3	B2	Blood (STARNET)	EpiXcan	0.947458
ENSG00000164163	ABCE1	1.01312	0.127901	0.311004	0.0335082	0.0241588	0.00109879	0.00271153	34	54	40	B2	Blood (STARNET)	EpiXcan	0.947458
ENSG00000007129	CEACAM21	1.01302	0.0635684	0.311051	0.100654	0.315195	9.48428e-40	1.78331e-38	9	41	12	B2	Blood (STARNET)	EpiXcan	0.947458
ENSG00000099256	PRTFDC1	-1.01296	-0.152488	0.311077	0.0143307	0.0376738	4.51305e-05	0.000131001	9	13	11	B2	Blood (STARNET)	EpiXcan	0.947458
ENSG00000174080	CTSF	-1.01294	-0.0383227	0.311087	0.180998	0.292664	1.90902e-36	3.16519e-35	15	30	19	B2	Blood (STARNET)	EpiXcan	0.947458
ENSG00000179344	HLA-DQB1	1.01288	0.043577	0.311119	0.155782	0.755294	6.59077e-170	3.82986e-167	38	140	61	B2	Blood (STARNET)	EpiXcan	0.947458
ENSG00000088538	DOCK3	-1.01275	-0.171765	0.31118	0.0146758	0.0268719	0.000559403	0.00142746	9	18	10	B2	Blood (STARNET)	EpiXcan	0.947458
ENSG00000134909	ARHGAP32	1.01274	0.071793	0.311182	0.0532183	0.0515406	1.10108e-06	3.74901e-06	40	55	43	B2	Blood (STARNET)	EpiXcan	0.947458
ENSG00000256664	AC025423.2	-1.01197	-0.0582674	0.311554	0.0757572	0.031727	0.000156149	0.000426282	61	83	69	B2	Blood (STARNET)	EpiXcan	0.948097
ENSG00000156170	NDUFAF6	-1.01107	-0.051564	0.311982	0.115352	0.185878	8.60212e-22	7.793e-21	10	16	11	B2	Blood (STARNET)	EpiXcan	0.949071
ENSG00000145725	PPIP5K2	1.01059	0.0343273	0.312211	0.297782	0.295522	3.61826e-37	6.15811e-36	63	73	72	B2	Blood (STARNET)	EpiXcan	0.949088
ENSG00000168282	MGAT2	-1.0105	-0.119646	0.312258	0.0202822	0.111936	5.78793e-13	3.14611e-12	12	21	18	B2	Blood (STARNET)	EpiXcan	0.949088
ENSG00000205352	PRR13	1.00967	0.0338344	0.312652	0.259965	0.381904	8.65377e-51	2.28576e-49	17	22	19	B2	Blood (STARNET)	EpiXcan	0.949409
ENSG00000236088	COX10-AS1	-1.00945	-0.0902231	0.312761	0.0751059	0.0627943	1.14539e-07	4.31927e-07	82	108	101	B2	Blood (STARNET)	EpiXcan	0.949468
ENSG00000163564	PYHIN1	-1.00835	-0.0639751	0.313288	0.0903675	0.17722	7.90507e-21	6.79335e-20	35	57	44	B2	Blood (STARNET)	EpiXcan	0.949509
ENSG00000154518	ATP5G3	1.00788	0.13341	0.313513	0.0139243	0.0487772	3.25493e-06	1.06488e-05	10	15	13	B2	Blood (STARNET)	EpiXcan	0.949509
ENSG00000129204	USP6	1.00709	0.0802317	0.313893	0.0648316	0.0699985	9.65807e-09	3.92466e-08	41	68	49	B2	Blood (STARNET)	EpiXcan	0.949509
ENSG00000268734	AC245128.3	-1.00682	-0.0839297	0.314021	0.0552276	0.110347	4.02702e-13	2.2116e-12	16	22	19	B2	Blood (STARNET)	EpiXcan	0.949509
ENSG00000160828	STAG3L2	-1.00653	-0.11898	0.314163	0.0299462	0.0664001	4.45499e-08	1.72421e-07	42	64	54	B2	Blood (STARNET)	EpiXcan	0.949509
ENSG00000144895	EIF2A	1.00651	0.0545569	0.31417	0.13166	0.39949	1.81423e-55	5.63336e-54	43	70	52	B2	Blood (STARNET)	EpiXcan	0.949509
ENSG00000154655	L3MBTL4	-1.00647	-0.0945102	0.314189	0.0540272	0.0884281	1.55981e-10	7.17194e-10	24	31	28	B2	Blood (STARNET)	EpiXcan	0.949509
ENSG00000196345	ZKSCAN7	1.00625	0.0853837	0.314297	0.0934298	0.15528	2.43592e-18	1.84631e-17	23	36	25	B2	Blood (STARNET)	EpiXcan	0.949509
ENSG00000141258	SGSM2	1.00396	0.157886	0.315399	0.027062	0.065996	4.84762e-08	1.86905e-07	18	73	23	B2	Blood (STARNET)	EpiXcan	0.950422
ENSG00000204514	ZNF814	1.00356	0.137259	0.315592	0.0149794	0.0531278	9.5179e-07	3.27174e-06	17	51	26	B2	Blood (STARNET)	EpiXcan	0.950422
ENSG00000159339	PADI4	-1.00315	-0.0314254	0.315788	0.277642	0.39811	8.18421e-54	2.38928e-52	58	93	75	B2	Blood (STARNET)	EpiXcan	0.950422
ENSG00000267369	AC015911.7	1.00315	0.0978761	0.315789	0.0270903	0.0355288	7.01667e-05	0.000198942	24	39	28	B2	Blood (STARNET)	EpiXcan	0.950422
ENSG00000163682	RPL9	1.00292	0.0378272	0.315902	0.20316	0.821635	2.17428e-214	4.42212e-211	9	33	13	B2	Blood (STARNET)	EpiXcan	0.950422
ENSG00000158717	RNF166	-1.0025	-0.0867507	0.316104	0.0776907	0.370062	2.47927e-50	6.42346e-49	39	76	55	B2	Blood (STARNET)	EpiXcan	0.950422
ENSG00000212127	TAS2R14	1.00248	0.0386901	0.316113	0.177233	0.268524	4.43142e-33	6.50741e-32	20	36	28	B2	Blood (STARNET)	EpiXcan	0.950422
ENSG00000204351	SKIV2L	1.00237	0.0342412	0.316165	0.193806	0.310559	5.37247e-39	9.90336e-38	12	15	12	B2	Blood (STARNET)	EpiXcan	0.950422
ENSG00000050748	MAPK9	-1.00237	-0.119543	0.316167	0.0193756	0.0946226	2.71197e-11	1.31849e-10	13	30	17	B2	Blood (STARNET)	EpiXcan	0.950422
ENSG00000163453	IGFBP7	-1.00215	-0.231651	0.316273	0.00653964	0.0336097	0.000101021	0.000280683	7	88	9	B2	Blood (STARNET)	EpiXcan	0.950422
ENSG00000118292	C1orf54	1.00161	0.158059	0.316533	0.0186092	0.0324609	0.000156333	0.000426689	9	19	9	B2	Blood (STARNET)	EpiXcan	0.950422
ENSG00000155096	AZIN1	1.00157	0.112302	0.316551	0.0220121	0.120372	2.18821e-14	1.30448e-13	8	12	11	B2	Blood (STARNET)	EpiXcan	0.950422
ENSG00000129187	DCTD	-1.00117	-0.0681145	0.316746	0.0669634	0.142539	1.67108e-16	1.13416e-15	37	67	41	B2	Blood (STARNET)	EpiXcan	0.950422
ENSG00000140367	UBE2Q2	-1.00077	-0.0750212	0.316937	0.0663157	0.115005	1.72042e-13	9.70159e-13	19	36	22	B2	Blood (STARNET)	EpiXcan	0.950422
ENSG00000239653	PSMD6-AS2	-0.99997	-0.187907	0.317325	0.00951535	0.0107216	0.0306517	0.0646684	8	25	9	B2	Blood (STARNET)	EpiXcan	0.950422
ENSG00000166974	MAPRE2	0.999915	0.169593	0.317351	0.00737591	0.0216062	0.00196224	0.00471734	16	23	19	B2	Blood (STARNET)	EpiXcan	0.950422
ENSG00000077616	NAALAD2	0.999685	0.0584944	0.317463	0.0560952	0.037011	5.34185e-05	0.000153851	47	79	58	B2	Blood (STARNET)	EpiXcan	0.950422
ENSG00000126351	THRA	-0.999332	-0.0498633	0.317634	0.184381	0.253376	1.45494e-30	1.93406e-29	21	30	25	B2	Blood (STARNET)	EpiXcan	0.950422
ENSG00000174227	PIGG	0.999202	0.204777	0.317697	0.00858315	0.0509302	1.67268e-06	5.60146e-06	14	36	18	B2	Blood (STARNET)	EpiXcan	0.950422
ENSG00000146476	ARMT1	-0.998777	-0.127729	0.317903	0.00870004	0.0255683	0.000768255	0.001931	7	27	8	B2	Blood (STARNET)	EpiXcan	0.950422
ENSG00000269271	AC245036.5	-0.99821	-0.182809	0.318178	0.0148926	0.183436	5.74644e-22	5.24879e-21	21	45	36	B2	Blood (STARNET)	EpiXcan	0.950422
ENSG00000213614	HEXA	0.997456	0.151078	0.318543	0.0177717	0.0385978	3.74183e-05	0.000109605	26	52	29	B2	Blood (STARNET)	EpiXcan	0.950422
ENSG00000198818	SFT2D1	0.997139	0.0776377	0.318697	0.0811329	0.218496	4.08126e-26	4.51938e-25	37	69	48	B2	Blood (STARNET)	EpiXcan	0.950422
ENSG00000160145	KALRN	0.996809	0.0621707	0.318857	0.080371	0.133868	1.5744e-15	1.00536e-14	14	33	15	B2	Blood (STARNET)	EpiXcan	0.950422
ENSG00000113558	SKP1	-0.995658	-0.118209	0.319416	0.02277	0.051219	1.69316e-06	5.66692e-06	29	44	40	B2	Blood (STARNET)	EpiXcan	0.950422
ENSG00000236304	AP001189.1	0.995268	0.0283244	0.319606	0.467829	0.667478	1.00872e-125	1.70963e-123	17	42	22	B2	Blood (STARNET)	EpiXcan	0.950424
ENSG00000163864	NMNAT3	-0.994933	-0.0327954	0.319769	0.274574	0.32359	2.01424e-41	4.00975e-40	36	49	44	B2	Blood (STARNET)	EpiXcan	0.950543
ENSG00000212719	C17orf51	-0.994343	-0.130957	0.320056	0.0308713	0.0895481	1.09046e-10	5.07316e-10	2	15	3	B2	Blood (STARNET)	EpiXcan	0.950913
ENSG00000044090	CUL7	0.993617	0.0443001	0.320409	0.186585	0.294993	1.28451e-37	2.22024e-36	20	33	23	B2	Blood (STARNET)	EpiXcan	0.950985
ENSG00000112303	VNN2	0.993168	0.0966857	0.320628	0.0424373	0.0979374	1.57181e-11	7.77181e-11	23	29	29	B2	Blood (STARNET)	EpiXcan	0.950985
ENSG00000163444	TMEM183A	0.992627	0.089332	0.320892	0.0412662	0.0437995	1.0172e-05	3.16414e-05	28	38	31	B2	Blood (STARNET)	EpiXcan	0.950985
ENSG00000255185	PDXDC2P	-0.992405	-0.0405607	0.321	0.222444	0.343367	2.52337e-44	5.44041e-43	33	78	40	B2	Blood (STARNET)	EpiXcan	0.951114
ENSG00000066855	MTFR1	0.992015	0.0533592	0.32119	0.0607733	0.158865	5.30088e-19	4.16527e-18	14	16	16	B2	Blood (STARNET)	EpiXcan	0.951369
ENSG00000011376	LARS2	0.991409	0.171882	0.321486	0.00983157	0.0116018	0.0246809	0.0527555	12	19	14	B2	Blood (STARNET)	EpiXcan	0.951475
ENSG00000122692	SMU1	0.991387	0.0928021	0.321497	0.0461965	0.0478805	3.14116e-06	1.02876e-05	44	64	55	B2	Blood (STARNET)	EpiXcan	0.951475
ENSG00000159322	ADPGK	-0.991329	-0.0593851	0.321525	0.066148	0.145367	5.70973e-17	3.97466e-16	25	67	28	B2	Blood (STARNET)	EpiXcan	0.951475
ENSG00000227986	TRIM60P18	-0.990956	-0.0945651	0.321707	0.0287764	0.0751021	2.03293e-09	8.66498e-09	10	21	13	B2	Blood (STARNET)	EpiXcan	0.951475
ENSG00000197982	C1orf122	-0.990704	-0.172121	0.32183	0.0103682	0.0359906	6.29324e-05	0.000179515	8	32	9	B2	Blood (STARNET)	EpiXcan	0.951585
ENSG00000139190	VAMP1	-0.989703	-0.0854803	0.322319	0.0867134	0.0781825	2.13329e-09	9.06742e-09	69	93	87	B2	Blood (STARNET)	EpiXcan	0.952164
ENSG00000173715	C11orf80	-0.988979	-0.156619	0.322673	0.0116197	0.0433961	1.21163e-05	3.74128e-05	3	3	3	B2	Blood (STARNET)	EpiXcan	0.952515
ENSG00000224597	SVIL-AS1	0.988971	0.108129	0.322678	0.0247679	0.0942151	4.00586e-11	1.92379e-10	8	18	11	B2	Blood (STARNET)	EpiXcan	0.952515
ENSG00000151502	VPS26B	-0.988795	-0.103022	0.322763	0.0441335	0.0577517	3.9144e-07	1.39426e-06	29	40	34	B2	Blood (STARNET)	EpiXcan	0.952515
ENSG00000106603	COA1	-0.988388	-0.123648	0.322963	0.0171078	0.052157	1.08985e-06	3.71596e-06	12	18	13	B2	Blood (STARNET)	EpiXcan	0.95267
ENSG00000187535	IFT140	0.987709	0.15962	0.323295	0.0217891	0.0282159	0.000445804	0.0011516	33	53	50	B2	Blood (STARNET)	EpiXcan	0.952767
ENSG00000244560	AC004890.2	-0.986703	-0.0576684	0.323788	0.181389	0.194793	4.67824e-23	4.52365e-22	78	114	96	B2	Blood (STARNET)	EpiXcan	0.952767
ENSG00000178971	CTC1	-0.98621	-0.0309773	0.32403	0.268817	0.373659	1.24497e-51	3.35372e-50	12	14	12	B2	Blood (STARNET)	EpiXcan	0.952767
ENSG00000164342	TLR3	0.985991	0.0638889	0.324138	0.0886295	0.119028	8.37309e-14	4.82421e-13	40	67	45	B2	Blood (STARNET)	EpiXcan	0.952767
ENSG00000232533	AC093673.1	0.985135	0.0648821	0.324558	0.0722253	0.0528847	9.18616e-07	3.16558e-06	46	95	52	B2	Blood (STARNET)	EpiXcan	0.952767
ENSG00000254685	FPGT	0.985031	0.0433152	0.324609	0.159019	0.210628	3.00958e-25	3.21593e-24	20	22	22	B2	Blood (STARNET)	EpiXcan	0.952767
ENSG00000138311	ZNF365	-0.984973	-0.0874536	0.324637	0.0334612	0.0637221	8.34018e-08	3.17057e-07	37	61	43	B2	Blood (STARNET)	EpiXcan	0.952767
ENSG00000215883	CYB5RL	0.98424	0.106319	0.324998	0.0969904	0.226012	6.7899e-27	7.80934e-26	15	73	19	B2	Blood (STARNET)	EpiXcan	0.952767
ENSG00000246084	LINC02325	0.983754	0.0744565	0.325237	0.0717578	0.0319762	0.00017182	0.000466456	61	83	71	B2	Blood (STARNET)	EpiXcan	0.952919
ENSG00000082512	TRAF5	-0.983653	-0.0717089	0.325286	0.0350267	0.0456285	6.30441e-06	2.00346e-05	24	36	31	B2	Blood (STARNET)	EpiXcan	0.952919
ENSG00000162736	NCSTN	0.983471	0.0848305	0.325376	0.0239824	0.0684715	2.63949e-08	1.03635e-07	13	17	15	B2	Blood (STARNET)	EpiXcan	0.953021
ENSG00000198265	HELZ	0.982405	0.214754	0.3259	0.00528136	0.0107526	0.0303004	0.0639605	21	26	22	B2	Blood (STARNET)	EpiXcan	0.953127
ENSG00000143622	RIT1	0.982296	0.0979727	0.325954	0.0234065	0.0372933	4.8584e-05	0.000140524	21	30	24	B2	Blood (STARNET)	EpiXcan	0.953127
ENSG00000163492	CCDC141	-0.981859	-0.174957	0.326169	0.00897438	0.0104134	0.031607	0.0665522	12	23	15	B2	Blood (STARNET)	EpiXcan	0.953168
ENSG00000237803	LINC00211	0.981653	0.154065	0.326271	0.0158019	0.204275	5.16003e-24	5.20396e-23	6	16	11	B2	Blood (STARNET)	EpiXcan	0.953168
ENSG00000234127	TRIM26	0.981628	0.0941619	0.326283	0.0357423	0.0531373	9.84433e-07	3.38205e-06	19	68	21	B2	Blood (STARNET)	EpiXcan	0.953168
ENSG00000164081	TEX264	0.981371	0.0959165	0.32641	0.037626	0.0174571	0.00537896	0.0123755	25	36	28	B2	Blood (STARNET)	EpiXcan	0.953349
ENSG00000143851	PTPN7	-0.980894	-0.182733	0.326645	0.011386	0.143515	1.0111e-16	6.92782e-16	15	26	20	B2	Blood (STARNET)	EpiXcan	0.953753
ENSG00000100346	CACNA1I	0.980165	0.197503	0.327005	0.00927091	0.0223795	0.00172666	0.00418147	10	22	11	B2	Blood (STARNET)	EpiXcan	0.953818
ENSG00000119185	ITGB1BP1	0.97986	0.104637	0.327155	0.0385601	0.0140439	0.0131451	0.0290809	38	59	51	B2	Blood (STARNET)	EpiXcan	0.95393
ENSG00000111581	NUP107	0.979818	0.0372047	0.327176	0.185723	0.363655	9.30196e-48	2.23889e-46	21	33	25	B2	Blood (STARNET)	EpiXcan	0.95393
ENSG00000006831	ADIPOR2	-0.979506	-0.324767	0.32733	0.00291649	0.025374	0.000822178	0.00206059	5	8	6	B2	Blood (STARNET)	EpiXcan	0.95393
ENSG00000118402	ELOVL4	0.97922	0.233988	0.327471	0.00556899	0.0281695	0.000428877	0.00110881	13	20	16	B2	Blood (STARNET)	EpiXcan	0.95393
ENSG00000171953	ATPAF2	0.978778	0.105081	0.32769	0.0205695	0.0270768	0.000542094	0.00138567	26	52	32	B2	Blood (STARNET)	EpiXcan	0.95393
ENSG00000112294	ALDH5A1	0.978768	0.202629	0.327695	0.00864373	0.084958	3.74642e-10	1.68575e-09	7	48	8	B2	Blood (STARNET)	EpiXcan	0.95393
ENSG00000186197	EDARADD	0.978263	0.449802	0.327944	0.00196267	0.0265433	0.000610439	0.00155256	4	22	7	B2	Blood (STARNET)	EpiXcan	0.953959
ENSG00000134758	RNF138	0.977689	0.117984	0.328228	0.024522	0.085492	3.10021e-10	1.40326e-09	11	23	14	B2	Blood (STARNET)	EpiXcan	0.953959
ENSG00000241170	AP001992.1	-0.977649	-0.157129	0.328248	0.0106025	0.0477237	3.84681e-06	1.25047e-05	10	16	12	B2	Blood (STARNET)	EpiXcan	0.953959
ENSG00000197323	TRIM33	-0.977552	-0.138353	0.328296	0.0246252	0.0186826	0.0042687	0.00992586	46	69	52	B2	Blood (STARNET)	EpiXcan	0.953959
ENSG00000163626	COX18	0.977533	0.217426	0.328305	0.012206	0.0276679	0.000472742	0.00121758	18	40	24	B2	Blood (STARNET)	EpiXcan	0.953959
ENSG00000248275	TRIM52-AS1	-0.976308	-0.0425494	0.328912	0.206404	0.423855	1.92427e-58	6.55919e-57	10	24	14	B2	Blood (STARNET)	EpiXcan	0.953959
ENSG00000112299	VNN1	-0.976199	-0.0618416	0.328966	0.120629	0.445469	1.48032e-62	5.7347e-61	29	91	36	B2	Blood (STARNET)	EpiXcan	0.953959
ENSG00000069943	PIGB	-0.976142	-0.124041	0.328994	0.0188471	0.0554062	6.64603e-07	2.31984e-06	9	19	12	B2	Blood (STARNET)	EpiXcan	0.953959
ENSG00000204920	ZNF155	0.975862	0.024291	0.329133	0.471284	0.563264	4.32815e-92	3.42964e-90	29	64	33	B2	Blood (STARNET)	EpiXcan	0.953959
ENSG00000172725	CORO1B	-0.975861	-0.17825	0.329134	0.0128222	0.0339374	0.000100133	0.000278342	8	18	10	B2	Blood (STARNET)	EpiXcan	0.953959
ENSG00000110455	ACCS	0.975816	0.0203063	0.329156	0.629197	0.81123	1.62216e-205	2.4744e-202	54	96	63	B2	Blood (STARNET)	EpiXcan	0.953959
ENSG00000140009	ESR2	0.975792	0.0521873	0.329167	0.0905225	0.203422	6.11442e-24	6.14109e-23	42	69	52	B2	Blood (STARNET)	EpiXcan	0.953959
ENSG00000166582	CENPV	-0.975264	-0.0591199	0.329429	0.100809	0.134375	1.57184e-15	1.00425e-14	33	87	36	B2	Blood (STARNET)	EpiXcan	0.953959
ENSG00000138074	SLC5A6	0.974918	0.0340724	0.329601	0.200456	0.254879	8.43555e-31	1.1312e-29	38	84	49	B2	Blood (STARNET)	EpiXcan	0.953959
ENSG00000145703	IQGAP2	-0.974094	-0.0909252	0.33001	0.0351452	0.0913277	9.58793e-11	4.48454e-10	11	19	11	B2	Blood (STARNET)	EpiXcan	0.953959
ENSG00000197256	KANK2	0.973887	0.0604447	0.330113	0.0325533	0.0663245	4.47271e-08	1.73052e-07	20	29	25	B2	Blood (STARNET)	EpiXcan	0.953959
ENSG00000239415	AP001469.3	-0.973842	-0.147376	0.330135	0.0124886	0.0474989	4.5062e-06	1.45243e-05	13	34	17	B2	Blood (STARNET)	EpiXcan	0.953959
[truncated: 15,599 more rows]
